# Supplementary material for: Proteomics analysis identifies PEA-15 as an endosomal phosphoprotein that regulates α5β1 integrin endocytosis
Source: Sci Rep. 2021 Oct 6;11:19830. doi: 10.1038/s41598-021-99348-z (PMC8494857; doi:10.1038/s41598-021-99348-z)
Supplement: Supplementary file 1 — Supplementary Table 1. [file 41598_2021_99348_MOESM1_ESM.xlsx]

## Sheet: Sheet1
protein	accession	0min_count	PEA15_U87_0min_protein_coverage	10min_count	PEA15_U87_10min_protein_coverage	p-value
Myosin-9 OS=Homo sapiens GN=MYH9 PE=1 SV=4	P35579	296	50	43	26	0.0252548
Plectin OS=Homo sapiens GN=PLEC PE=1 SV=3	Q15149	292	44	20	6	0.00156074
Keratin, type II cytoskeletal 1 OS=Homo sapiens GN=KRT1 PE=1 SV=6	P04264	253	63	369	68	0.866898
Serum albumin OS=Homo sapiens GN=ALB PE=1 SV=2	P02768	234	7	218	7	0.696984
Ral GTPase-activating protein subunit alpha-2 OS=Homo sapiens GN=RALGAPA2 PE=1 SV=2	Q2PPJ7	208	0	296	0	0.859739
Keratin, type I cytoskeletal 18 OS=Homo sapiens GN=KRT18 PE=1 SV=2	P05783	203	66	1	8	5.37473e-11
Keratin, type I cytoskeletal 10 OS=Homo sapiens GN=KRT10 PE=1 SV=6	P13645	196	42	219	48	0.775624
Astrocytic phosphoprotein PEA-15 OS=Homo sapiens GN=PEA15 PE=1 SV=2	Q15121	193	81	176	81	0.686982
Neuroblast differentiation-associated protein AHNAK OS=Homo sapiens GN=AHNAK PE=1 SV=2	Q09666	174	37	26	12	0.0275479
Keratin, type I cytoskeletal 9 OS=Homo sapiens GN=KRT9 PE=1 SV=3	P35527	172	53	342	72	0.936244
Immunoglobulin heavy constant gamma 1 OS=Homo sapiens GN=IGHG1 PE=1 SV=1; Immunoglobulin heavy constant gamma 4 OS=Homo sapiens GN=IGHG4 PE=1 SV=1; Immunoglobulin heavy constant gamma 2 OS=Homo sapiens GN=IGHG2 PE=1 SV=2; Immunoglobulin heavy constant gam	P01857; P01861; P01859; P01860	145		137		0.703489
Keratin, type II cytoskeletal 2 epidermal OS=Homo sapiens GN=KRT2 PE=1 SV=2	P35908	125	64	158	83	0.821606
Keratin, type II cytoskeletal 8 OS=Homo sapiens GN=KRT8 PE=1 SV=7	P05787	106	74			6.30513e-10
Spectrin alpha chain, non-erythrocytic 1 OS=Homo sapiens GN=SPTAN1 PE=1 SV=3	Q13813	105	39	64	30	0.480675
Transitional endoplasmic reticulum ATPase OS=Homo sapiens GN=VCP PE=1 SV=4	P55072	86	43	86	40	0.729048
Filamin-A OS=Homo sapiens GN=FLNA PE=1 SV=4	P21333	80	30	52	22	0.514776
Alpha-enolase OS=Homo sapiens GN=ENO1 PE=1 SV=2	P06733	64	50	33	33	0.393216
Periplakin OS=Homo sapiens GN=PPL PE=1 SV=4	O60437	64	31			3.30828e-08
E3 ubiquitin-protein ligase TRIM21 OS=Homo sapiens GN=TRIM21 PE=1 SV=1	P19474	62	30	52	28	0.64655
THAP domain-containing protein 5 OS=Homo sapiens GN=THAP5 PE=1 SV=2	Q7Z6K1	59	2	46	2	0.609852
Deoxynucleoside triphosphate triphosphohydrolase SAMHD1 OS=Homo sapiens GN=SAMHD1 PE=1 SV=2	Q9Y3Z3	59	42	50	45	0.651666
Nuclear migration protein nudC OS=Homo sapiens GN=NUDC PE=1 SV=1	Q9Y266	56	51	53	48	0.704267
Stress-70 protein, mitochondrial OS=Homo sapiens GN=HSPA9 PE=1 SV=2	P38646	55	31	29	28	0.404685
Spectrin beta chain, non-erythrocytic 1 OS=Homo sapiens GN=SPTBN1 PE=1 SV=2	Q01082	54	27	34	19	0.497886
Pyruvate kinase PKM OS=Homo sapiens GN=PKM PE=1 SV=4	P14618	52	40	35	35	0.53325
Glyceraldehyde-3-phosphate dehydrogenase OS=Homo sapiens GN=GAPDH PE=1 SV=3	P04406	48	53	28	49	0.457447
78 kDa glucose-regulated protein OS=Homo sapiens GN=HSPA5 PE=1 SV=2	P11021	46	49	38	35	0.639026
Myosin-14 OS=Homo sapiens GN=MYH14 PE=1 SV=2	Q7Z406	46	28	2		0.000185491
Desmoplakin OS=Homo sapiens GN=DSP PE=1 SV=3	P15924	45	17	34	12	0.593737
L-lactate dehydrogenase A chain OS=Homo sapiens GN=LDHA PE=1 SV=2	P00338	45	42	31	39	0.545509
Complement C4-A OS=Homo sapiens GN=C4A PE=1 SV=2; Complement C4-B OS=Homo sapiens GN=C4B PE=1 SV=2	P0C0L4; P0C0L5	43		41		0.707672
Myosin-10 OS=Homo sapiens GN=MYH10 PE=1 SV=3	P35580	43	30			5.51222e-07
Prelamin-A/C OS=Homo sapiens GN=LMNA PE=1 SV=1	P02545	42	36	37	39	0.670528
Heat shock cognate 71 kDa protein OS=Homo sapiens GN=HSPA8 PE=1 SV=1	P11142	42	45	25	43	0.468119
Vimentin OS=Homo sapiens GN=VIM PE=1 SV=4	P08670	41	55	23	49	0.436897
Polyribonucleotide nucleotidyltransferase 1, mitochondrial OS=Homo sapiens GN=PNPT1 PE=1 SV=2	Q8TCS8	40	33	44	33	0.769344
Keratin, type I cytoskeletal 19 OS=Homo sapiens GN=KRT19 PE=1 SV=4	P08727	39	63			1.05515e-06
Keratin, type II cytoskeletal 7 OS=Homo sapiens GN=KRT7 PE=1 SV=5	P08729	39	57			1.05515e-06
Annexin A1 OS=Homo sapiens GN=ANXA1 PE=1 SV=2	P04083	36	50	14	34	0.259111
Immunoglobulin heavy constant gamma 1 OS=Homo sapiens GN=IGHG1 PE=1 SV=1; Immunoglobulin heavy constant gamma 3 OS=Homo sapiens GN=IGHG3 PE=1 SV=2	P01857; P01860	34		30		0.671292
Endoplasmin OS=Homo sapiens GN=HSP90B1 PE=1 SV=1	P14625	34	32	27	30	0.619195
Putative annexin A2-like protein OS=Homo sapiens GN=ANXA2P2 PE=5 SV=2; Annexin A2 OS=Homo sapiens GN=ANXA2 PE=1 SV=2	A6NMY6; P07355	33		20		0.477656
Hornerin OS=Homo sapiens GN=HRNR PE=1 SV=2	Q86YZ3	33	14	45	20	0.846706
Microtubule-associated protein 1B OS=Homo sapiens GN=MAP1B PE=1 SV=2	P46821	32	16	8	6	0.108662
Complement C3 OS=Homo sapiens GN=C3 PE=1 SV=2	P01024	29	4	25	3	0.660034
Elongation factor 1-gamma OS=Homo sapiens GN=EEF1G PE=1 SV=3	P26641	29	38	20	31	0.546095
Clathrin heavy chain 1 OS=Homo sapiens GN=CLTC PE=1 SV=5	Q00610	27	16	11	12	0.279535
Major vault protein OS=Homo sapiens GN=MVP PE=1 SV=4	Q14764	27	24	23	24	0.654206
Keratin, type II cytoskeletal 5 OS=Homo sapiens GN=KRT5 PE=1 SV=3	P13647	27	29	69	51	0.968396
Protein disulfide-isomerase OS=Homo sapiens GN=P4HB PE=1 SV=3	P07237	26	45	17	39	0.517903
Nucleolin OS=Homo sapiens GN=NCL PE=1 SV=3	P19338	26	23	15	19	0.451623
Inosine-5'-monophosphate dehydrogenase 2 OS=Homo sapiens GN=IMPDH2 PE=1 SV=2	P12268	26	28	16	27	0.485748
Aldose reductase OS=Homo sapiens GN=AKR1B1 PE=1 SV=3	P15121	25	59	8	36	0.182632
Rho GTPase-activating protein 18 OS=Homo sapiens GN=ARHGAP18 PE=1 SV=3	Q8N392	25	6			1.65381e-05
Actin, cytoplasmic 1 OS=Homo sapiens GN=ACTB PE=1 SV=1; Actin, cytoplasmic 2 OS=Homo sapiens GN=ACTG1 PE=1 SV=1	P60709; P63261	24		14		0.457447
Microtubule-associated protein 4 OS=Homo sapiens GN=MAP4 PE=1 SV=3	P27816	24	27	18	17	0.589925
Phosphoglycerate kinase 1 OS=Homo sapiens GN=PGK1 PE=1 SV=3	P00558	24	43	15	35	0.493971
Complement C4-A OS=Homo sapiens GN=C4A PE=1 SV=2	P0C0L4	23	6	19	6	0.639026
Immunoglobulin kappa variable 1-27 OS=Homo sapiens GN=IGKV1-27 PE=3 SV=1; Immunoglobulin kappa variable 1-9 OS=Homo sapiens GN=IGKV1-9 PE=3 SV=1; Immunoglobulin kappa variable 1-8 OS=Homo sapiens GN=IGKV1-8 PE=3 SV=1	A0A075B6S5; A0A0C4DH69; A0A0C4DH67	23		10		0.309335
Elongation factor 1-alpha 2 OS=Homo sapiens GN=EEF1A2 PE=1 SV=1; Elongation factor 1-alpha 1 OS=Homo sapiens GN=EEF1A1 PE=1 SV=1; Putative elongation factor 1-alpha-like 3 OS=Homo sapiens GN=EEF1A1P5 PE=5 SV=1	Q05639; P68104; Q5VTE0	23		15		0.516546
Tumor protein D54 OS=Homo sapiens GN=TPD52L2 PE=1 SV=2	O43399	23	74	15	54	0.516546
Alpha-actinin-4 OS=Homo sapiens GN=ACTN4 PE=1 SV=2	O43707	22	39	18	42	0.634226
Talin-1 OS=Homo sapiens GN=TLN1 PE=1 SV=3	Q9Y490	22	12	5	3	0.0868474
Ras GTPase-activating-like protein IQGAP1 OS=Homo sapiens GN=IQGAP1 PE=1 SV=1	P46940	22	17	16	11	0.573946
Myosin-11 OS=Homo sapiens GN=MYH11 PE=1 SV=3; Myosin-9 OS=Homo sapiens GN=MYH9 PE=1 SV=4	P35749; P35579	21		4		0.0553208
Filamin-C OS=Homo sapiens GN=FLNC PE=1 SV=3	Q14315	21	12	7	4	0.197359
Microtubule-associated protein 1A OS=Homo sapiens GN=MAP1A PE=1 SV=6	P78559	21	9	5	3	0.0970474
Protein-L-isoaspartate(D-aspartate) O-methyltransferase OS=Homo sapiens GN=PCMT1 PE=1 SV=4	P22061	21	59	16	50	0.598047
ELKS/Rab6-interacting/CAST family member 1 OS=Homo sapiens GN=ERC1 PE=1 SV=1	Q8IUD2	20	20	16	20	0.622929
Golgin subfamily A member 3 OS=Homo sapiens GN=GOLGA3 PE=1 SV=2	Q08378	20	16	16	12	0.622929
Dihydropyrimidinase-related protein 2 OS=Homo sapiens GN=DPYSL2 PE=1 SV=1	Q16555	20	35	17	31	0.653138
Filamin-B OS=Homo sapiens GN=FLNB PE=1 SV=2	O75369	20	10	10	5	0.37757
SH3 domain-containing kinase-binding protein 1 OS=Homo sapiens GN=SH3KBP1 PE=1 SV=2	Q96B97	20	21	9	11	0.325639
Fructose-bisphosphate aldolase A OS=Homo sapiens GN=ALDOA PE=1 SV=2	P04075	19	35	7	26	0.236381
Msx2-interacting protein OS=Homo sapiens GN=SPEN PE=1 SV=1	Q96T58	18	0	15	0	0.643366
Tubulin alpha-3C/D chain OS=Homo sapiens GN=TUBA3C PE=1 SV=3; Tubulin alpha-3E chain OS=Homo sapiens GN=TUBA3E PE=1 SV=2; Tubulin alpha-1A chain OS=Homo sapiens GN=TUBA1A PE=1 SV=1; Tubulin alpha-8 chain OS=Homo sapiens GN=TUBA8 PE=1 SV=1; Tubulin alpha-1	Q13748; Q6PEY2; Q71U36; Q9NY65; P68363; Q9BQE3; P68366	18		9		0.37757
Protein disulfide-isomerase A4 OS=Homo sapiens GN=PDIA4 PE=1 SV=2	P13667	18	23	6	13	0.197359
Myosin-10 OS=Homo sapiens GN=MYH10 PE=1 SV=3; Myosin-11 OS=Homo sapiens GN=MYH11 PE=1 SV=3; Myosin-9 OS=Homo sapiens GN=MYH9 PE=1 SV=4	P35580; P35749; P35579	18		1		0.000610506
Clathrin heavy chain 1 OS=Homo sapiens GN=CLTC PE=1 SV=5; Clathrin heavy chain 2 OS=Homo sapiens GN=CLTCL1 PE=1 SV=2	Q00610; P53675	18		4		0.0822169
Elongation factor 1-delta OS=Homo sapiens GN=EEF1D PE=1 SV=5	P29692	18	56	8	35	0.319711
Triosephosphate isomerase OS=Homo sapiens GN=TPI1 PE=1 SV=3	P60174	18	39	9	29	0.37757
Glutathione peroxidase 3 OS=Homo sapiens GN=GPX3 PE=1 SV=2	P22352	17	11	8	11	0.347347
Myosin-10 OS=Homo sapiens GN=MYH10 PE=1 SV=3; Myosin-9 OS=Homo sapiens GN=MYH9 PE=1 SV=4	P35580; P35579	17		3		0.0448594
Angiomotin-like protein 2 OS=Homo sapiens GN=AMOTL2 PE=1 SV=3	Q9Y2J4	17	24	9	15	0.406773
2-oxoglutarate dehydrogenase, mitochondrial OS=Homo sapiens GN=OGDH PE=1 SV=3	Q02218	17	22	11	12	0.512371
Myosin-11 OS=Homo sapiens GN=MYH11 PE=1 SV=3; Myosin-9 OS=Homo sapiens GN=MYH9 PE=1 SV=4; Myosin-14 OS=Homo sapiens GN=MYH14 PE=1 SV=2	P35749; P35579; Q7Z406	17		4		0.0943728
Neutral alpha-glucosidase AB OS=Homo sapiens GN=GANAB PE=1 SV=3	Q14697	17	17	8	9	0.347347
40S ribosomal protein S9 OS=Homo sapiens GN=RPS9 PE=1 SV=3	P46781	17	22			0.000137224
Lipoamide acyltransferase component of branched-chain alpha-keto acid dehydrogenase complex, mitochondrial OS=Homo sapiens GN=DBT PE=1 SV=3	P11182	17	27	20	22	0.795617
Heat shock protein HSP 90-alpha OS=Homo sapiens GN=HSP90AA1 PE=1 SV=5	P07900	17	35	14	28	0.63748
Immunoglobulin kappa variable 1-13 OS=Homo sapiens GN=IGKV1-13 PE=3 SV=1	P0DP09	16	14	15	14	0.699898
Rho GTPase-activating protein 17 OS=Homo sapiens GN=ARHGAP17 PE=1 SV=1	Q68EM7	16	18	5	8	0.1744
Vinculin OS=Homo sapiens GN=VCL PE=1 SV=4	P18206	16	16	6	7	0.243699
X-ray repair cross-complementing protein 6 OS=Homo sapiens GN=XRCC6 PE=1 SV=2	P12956	16	33	17	36	0.755079
Splicing factor, proline- and glutamine-rich OS=Homo sapiens GN=SFPQ PE=1 SV=2	P23246	16	17	11	14	0.544445
Nuclease-sensitive element-binding protein 1 OS=Homo sapiens GN=YBX1 PE=1 SV=3	P67809	16	36	4	32	0.108662
14-3-3 protein epsilon OS=Homo sapiens GN=YWHAE PE=1 SV=1	P62258	15	38	6	31	0.271387
Keratin, type I cytoskeletal 14 OS=Homo sapiens GN=KRT14 PE=1 SV=4	P02533	15	36	39	57	0.969991
Alpha-actinin-1 OS=Homo sapiens GN=ACTN1 PE=1 SV=2	P12814	15	33	11	29	0.578269
CD2-associated protein OS=Homo sapiens GN=CD2AP PE=1 SV=1	Q9Y5K6	15	25	11	22	0.578269
Keratin, type I cytoskeletal 16 OS=Homo sapiens GN=KRT16 PE=1 SV=4	P08779	15	49	52	57	0.98819
Heterogeneous nuclear ribonucleoproteins A2/B1 OS=Homo sapiens GN=HNRNPA2B1 PE=1 SV=2	P22626	15	34	4	12	0.125516
Calumenin OS=Homo sapiens GN=CALU PE=1 SV=2	O43852	15	42	7	32	0.343245
Immunoglobulin kappa variable 4-1 OS=Homo sapiens GN=IGKV4-1 PE=1 SV=1	P06312	15	12	6	12	0.271387
Annexin A5 OS=Homo sapiens GN=ANXA5 PE=1 SV=2	P08758	14	44	7	28	0.37757
Nucleophosmin OS=Homo sapiens GN=NPM1 PE=1 SV=2	P06748	14	20	11	26	0.613793
Dynactin subunit 1 OS=Homo sapiens GN=DCTN1 PE=1 SV=3	Q14203	14	10	7	6	0.37757
Annexin A7 OS=Homo sapiens GN=ANXA7 PE=1 SV=3	P20073	13	27	14	23	0.76068
KH domain-containing, RNA-binding, signal transduction-associated protein 1 OS=Homo sapiens GN=KHDRBS1 PE=1 SV=1	Q07666	13	13	5	13	0.254376
Moesin OS=Homo sapiens GN=MSN PE=1 SV=3	P26038	13	21	6	13	0.337858
Ferritin heavy chain OS=Homo sapiens GN=FTH1 PE=1 SV=2	P02794	13	36	6	25	0.337858
Elongation factor 1-alpha 1 OS=Homo sapiens GN=EEF1A1 PE=1 SV=1; Putative elongation factor 1-alpha-like 3 OS=Homo sapiens GN=EEF1A1P5 PE=5 SV=1	P68104; Q5VTE0	13		8		0.485748
Dermcidin OS=Homo sapiens GN=DCD PE=1 SV=2	P81605	13	23	4	23	0.169148
Peroxisomal multifunctional enzyme type 2 OS=Homo sapiens GN=HSD17B4 PE=1 SV=3	P51659	13	12	14	13	0.76068
Dihydrolipoyllysine-residue succinyltransferase component of 2-oxoglutarate dehydrogenase complex, mitochondrial OS=Homo sapiens GN=DLST PE=1 SV=4	P36957	12	19	10	17	0.643366
Heat shock protein HSP 90-beta OS=Homo sapiens GN=HSP90AB1 PE=1 SV=4	P08238	12	36	10	32	0.643366
14-3-3 protein zeta/delta OS=Homo sapiens GN=YWHAZ PE=1 SV=1; 14-3-3 protein sigma OS=Homo sapiens GN=SFN PE=1 SV=1; 14-3-3 protein beta/alpha OS=Homo sapiens GN=YWHAB PE=1 SV=3; 14-3-3 protein eta OS=Homo sapiens GN=YWHAH PE=1 SV=4; 14-3-3 protein gamma	P63104; P31947; P31946; Q04917; P61981; P27348; P62258	12		7		0.457447
26S proteasome regulatory subunit 7 OS=Homo sapiens GN=PSMC2 PE=1 SV=3	P35998	12	27	5	12	0.289675
Peptidyl-prolyl cis-trans isomerase B OS=Homo sapiens GN=PPIB PE=1 SV=2	P23284	12	40	5	25	0.289675
Ubiquitin-60S ribosomal protein L40 OS=Homo sapiens GN=UBA52 PE=1 SV=2; Ubiquitin-40S ribosomal protein S27a OS=Homo sapiens GN=RPS27A PE=1 SV=2; Polyubiquitin-B OS=Homo sapiens GN=UBB PE=1 SV=1; Polyubiquitin-C OS=Homo sapiens GN=UBC PE=1 SV=3	P62987; P62979; P0CG47; P0CG48	12		9		0.589925
Keratin, type II cytoskeletal 7 OS=Homo sapiens GN=KRT7 PE=1 SV=5; Glial fibrillary acidic protein OS=Homo sapiens GN=GFAP PE=1 SV=1; Keratin, type II cytoskeletal 80 OS=Homo sapiens GN=KRT80 PE=1 SV=2; Keratin, type II cytoskeletal 4 OS=Homo sapiens GN=K	P08729; P14136; Q6KB66; P19013; P05787	12		27		0.954331
40S ribosomal protein S8 OS=Homo sapiens GN=RPS8 PE=1 SV=2	P62241	12	20	5	9	0.289675
Epididymal secretory glutathione peroxidase OS=Homo sapiens GN=GPX5 PE=1 SV=1	O75715	12	5	7	5	0.457447
60S acidic ribosomal protein P0 OS=Homo sapiens GN=RPLP0 PE=1 SV=1; 60S acidic ribosomal protein P0-like OS=Homo sapiens GN=RPLP0P6 PE=5 SV=1	P05388; Q8NHW5	12		8		0.528188
Annexin A2 OS=Homo sapiens GN=ANXA2 PE=1 SV=2	P07355	12	53	9	51	0.589925
60S ribosomal protein L4 OS=Homo sapiens GN=RPL4 PE=1 SV=5	P36578	12	19			0.000748957
Actin, gamma-enteric smooth muscle OS=Homo sapiens GN=ACTG2 PE=1 SV=1; Actin, cytoplasmic 1 OS=Homo sapiens GN=ACTB PE=1 SV=1; Actin, aortic smooth muscle OS=Homo sapiens GN=ACTA2 PE=1 SV=1; Actin, alpha skeletal muscle OS=Homo sapiens GN=ACTA1 PE=1 SV=1;	P63267; P60709; P62736; P68133; P68032; P63261	12		6		0.37757
Eukaryotic translation initiation factor 3 subunit A OS=Homo sapiens GN=EIF3A PE=1 SV=1	Q14152	12	10			0.000748957
POTE ankyrin domain family member F OS=Homo sapiens GN=POTEF PE=1 SV=2; Putative beta-actin-like protein 3 OS=Homo sapiens GN=POTEKP PE=5 SV=1; POTE ankyrin domain family member J OS=Homo sapiens GN=POTEJ PE=3 SV=1; Actin, cytoplasmic 1 OS=Homo sapiens GN	A5A3E0; Q9BYX7; P0CG39; P60709; Q6S8J3; P0CG38; P63261	12		11		0.689425
Sickle tail protein homolog OS=Homo sapiens GN=KIAA1217 PE=1 SV=2	Q5T5P2	11	6	1	1	0.00495451
Serotransferrin OS=Homo sapiens GN=TF PE=1 SV=3	P02787	11	4	10	4	0.685518
Serine/threonine-protein kinase Nek1 OS=Homo sapiens GN=NEK1 PE=1 SV=2	Q96PY6	11	9	3	3	0.131792
Superoxide dismutase [Mn], mitochondrial OS=Homo sapiens GN=SOD2 PE=1 SV=3	P04179	11	30	4	17	0.231055
Fatty acid synthase OS=Homo sapiens GN=FASN PE=1 SV=3	P49327	11	6	2	1	0.0487413
40S ribosomal protein S3 OS=Homo sapiens GN=RPS3 PE=1 SV=2	P23396	11	36	6	31	0.422245
Keratin, type I cytoskeletal 14 OS=Homo sapiens GN=KRT14 PE=1 SV=4; Keratin, type I cytoskeletal 28 OS=Homo sapiens GN=KRT28 PE=1 SV=2; Keratin, type I cytoskeletal 10 OS=Homo sapiens GN=KRT10 PE=1 SV=6; Keratin, type I cytoskeletal 26 OS=Homo sapiens GN=	P02533; Q7Z3Y7; P13645; Q7Z3Y9; Q7Z3Z0; Q7Z3Y8; P08779	11		20		0.919988
40S ribosomal protein S11 OS=Homo sapiens GN=RPS11 PE=1 SV=3	P62280	11	27	4	21	0.231055
RNA-binding protein 45 OS=Homo sapiens GN=RBM45 PE=1 SV=1	Q8IUH3	11	18	10	17	0.685518
Heat shock-related 70 kDa protein 2 OS=Homo sapiens GN=HSPA2 PE=1 SV=1; Heat shock cognate 71 kDa protein OS=Homo sapiens GN=HSPA8 PE=1 SV=1	P54652; P11142	11		12		0.765974
Protein NDRG1 OS=Homo sapiens GN=NDRG1 PE=1 SV=1	Q92597	11	35	1	4	0.00495451
Filamin-A OS=Homo sapiens GN=FLNA PE=1 SV=4; Filamin-B OS=Homo sapiens GN=FLNB PE=1 SV=2; Filamin-C OS=Homo sapiens GN=FLNC PE=1 SV=3	P21333; O75369; Q14315	11		3		0.131792
Histone H4 OS=Homo sapiens GN=HIST1H4A PE=1 SV=2	P62805	11	41			0.00110901
F-actin-capping protein subunit alpha-1 OS=Homo sapiens GN=CAPZA1 PE=1 SV=3	P52907	11	40	7	40	0.50353
Eukaryotic translation initiation factor 4 gamma 1 OS=Homo sapiens GN=EIF4G1 PE=1 SV=4	Q04637	11	6	2	2	0.0487413
Peroxiredoxin-1 OS=Homo sapiens GN=PRDX1 PE=1 SV=1	Q06830	11	28	5	24	0.330468
Elongation factor 2 OS=Homo sapiens GN=EEF2 PE=1 SV=4	P13639	11	9	8	9	0.573946
Vigilin OS=Homo sapiens GN=HDLBP PE=1 SV=2	Q00341	11	12	4	5	0.231055
14-3-3 protein zeta/delta OS=Homo sapiens GN=YWHAZ PE=1 SV=1	P63104	11	34	6	25	0.422245
Protein phosphatase 1 regulatory subunit 12A OS=Homo sapiens GN=PPP1R12A PE=1 SV=1	O14974	11	14	5	6	0.330468
Keratin, type II cytoskeletal 2 epidermal OS=Homo sapiens GN=KRT2 PE=1 SV=2; Keratin, type II cytoskeletal 1 OS=Homo sapiens GN=KRT1 PE=1 SV=6	P35908; P04264	10		8		0.622929
Lysine--tRNA ligase OS=Homo sapiens GN=KARS PE=1 SV=3	Q15046	10	17	10	19	0.729048
Peptidyl-prolyl cis-trans isomerase A OS=Homo sapiens GN=PPIA PE=1 SV=2	P62937	10	30	6	24	0.472335
Keratin, type II cytoskeletal 6B OS=Homo sapiens GN=KRT6B PE=1 SV=5; Keratin, type II cytoskeletal 6A OS=Homo sapiens GN=KRT6A PE=1 SV=3; Keratin, type II cytoskeletal 6C OS=Homo sapiens GN=KRT6C PE=1 SV=3; Keratin, type II cytoskeletal 5 OS=Homo sapiens	P04259; P02538; P48668; P13647	10		17		0.905848
Keratin, type II cytoskeletal 6B OS=Homo sapiens GN=KRT6B PE=1 SV=5; Keratin, type II cytoskeletal 6A OS=Homo sapiens GN=KRT6A PE=1 SV=3; Keratin, type II cytoskeletal 6C OS=Homo sapiens GN=KRT6C PE=1 SV=3	P04259; P02538; P48668	10		24		0.961986
Keratin, type II cytoskeletal 1b OS=Homo sapiens GN=KRT77 PE=1 SV=3; Keratin, type II cytoskeletal 2 epidermal OS=Homo sapiens GN=KRT2 PE=1 SV=2; Keratin, type II cytoskeletal 1 OS=Homo sapiens GN=KRT1 PE=1 SV=6	Q7Z794; P35908; P04264	10		11		0.769344
Keratin, type I cuticular Ha5 OS=Homo sapiens GN=KRT35 PE=1 SV=5; Keratin, type I cytoskeletal 18 OS=Homo sapiens GN=KRT18 PE=1 SV=2	Q92764; P05783	10				0.00168057
Heterogeneous nuclear ribonucleoprotein A1-like 2 OS=Homo sapiens GN=HNRNPA1L2 PE=2 SV=2; Heterogeneous nuclear ribonucleoprotein A1 OS=Homo sapiens GN=HNRNPA1 PE=1 SV=5	Q32P51; P09651	10		5		0.37757
Protein disulfide-isomerase A3 OS=Homo sapiens GN=PDIA3 PE=1 SV=4	P30101	10	22	6	15	0.472335
Cytoplasmic dynein 1 heavy chain 1 OS=Homo sapiens GN=DYNC1H1 PE=1 SV=5	Q14204	10	3	2	1	0.0629551
Eukaryotic translation initiation factor 3 subunit E OS=Homo sapiens GN=EIF3E PE=1 SV=1	P60228	10	24	1	2	0.00709856
Serine/threonine-protein kinase ATR OS=Homo sapiens GN=ATR PE=1 SV=3	Q13535	10	5			0.00168057
E3 ubiquitin-protein ligase XIAP OS=Homo sapiens GN=XIAP PE=1 SV=2	P98170	10	18	5	10	0.37757
Keratin, type I cytoskeletal 14 OS=Homo sapiens GN=KRT14 PE=1 SV=4; Keratin, type I cytoskeletal 17 OS=Homo sapiens GN=KRT17 PE=1 SV=2	P02533; Q04695	10		14		0.854837
Keratin, type I cuticular Ha2 OS=Homo sapiens GN=KRT32 PE=2 SV=3; Keratin, type I cuticular Ha8 OS=Homo sapiens GN=KRT38 PE=1 SV=3; Keratin, type I cuticular Ha6 OS=Homo sapiens GN=KRT36 PE=1 SV=1; Keratin, type I cytoskeletal 14 OS=Homo sapiens GN=KRT14	Q14532; O76015; O76013; P02533; Q15323; Q7Z3Y7; P08727; Q2M2I5; Q14525; P13645; Q92764; P05783; P19012; P13646; Q04695; O76014; P08779	10		10		0.729048
Antithrombin-III OS=Homo sapiens GN=SERPINC1 PE=1 SV=1	P01008	10	10	8	14	0.622929
Tubulin alpha-1A chain OS=Homo sapiens GN=TUBA1A PE=1 SV=1; Tubulin alpha-1B chain OS=Homo sapiens GN=TUBA1B PE=1 SV=1; Tubulin alpha-1C chain OS=Homo sapiens GN=TUBA1C PE=1 SV=1	Q71U36; P68363; Q9BQE3	10		10		0.729048
Anaphase-promoting complex subunit 7 OS=Homo sapiens GN=ANAPC7 PE=1 SV=4	Q9UJX3	10	14	9	15	0.680758
60 kDa heat shock protein, mitochondrial OS=Homo sapiens GN=HSPD1 PE=1 SV=2	P10809	10	18	9	21	0.680758
26S proteasome regulatory subunit 6B OS=Homo sapiens GN=PSMC4 PE=1 SV=2	P43686	10	28	1	4	0.00709856
40S ribosomal protein S13 OS=Homo sapiens GN=RPS13 PE=1 SV=2	P62277	10	30	6	23	0.472335
182 kDa tankyrase-1-binding protein OS=Homo sapiens GN=TNKS1BP1 PE=1 SV=4	Q9C0C2	10	7	3	2	0.160792
14-3-3 protein theta OS=Homo sapiens GN=YWHAQ PE=1 SV=1	P27348	10	40	3	33	0.160792
Tight junction protein ZO-1 OS=Homo sapiens GN=TJP1 PE=1 SV=3	Q07157	10	6	7	6	0.553931
Tubulin beta chain OS=Homo sapiens GN=TUBB PE=1 SV=2	P07437	9	45	8	42	0.674833
Keratin, type I cytoskeletal 14 OS=Homo sapiens GN=KRT14 PE=1 SV=4; Keratin, type I cytoskeletal 19 OS=Homo sapiens GN=KRT19 PE=1 SV=4; Keratin, type I cytoskeletal 15 OS=Homo sapiens GN=KRT15 PE=1 SV=3; Keratin, type I cytoskeletal 17 OS=Homo sapiens GN=	P02533; P08727; P19012; Q04695; P08779	9		8		0.674833
Melanoma-associated antigen C1 OS=Homo sapiens GN=MAGEC1 PE=1 SV=3	O60732	9	11	8	7	0.674833
Dynactin subunit 2 OS=Homo sapiens GN=DCTN2 PE=1 SV=4	Q13561	9	26	4	11	0.319711
Prolyl 4-hydroxylase subunit alpha-2 OS=Homo sapiens GN=P4HA2 PE=1 SV=1	O15460	9	16	4	9	0.319711
TBC1 domain family member 5 OS=Homo sapiens GN=TBC1D5 PE=1 SV=1	Q92609	9	18	12	20	0.839528
Keratin, type II cytoskeletal 1b OS=Homo sapiens GN=KRT77 PE=1 SV=3; Keratin, type II cytoskeletal 2 epidermal OS=Homo sapiens GN=KRT2 PE=1 SV=2; Keratin, type II cytoskeletal 1 OS=Homo sapiens GN=KRT1 PE=1 SV=6; Keratin, type II cytoskeletal 6B OS=Homo s	Q7Z794; P35908; P04264; P04259; P02538; Q01546; O95678; P48668; P12035; P05787; P13647	9		6		0.528188
AMP deaminase 2 OS=Homo sapiens GN=AMPD2 PE=1 SV=2	Q01433	9	9	4	4	0.319711
Histidine-rich glycoprotein OS=Homo sapiens GN=HRG PE=1 SV=1	P04196	9	2	9	2	0.729048
40S ribosomal protein S7 OS=Homo sapiens GN=RPS7 PE=1 SV=1	P62081	9	36	5	32	0.431816
Heat shock protein HSP 90-beta OS=Homo sapiens GN=HSP90AB1 PE=1 SV=4; Putative heat shock protein HSP 90-beta-3 OS=Homo sapiens GN=HSP90AB3P PE=5 SV=1	P08238; Q58FF7	9		5		0.431816
Plectin OS=Homo sapiens GN=PLEC PE=1 SV=3; Epiplakin OS=Homo sapiens GN=EPPK1 PE=1 SV=2	Q15149; P58107	9		1		0.0103856
DnaJ homolog subfamily B member 1 OS=Homo sapiens GN=DNAJB1 PE=1 SV=4	P25685	9	24	3	8	0.197359
Epiplakin OS=Homo sapiens GN=EPPK1 PE=1 SV=2	P58107	9	20			0.0026151
Tubulin beta-2A chain OS=Homo sapiens GN=TUBB2A PE=1 SV=1; Tubulin beta chain OS=Homo sapiens GN=TUBB PE=1 SV=2; Tubulin beta-4B chain OS=Homo sapiens GN=TUBB4B PE=1 SV=1; Tubulin beta-2B chain OS=Homo sapiens GN=TUBB2B PE=1 SV=1	Q13885; P07437; P68371; Q9BVA1	9		7		0.608618
Keratin, type I cytoskeletal 28 OS=Homo sapiens GN=KRT28 PE=1 SV=2; Keratin, type I cytoskeletal 10 OS=Homo sapiens GN=KRT10 PE=1 SV=6; Keratin, type I cytoskeletal 25 OS=Homo sapiens GN=KRT25 PE=1 SV=1; Keratin, type I cytoskeletal 27 OS=Homo sapiens GN=	Q7Z3Y7; P13645; Q7Z3Z0; Q7Z3Y8	9		9		0.729048
ATP-dependent (S)-NAD(P)H-hydrate dehydratase OS=Homo sapiens GN=NAXD PE=1 SV=1	Q8IW45	9	31	6	23	0.528188
Septin-7 OS=Homo sapiens GN=SEPT7 PE=1 SV=2	Q16181	9	22	2	5	0.0822169
ATP-citrate synthase OS=Homo sapiens GN=ACLY PE=1 SV=3	P53396	9	9	3	4	0.197359
POTE ankyrin domain family member F OS=Homo sapiens GN=POTEF PE=1 SV=2; Actin, gamma-enteric smooth muscle OS=Homo sapiens GN=ACTG2 PE=1 SV=1; POTE ankyrin domain family member J OS=Homo sapiens GN=POTEJ PE=3 SV=1; Actin, cytoplasmic 1 OS=Homo sapiens GN=	A5A3E0; P63267; P0CG39; P60709; Q6S8J3; P62736; P68133; P0CG38; P68032; P63261	9		5		0.431816
60S ribosomal protein L6 OS=Homo sapiens GN=RPL6 PE=1 SV=3	Q02878	9	17	4	10	0.319711
60S ribosomal protein L34 OS=Homo sapiens GN=RPL34 PE=1 SV=3	P49207	9	21			0.0026151
Src substrate cortactin OS=Homo sapiens GN=CTTN PE=1 SV=2	Q14247	9	21	6	11	0.528188
Minor histocompatibility antigen H13 OS=Homo sapiens GN=HM13 PE=1 SV=1	Q8TCT9	9	16			0.0026151
Myosin light polypeptide 6 OS=Homo sapiens GN=MYL6 PE=1 SV=2	P60660	9	48	6	40	0.528188
Keratin, type II cytoskeletal 1 OS=Homo sapiens GN=KRT1 PE=1 SV=6; Keratin, type II cytoskeletal 6B OS=Homo sapiens GN=KRT6B PE=1 SV=5; Keratin, type II cytoskeletal 6A OS=Homo sapiens GN=KRT6A PE=1 SV=3; Keratin, type II cytoskeletal 6C OS=Homo sapiens G	P04264; P04259; P02538; P48668; P05787; P13647	9		14		0.884449
X-ray repair cross-complementing protein 5 OS=Homo sapiens GN=XRCC5 PE=1 SV=3	P13010	9	17	7	14	0.608618
Heterogeneous nuclear ribonucleoprotein K OS=Homo sapiens GN=HNRNPK PE=1 SV=1	P61978	9	18	9	15	0.729048
L-lactate dehydrogenase B chain OS=Homo sapiens GN=LDHB PE=1 SV=2	P07195	8	21	6	21	0.589925
Paraneoplastic antigen Ma2 OS=Homo sapiens GN=PNMA2 PE=1 SV=2	Q9UL42	8	27	5	26	0.493971
Microtubule-actin cross-linking factor 1, isoforms 1/2/3/5 OS=Homo sapiens GN=MACF1 PE=1 SV=4	Q9UPN3	8	1	1	0	0.0155621
Ragulator complex protein LAMTOR4 OS=Homo sapiens GN=LAMTOR4 PE=1 SV=1	Q0VGL1	8	10	3	10	0.243699
F-actin-capping protein subunit beta OS=Homo sapiens GN=CAPZB PE=1 SV=4	P47756	8	22	4	15	0.37757
40S ribosomal protein S18 OS=Homo sapiens GN=RPS18 PE=1 SV=3	P62269	8	25	2	6	0.108662
Alpha-taxilin OS=Homo sapiens GN=TXLNA PE=1 SV=3	P40222	8	16	6	11	0.589925
2-oxoglutarate dehydrogenase-like, mitochondrial OS=Homo sapiens GN=OGDHL PE=1 SV=3; 2-oxoglutarate dehydrogenase, mitochondrial OS=Homo sapiens GN=OGDH PE=1 SV=3	Q9ULD0; Q02218	8		1		0.0155621
Rho guanine nucleotide exchange factor 1 OS=Homo sapiens GN=ARHGEF1 PE=1 SV=2	Q92888	8	9	3	2	0.243699
Kinesin-like protein KIF3A OS=Homo sapiens GN=KIF3A PE=1 SV=4	Q9Y496	8	12	6	12	0.589925
TNF receptor-associated factor 6 OS=Homo sapiens GN=TRAF6 PE=1 SV=1	Q9Y4K3	8	11	8	14	0.729048
40S ribosomal protein S19 OS=Homo sapiens GN=RPS19 PE=1 SV=2	P39019	8	36	8	37	0.729048
26S proteasome non-ATPase regulatory subunit 11 OS=Homo sapiens GN=PSMD11 PE=1 SV=3	O00231	8	25	7	19	0.667259
Immunoglobulin kappa variable 1-33 OS=Homo sapiens GN=IGKV1-33 PE=1 SV=2	P01594	8	14	4	14	0.37757
Tubulin beta-2A chain OS=Homo sapiens GN=TUBB2A PE=1 SV=1; Tubulin beta-3 chain OS=Homo sapiens GN=TUBB3 PE=1 SV=2; Tubulin beta chain OS=Homo sapiens GN=TUBB PE=1 SV=2; Tubulin beta-4B chain OS=Homo sapiens GN=TUBB4B PE=1 SV=1; Tubulin beta-2B chain OS=H	Q13885; Q13509; P07437; P68371; Q9BVA1	8		8		0.729048
Protein C21orf2 OS=Homo sapiens GN=C21orf2 PE=1 SV=1	O43822	8	29	8	25	0.729048
Stress-induced-phosphoprotein 1 OS=Homo sapiens GN=STIP1 PE=1 SV=1	P31948	8	11	4	7	0.37757
Bifunctional glutamate/proline--tRNA ligase OS=Homo sapiens GN=EPRS PE=1 SV=5	P07814	8	7	1	1	0.0155621
Brain acid soluble protein 1 OS=Homo sapiens GN=BASP1 PE=1 SV=2	P80723	8	52	5	46	0.493971
Heterogeneous nuclear ribonucleoprotein A1 OS=Homo sapiens GN=HNRNPA1 PE=1 SV=5	P09651	8	26	3	27	0.243699
Glutathione S-transferase P OS=Homo sapiens GN=GSTP1 PE=1 SV=2	P09211	8	37	4	20	0.37757
Calcium/calmodulin-dependent protein kinase type II subunit delta OS=Homo sapiens GN=CAMK2D PE=1 SV=3	Q13557	8	16	8	16	0.729048
Heat shock-related 70 kDa protein 2 OS=Homo sapiens GN=HSPA2 PE=1 SV=1; Heat shock cognate 71 kDa protein OS=Homo sapiens GN=HSPA8 PE=1 SV=1; 78 kDa glucose-regulated protein OS=Homo sapiens GN=HSPA5 PE=1 SV=2; Heat shock 70 kDa protein 1B OS=Homo sapiens	P54652; P11142; P11021; P0DMV9; P34931	8		7		0.667259
60S acidic ribosomal protein P2 OS=Homo sapiens GN=RPLP2 PE=1 SV=1	P05387	8	78	6	60	0.589925
Protein S100-A7 OS=Homo sapiens GN=S100A7 PE=1 SV=4	P31151	8	44	11	43	0.849302
40S ribosomal protein SA OS=Homo sapiens GN=RPSA PE=1 SV=4	P08865	8	25	11	36	0.849302
Heat shock protein beta-1 OS=Homo sapiens GN=HSPB1 PE=1 SV=2	P04792	8	45	2	13	0.108662
Keratin, type I cytoskeletal 14 OS=Homo sapiens GN=KRT14 PE=1 SV=4; Keratin, type I cytoskeletal 19 OS=Homo sapiens GN=KRT19 PE=1 SV=4; Keratin, type I cytoskeletal 10 OS=Homo sapiens GN=KRT10 PE=1 SV=6; Keratin, type I cytoskeletal 15 OS=Homo sapiens GN=	P02533; P08727; P13645; P19012; Q99456; Q04695; P35527; P08779	8		9		0.778333
Protein TFG OS=Homo sapiens GN=TFG PE=1 SV=2	Q92734	8	20	8	24	0.729048
Myosin regulatory light polypeptide 9 OS=Homo sapiens GN=MYL9 PE=1 SV=4; Myosin regulatory light chain 12B OS=Homo sapiens GN=MYL12B PE=1 SV=2; Myosin regulatory light chain 12A OS=Homo sapiens GN=MYL12A PE=1 SV=2	P24844; O14950; P19105	8		5		0.493971
Tubulin gamma-1 chain OS=Homo sapiens GN=TUBG1 PE=1 SV=2; Tubulin gamma-2 chain OS=Homo sapiens GN=TUBG2 PE=2 SV=1	P23258; Q9NRH3	8		6		0.589925
Citramalyl-CoA lyase, mitochondrial OS=Homo sapiens GN=CLYBL PE=1 SV=2	Q8N0X4	8	26	5	17	0.493971
Keratin, type II cytoskeletal 79 OS=Homo sapiens GN=KRT79 PE=1 SV=2; Keratin, type II cytoskeletal 2 epidermal OS=Homo sapiens GN=KRT2 PE=1 SV=2; Keratin, type II cytoskeletal 6B OS=Homo sapiens GN=KRT6B PE=1 SV=5; Keratin, type II cytoskeletal 6A OS=Homo	Q5XKE5; P35908; P04259; P02538; O95678; P48668; P13647	8		9		0.778333
Mitotic spindle assembly checkpoint protein MAD1 OS=Homo sapiens GN=MAD1L1 PE=1 SV=2	Q9Y6D9	8	12	10	17	0.817715
Putative heat shock 70 kDa protein 7 OS=Homo sapiens GN=HSPA7 PE=5 SV=2; Heat shock 70 kDa protein 6 OS=Homo sapiens GN=HSPA6 PE=1 SV=2	P48741; P17066	8		7		0.667259
Gelsolin OS=Homo sapiens GN=GSN PE=1 SV=1	P06396	7	8	6	10	0.657237
Reticulocalbin-1 OS=Homo sapiens GN=RCN1 PE=1 SV=1	Q15293	7	31	2	8	0.145463
Acylamino-acid-releasing enzyme OS=Homo sapiens GN=APEH PE=1 SV=4	P13798	7	7	4	4	0.446588
Protein disulfide-isomerase A6 OS=Homo sapiens GN=PDIA6 PE=1 SV=1	Q15084	7	17	8	20	0.784511
Heterogeneous nuclear ribonucleoprotein M OS=Homo sapiens GN=HNRNPM PE=1 SV=3	P52272	7	11	5	8	0.564531
Heterogeneous nuclear ribonucleoprotein Q OS=Homo sapiens GN=SYNCRIP PE=1 SV=2	O60506	7	9	3	8	0.302623
60S ribosomal protein L13 OS=Homo sapiens GN=RPL13 PE=1 SV=4	P26373	7	19	2	4	0.145463
40S ribosomal protein S3a OS=Homo sapiens GN=RPS3A PE=1 SV=2	P61247	7	17	2	8	0.145463
40S ribosomal protein S10 OS=Homo sapiens GN=RPS10 PE=1 SV=1	P46783	7	38	4	23	0.446588
Keratin, type II cytoskeletal 79 OS=Homo sapiens GN=KRT79 PE=1 SV=2; Keratin, type II cytoskeletal 2 epidermal OS=Homo sapiens GN=KRT2 PE=1 SV=2; Keratin, type II cytoskeletal 2 oral OS=Homo sapiens GN=KRT76 PE=1 SV=2; Keratin, type II cytoskeletal 3 OS=H	Q5XKE5; P35908; Q01546; P12035	7		9		0.827455
Keratin, type II cytoskeletal 2 epidermal OS=Homo sapiens GN=KRT2 PE=1 SV=2; Keratin, type II cytoskeletal 6B OS=Homo sapiens GN=KRT6B PE=1 SV=5; Keratin, type II cytoskeletal 6A OS=Homo sapiens GN=KRT6A PE=1 SV=3; Keratin, type II cytoskeletal 2 oral OS=	P35908; P04259; P02538; Q01546; P48668; P19013	7		6		0.657237
Procollagen-lysine,2-oxoglutarate 5-dioxygenase 2 OS=Homo sapiens GN=PLOD2 PE=1 SV=2	O00469	7	10	5	9	0.564531
FH1/FH2 domain-containing protein 1 OS=Homo sapiens GN=FHOD1 PE=1 SV=3	Q9Y613	7	6	8	7	0.784511
40S ribosomal protein S15a OS=Homo sapiens GN=RPS15A PE=1 SV=2	P62244	7	36	3	24	0.302623
60S ribosomal protein L7 OS=Homo sapiens GN=RPL7 PE=1 SV=1	P18124	7	15	2	12	0.145463
Transgelin-2 OS=Homo sapiens GN=TAGLN2 PE=1 SV=3	P37802	7	49	2	15	0.145463
Eukaryotic translation initiation factor 3 subunit F OS=Homo sapiens GN=EIF3F PE=1 SV=1	O00303	7	24	5	11	0.564531
40S ribosomal protein S25 OS=Homo sapiens GN=RPS25 PE=1 SV=1	P62851	7	28	4	22	0.446588
Trypsin-1 OS=Homo sapiens GN=PRSS1 PE=1 SV=1; Trypsin-2 OS=Homo sapiens GN=PRSS2 PE=1 SV=1; Putative trypsin-6 OS=Homo sapiens GN=PRSS3P2 PE=5 SV=2	P07477; P07478; Q8NHM4	7		6		0.657237
Glucosidase 2 subunit beta OS=Homo sapiens GN=PRKCSH PE=1 SV=2	P14314	7	12	7	10	0.729048
Fibronectin OS=Homo sapiens GN=FN1 PE=1 SV=4	P02751	7	3	3	1	0.302623
Enhancer of mRNA-decapping protein 4 OS=Homo sapiens GN=EDC4 PE=1 SV=1	Q6P2E9	7	3	1	1	0.02397
Beta-enolase OS=Homo sapiens GN=ENO3 PE=1 SV=5; Gamma-enolase OS=Homo sapiens GN=ENO2 PE=1 SV=3; Alpha-enolase OS=Homo sapiens GN=ENO1 PE=1 SV=2	P13929; P09104; P06733	7		3		0.302623
Non-POU domain-containing octamer-binding protein OS=Homo sapiens GN=NONO PE=1 SV=4	Q15233	7	19	6	15	0.657237
Leucine zipper protein 1 OS=Homo sapiens GN=LUZP1 PE=1 SV=2	Q86V48	7	6	4	4	0.446588
T-complex protein 1 subunit eta OS=Homo sapiens GN=CCT7 PE=1 SV=2	Q99832	7	9	5	5	0.564531
T-complex protein 1 subunit delta OS=Homo sapiens GN=CCT4 PE=1 SV=4	P50991	7	8	5	6	0.564531
S-phase kinase-associated protein 1 OS=Homo sapiens GN=SKP1 PE=1 SV=2	P63208	7	28	5	37	0.564531
Liprin-alpha-1 OS=Homo sapiens GN=PPFIA1 PE=1 SV=1	Q13136	7	5			0.00698014
2,4-dienoyl-CoA reductase, mitochondrial OS=Homo sapiens GN=DECR1 PE=1 SV=1	Q16698	7	20	2	5	0.145463
Calnexin OS=Homo sapiens GN=CANX PE=1 SV=2	P27824	7	12	7	15	0.729048
B-cell receptor-associated protein 31 OS=Homo sapiens GN=BCAP31 PE=1 SV=3	P51572	7	23	2	8	0.145463
ATP-dependent RNA helicase DDX3X OS=Homo sapiens GN=DDX3X PE=1 SV=3; ATP-dependent RNA helicase DDX3Y OS=Homo sapiens GN=DDX3Y PE=1 SV=2	O00571; O15523	7		1		0.02397
14-3-3 protein beta/alpha OS=Homo sapiens GN=YWHAB PE=1 SV=3	P31946	7	37	3	33	0.302623
Serpin H1 OS=Homo sapiens GN=SERPINH1 PE=1 SV=2	P50454	7	21	2	6	0.145463
26S proteasome regulatory subunit 8 OS=Homo sapiens GN=PSMC5 PE=1 SV=1	P62195	7	20	7	22	0.729048
FYVE and coiled-coil domain-containing protein 1 OS=Homo sapiens GN=FYCO1 PE=1 SV=3	Q9BQS8	6	6	3	2	0.37757
Pyrroline-5-carboxylate reductase 3 OS=Homo sapiens GN=PYCR3 PE=1 SV=3	Q53H96	6	21	2	9	0.197359
Glucose-6-phosphate isomerase OS=Homo sapiens GN=GPI PE=1 SV=4	P06744	6	12	2	4	0.197359
Glutamine--tRNA ligase OS=Homo sapiens GN=QARS PE=1 SV=1	P47897	6	8	3	4	0.37757
T-complex protein 1 subunit epsilon OS=Homo sapiens GN=CCT5 PE=1 SV=1	P48643	6	13	2	3	0.197359
Single-stranded DNA-binding protein, mitochondrial OS=Homo sapiens GN=SSBP1 PE=1 SV=1	Q04837	6	43	4	28	0.528188
Pyruvate kinase PKM OS=Homo sapiens GN=PKM PE=1 SV=4; Pyruvate kinase PKLR OS=Homo sapiens GN=PKLR PE=1 SV=2	P14618; P30613	6		3		0.37757
TRIO and F-actin-binding protein OS=Homo sapiens GN=TRIOBP PE=1 SV=3	Q9H2D6	6	3	3	1	0.37757
26S proteasome non-ATPase regulatory subunit 2 OS=Homo sapiens GN=PSMD2 PE=1 SV=3	Q13200	6	10	4	4	0.528188
Malate dehydrogenase, mitochondrial OS=Homo sapiens GN=MDH2 PE=1 SV=3	P40926	6	17	1	3	0.0381229
Actin, gamma-enteric smooth muscle OS=Homo sapiens GN=ACTG2 PE=1 SV=1; Actin, aortic smooth muscle OS=Homo sapiens GN=ACTA2 PE=1 SV=1; Actin, alpha skeletal muscle OS=Homo sapiens GN=ACTA1 PE=1 SV=1; Actin, alpha cardiac muscle 1 OS=Homo sapiens GN=ACTC1	P63267; P62736; P68133; P68032	6		6		0.729048
Actin, gamma-enteric smooth muscle OS=Homo sapiens GN=ACTG2 PE=1 SV=1; Actin, cytoplasmic 1 OS=Homo sapiens GN=ACTB PE=1 SV=1; Actin, aortic smooth muscle OS=Homo sapiens GN=ACTA2 PE=1 SV=1; Actin, alpha skeletal muscle OS=Homo sapiens GN=ACTA1 PE=1 SV=1;	P63267; P60709; P62736; P68133; Q562R1; P68032; P63261	6		6		0.729048
Transketolase OS=Homo sapiens GN=TKT PE=1 SV=3	P29401	6	9	6	8	0.729048
T-complex protein 1 subunit theta OS=Homo sapiens GN=CCT8 PE=1 SV=4	P50990	6	8	4	7	0.528188
Tubulin alpha-3C/D chain OS=Homo sapiens GN=TUBA3C PE=1 SV=3; Tubulin alpha-3E chain OS=Homo sapiens GN=TUBA3E PE=1 SV=2; Tubulin alpha-1A chain OS=Homo sapiens GN=TUBA1A PE=1 SV=1; Tubulin alpha-1B chain OS=Homo sapiens GN=TUBA1B PE=1 SV=1; Tubulin alpha	Q13748; Q6PEY2; Q71U36; P68363; Q9BQE3; P68366	6		2		0.197359
Proteasome subunit alpha type-1 OS=Homo sapiens GN=PSMA1 PE=1 SV=1	P25786	6	17	4	12	0.528188
60S ribosomal protein L23a OS=Homo sapiens GN=RPL23A PE=1 SV=1	P62750	6	27	3	5	0.37757
Tubulin beta-2A chain OS=Homo sapiens GN=TUBB2A PE=1 SV=1; Tubulin beta-3 chain OS=Homo sapiens GN=TUBB3 PE=1 SV=2; Tubulin beta-1 chain OS=Homo sapiens GN=TUBB1 PE=1 SV=1; Tubulin beta-4A chain OS=Homo sapiens GN=TUBB4A PE=1 SV=2; Tubulin beta-8 chain-li	Q13885; Q13509; Q9H4B7; P04350; A6NNZ2; Q9BUF5; Q3ZCM7; P07437; P68371; Q9BVA1	6		8		0.839528
ATP synthase subunit beta, mitochondrial OS=Homo sapiens GN=ATP5B PE=1 SV=3	P06576	6	3	4	5	0.528188
Heterogeneous nuclear ribonucleoprotein U OS=Homo sapiens GN=HNRNPU PE=1 SV=6	Q00839	6	9	1	3	0.0381229
CAD protein OS=Homo sapiens GN=CAD PE=1 SV=3	P27708	6	3	1	0	0.0381229
POTE ankyrin domain family member F OS=Homo sapiens GN=POTEF PE=1 SV=2; Actin, gamma-enteric smooth muscle OS=Homo sapiens GN=ACTG2 PE=1 SV=1; Putative beta-actin-like protein 3 OS=Homo sapiens GN=POTEKP PE=5 SV=1; Actin, cytoplasmic 1 OS=Homo sapiens GN=	A5A3E0; P63267; Q9BYX7; P60709; Q6S8J3; P62736; P68133; Q562R1; P68032; P63261	6		6		0.729048
Nicotinamide phosphoribosyltransferase OS=Homo sapiens GN=NAMPT PE=1 SV=1	P43490	6	14	4	9	0.528188
26S proteasome non-ATPase regulatory subunit 7 OS=Homo sapiens GN=PSMD7 PE=1 SV=2	P51665	6	27	1	3	0.0381229
Heat shock protein HSP 90-alpha OS=Homo sapiens GN=HSP90AA1 PE=1 SV=5; Heat shock protein HSP 90-beta OS=Homo sapiens GN=HSP90AB1 PE=1 SV=4; Putative heat shock protein HSP 90-beta 2 OS=Homo sapiens GN=HSP90AB2P PE=1 SV=2; Heat shock protein HSP 90-alpha	P07900; P08238; Q58FF8; Q14568	6		5		0.643366
Keratin, type I cytoskeletal 10 OS=Homo sapiens GN=KRT10 PE=1 SV=6; Keratin, type I cytoskeletal 13 OS=Homo sapiens GN=KRT13 PE=1 SV=4	P13645; P13646	6		13		0.949309
26S proteasome non-ATPase regulatory subunit 13 OS=Homo sapiens GN=PSMD13 PE=1 SV=2	Q9UNM6	6	19	4	11	0.528188
Galectin-1 OS=Homo sapiens GN=LGALS1 PE=1 SV=2	P09382	6	31	2	18	0.197359
POTE ankyrin domain family member F OS=Homo sapiens GN=POTEF PE=1 SV=2; Putative beta-actin-like protein 3 OS=Homo sapiens GN=POTEKP PE=5 SV=1; POTE ankyrin domain family member J OS=Homo sapiens GN=POTEJ PE=3 SV=1; Actin, cytoplasmic 1 OS=Homo sapiens GN	A5A3E0; Q9BYX7; P0CG39; P60709; Q6S8J3; P68133; P0CG38; P68032; P63261	6		1		0.0381229
Copine-1 OS=Homo sapiens GN=CPNE1 PE=1 SV=1	Q99829	6	8	4	7	0.528188
T-complex protein 1 subunit beta OS=Homo sapiens GN=CCT2 PE=1 SV=4	P78371	6	19	4	13	0.528188
Protein FAM83H OS=Homo sapiens GN=FAM83H PE=1 SV=3	Q6ZRV2	6	7			0.0121207
40S ribosomal protein S16 OS=Homo sapiens GN=RPS16 PE=1 SV=2	P62249	6	21	3	21	0.37757
Alpha-actinin-1 OS=Homo sapiens GN=ACTN1 PE=1 SV=2; Alpha-actinin-4 OS=Homo sapiens GN=ACTN4 PE=1 SV=2	P12814; O43707	6		6		0.729048
Kinesin-1 heavy chain OS=Homo sapiens GN=KIF5B PE=1 SV=1	P33176	6	8			0.0121207
Deoxyribose-phosphate aldolase OS=Homo sapiens GN=DERA PE=1 SV=2	Q9Y315	6	21	6	25	0.729048
Cofilin-1 OS=Homo sapiens GN=CFL1 PE=1 SV=3	P23528	6	34	1	34	0.0381229
Kinectin OS=Homo sapiens GN=KTN1 PE=1 SV=1	Q86UP2	6	4			0.0121207
Serine hydroxymethyltransferase, mitochondrial OS=Homo sapiens GN=SHMT2 PE=1 SV=3	P34897	6	10			0.0121207
40S ribosomal protein S17 OS=Homo sapiens GN=RPS17 PE=1 SV=2	P08708	6	39	2	16	0.197359
LanC-like protein 1 OS=Homo sapiens GN=LANCL1 PE=1 SV=1	O43813	6	17	6	16	0.729048
Alpha-actinin-1 OS=Homo sapiens GN=ACTN1 PE=1 SV=2; Alpha-actinin-2 OS=Homo sapiens GN=ACTN2 PE=1 SV=1; Alpha-actinin-4 OS=Homo sapiens GN=ACTN4 PE=1 SV=2	P12814; P35609; O43707	6		4		0.528188
Activated RNA polymerase II transcriptional coactivator p15 OS=Homo sapiens GN=SUB1 PE=1 SV=3	P53999	6	37	2	20	0.197359
LIM and SH3 domain protein 1 OS=Homo sapiens GN=LASP1 PE=1 SV=2	Q14847	6	23	3	9	0.37757
UTP--glucose-1-phosphate uridylyltransferase OS=Homo sapiens GN=UGP2 PE=1 SV=5	Q16851	6	14	3	6	0.37757
Serine/threonine-protein kinase MRCK beta OS=Homo sapiens GN=CDC42BPB PE=1 SV=2	Q9Y5S2	6	5	8	7	0.839528
Heat shock protein HSP 90-alpha OS=Homo sapiens GN=HSP90AA1 PE=1 SV=5; Putative heat shock protein HSP 90-alpha A4 OS=Homo sapiens GN=HSP90AA4P PE=5 SV=1	P07900; Q58FG1	5		3		0.472335
Keratin, type II cytoskeletal 79 OS=Homo sapiens GN=KRT79 PE=1 SV=2; Keratin, type II cytoskeletal 7 OS=Homo sapiens GN=KRT7 PE=1 SV=5; Keratin, type II cytoskeletal 1b OS=Homo sapiens GN=KRT77 PE=1 SV=3; Keratin, type II cytoskeletal 74 OS=Homo sapiens G	Q5XKE5; P08729; Q7Z794; Q7RTS7; Q86Y46; P35908; P04259; P02538; Q01546; O95678; P48668; Q9NSB2; P12035; Q3SY84; Q14CN4; P19013; P05787; P13647	5		8		0.891582
Tubulin alpha-3C/D chain OS=Homo sapiens GN=TUBA3C PE=1 SV=3; Tubulin alpha-3E chain OS=Homo sapiens GN=TUBA3E PE=1 SV=2; Tubulin alpha-1A chain OS=Homo sapiens GN=TUBA1A PE=1 SV=1; Tubulin alpha-1B chain OS=Homo sapiens GN=TUBA1B PE=1 SV=1; Tubulin alpha	Q13748; Q6PEY2; Q71U36; P68363; Q9BQE3	5		4		0.622929
Elongation factor 1-beta OS=Homo sapiens GN=EEF1B2 PE=1 SV=3	P24534	5	48	3	15	0.472335
Calreticulin OS=Homo sapiens GN=CALR PE=1 SV=1	P27797	5	20	7	27	0.854837
A-kinase anchor protein 12 OS=Homo sapiens GN=AKAP12 PE=1 SV=4	Q02952	5	4	2	2	0.271387
T-complex protein 1 subunit alpha OS=Homo sapiens GN=TCP1 PE=1 SV=1	P17987	5	4	3	4	0.472335
Ribosome-binding protein 1 OS=Homo sapiens GN=RRBP1 PE=1 SV=4	Q9P2E9	5	3			0.0221725
Sorting nexin-9 OS=Homo sapiens GN=SNX9 PE=1 SV=1	Q9Y5X1	5	9	1	1	0.0629551
Katanin p60 ATPase-containing subunit A-like 2 OS=Homo sapiens GN=KATNAL2 PE=1 SV=3	Q8IYT4	5		4		0.622929
Protein transport protein Sec61 subunit beta OS=Homo sapiens GN=SEC61B PE=1 SV=2	P60468	5	30			0.0221725
Golgin subfamily A member 5 OS=Homo sapiens GN=GOLGA5 PE=1 SV=3	Q8TBA6	5	8	7	11	0.854837
Transcription intermediary factor 1-beta OS=Homo sapiens GN=TRIM28 PE=1 SV=5	Q13263	5	7			0.0221725
Heat shock 70 kDa protein 1B OS=Homo sapiens GN=HSPA1B PE=1 SV=1	P0DMV9	5	19	3	17	0.472335
Alpha-actinin-1 OS=Homo sapiens GN=ACTN1 PE=1 SV=2; Alpha-actinin-3 OS=Homo sapiens GN=ACTN3 PE=1 SV=2; Alpha-actinin-2 OS=Homo sapiens GN=ACTN2 PE=1 SV=1; Alpha-actinin-4 OS=Homo sapiens GN=ACTN4 PE=1 SV=2	P12814; Q08043; P35609; O43707	5		3		0.472335
Dolichyl-diphosphooligosaccharide--protein glycosyltransferase subunit 2 OS=Homo sapiens GN=RPN2 PE=1 SV=3	P04844	5	13			0.0221725
60S ribosomal protein L23 OS=Homo sapiens GN=RPL23 PE=1 SV=1	P62829	5	24	1	11	0.0629551
Apolipoprotein A-I OS=Homo sapiens GN=APOA1 PE=1 SV=1	P02647	5	4	4	4	0.622929
Inosine-5'-monophosphate dehydrogenase 2 OS=Homo sapiens GN=IMPDH2 PE=1 SV=2; Inosine-5'-monophosphate dehydrogenase 1 OS=Homo sapiens GN=IMPDH1 PE=1 SV=2	P12268; P20839	5		3		0.472335
Ataxin-2-like protein OS=Homo sapiens GN=ATXN2L PE=1 SV=2	Q8WWM7	5	7			0.0221725
RNA-binding protein FUS OS=Homo sapiens GN=FUS PE=1 SV=1; TATA-binding protein-associated factor 2N OS=Homo sapiens GN=TAF15 PE=1 SV=1	P35637; Q92804	5		4		0.622929
RNA-binding protein FUS OS=Homo sapiens GN=FUS PE=1 SV=1	P35637	5	11	1	7	0.0629551
Aldose reductase OS=Homo sapiens GN=AKR1B1 PE=1 SV=3; Aldo-keto reductase family 1 member B15 OS=Homo sapiens GN=AKR1B15 PE=1 SV=2	P15121; C9JRZ8	5		4		0.622929
Dynactin subunit 3 OS=Homo sapiens GN=DCTN3 PE=1 SV=1	O75935	5	23	3	15	0.472335
Calmodulin-1 OS=Homo sapiens GN=CALM1 PE=1 SV=1	P0DP23	5	36	2	22	0.271387
Dynamin-like 120 kDa protein, mitochondrial OS=Homo sapiens GN=OPA1 PE=1 SV=3	O60313	5	8	6	6	0.803005
Diablo homolog, mitochondrial OS=Homo sapiens GN=DIABLO PE=1 SV=1	Q9NR28	5	20	6	32	0.803005
Beta-hexosaminidase subunit beta OS=Homo sapiens GN=HEXB PE=1 SV=3	P07686	5	9	2	9	0.271387
Keratin, type I cytoskeletal 14 OS=Homo sapiens GN=KRT14 PE=1 SV=4; Keratin, type I cytoskeletal 19 OS=Homo sapiens GN=KRT19 PE=1 SV=4; Keratin-like protein KRT222 OS=Homo sapiens GN=KRT222 PE=2 SV=1; Keratin, type I cytoskeletal 15 OS=Homo sapiens GN=KRT	P02533; P08727; Q8N1A0; P19012; P13646; Q04695; P08779; P35900	5		5		0.729048
N-acyl-phosphatidylethanolamine-hydrolyzing phospholipase D OS=Homo sapiens GN=NAPEPLD PE=1 SV=2	Q6IQ20	5	2	2	2	0.271387
Adenosylhomocysteinase OS=Homo sapiens GN=AHCY PE=1 SV=4	P23526	5	11	1	3	0.0629551
60S ribosomal protein L27 OS=Homo sapiens GN=RPL27 PE=1 SV=2	P61353	5	21	5	21	0.729048
Heterogeneous nuclear ribonucleoprotein R OS=Homo sapiens GN=HNRNPR PE=1 SV=1; Heterogeneous nuclear ribonucleoprotein Q OS=Homo sapiens GN=SYNCRIP PE=1 SV=2	O43390; O60506	5		3		0.472335
Pyruvate dehydrogenase E1 component subunit beta, mitochondrial OS=Homo sapiens GN=PDHB PE=1 SV=3	P11177	5	15	5	16	0.729048
Cytochrome c OS=Homo sapiens GN=CYCS PE=1 SV=2	P99999	5	44	2	14	0.271387
Poly(rC)-binding protein 1 OS=Homo sapiens GN=PCBP1 PE=1 SV=2	Q15365	5	21	1	10	0.0629551
Signal recognition particle 14 kDa protein OS=Homo sapiens GN=SRP14 PE=1 SV=2	P37108	5	40	1	10	0.0629551
60S ribosomal protein L7a OS=Homo sapiens GN=RPL7A PE=1 SV=2	P62424	5	15	1	5	0.0629551
Eukaryotic initiation factor 4A-I OS=Homo sapiens GN=EIF4A1 PE=1 SV=1; Eukaryotic initiation factor 4A-II OS=Homo sapiens GN=EIF4A2 PE=1 SV=2	P60842; Q14240	5		1		0.0629551
Tropomyosin alpha-4 chain OS=Homo sapiens GN=TPM4 PE=1 SV=3	P67936	5	25	2	18	0.271387
Caveolin-1 OS=Homo sapiens GN=CAV1 PE=1 SV=4	Q03135	5	30			0.0221725
Phosphoglycerate kinase 2 OS=Homo sapiens GN=PGK2 PE=1 SV=3; Phosphoglycerate kinase 1 OS=Homo sapiens GN=PGK1 PE=1 SV=3	P07205; P00558	5		2		0.271387
Dolichyl-diphosphooligosaccharide--protein glycosyltransferase subunit 1 OS=Homo sapiens GN=RPN1 PE=1 SV=1	P04843	5	6			0.0221725
D-3-phosphoglycerate dehydrogenase OS=Homo sapiens GN=PHGDH PE=1 SV=4	O43175	5	7	5	10	0.729048
40S ribosomal protein S4, Y isoform 1 OS=Homo sapiens GN=RPS4Y1 PE=1 SV=2; 40S ribosomal protein S4, Y isoform 2 OS=Homo sapiens GN=RPS4Y2 PE=2 SV=3; 40S ribosomal protein S4, X isoform OS=Homo sapiens GN=RPS4X PE=1 SV=2	P22090; Q8TD47; P62701	5				0.0221725
Mitochondrial ribosome-associated GTPase 2 OS=Homo sapiens GN=MTG2 PE=1 SV=1	Q9H4K7	5	18	2	10	0.271387
Golgi-associated PDZ and coiled-coil motif-containing protein OS=Homo sapiens GN=GOPC PE=1 SV=1	Q9HD26	5	11	10	24	0.937207
Keratin, type I cytoskeletal 17 OS=Homo sapiens GN=KRT17 PE=1 SV=2	Q04695	5	21	17	47	0.98737
Tryptophan--tRNA ligase, cytoplasmic OS=Homo sapiens GN=WARS PE=1 SV=2	P23381	5	10	4	9	0.622929
2-oxoisovalerate dehydrogenase subunit alpha, mitochondrial OS=Homo sapiens GN=BCKDHA PE=1 SV=2	P12694	5	9	3	8	0.472335
Elongin-C OS=Homo sapiens GN=ELOC PE=1 SV=1	Q15369	5	38			0.0221725
Glypican-6 OS=Homo sapiens GN=GPC6 PE=1 SV=1	Q9Y625	5	1	3	1	0.472335
Tubulin beta-3 chain OS=Homo sapiens GN=TUBB3 PE=1 SV=2; Tubulin beta-4A chain OS=Homo sapiens GN=TUBB4A PE=1 SV=2; Tubulin beta chain OS=Homo sapiens GN=TUBB PE=1 SV=2; Tubulin beta-4B chain OS=Homo sapiens GN=TUBB4B PE=1 SV=1	Q13509; P04350; P07437; P68371	4		1		0.108662
28S ribosomal protein S36, mitochondrial OS=Homo sapiens GN=MRPS36 PE=1 SV=2	P82909	4	56	2	29	0.37757
U4/U6 small nuclear ribonucleoprotein Prp31 OS=Homo sapiens GN=PRPF31 PE=1 SV=2	Q8WWY3	4	11	3	5	0.589925
Inter-alpha-trypsin inhibitor heavy chain H2 OS=Homo sapiens GN=ITIH2 PE=1 SV=2	P19823	4	3	1	1	0.108662
Poly(rC)-binding protein 2 OS=Homo sapiens GN=PCBP2 PE=1 SV=1	Q15366	4	21	1	11	0.108662
Phosphoglycerate mutase 1 OS=Homo sapiens GN=PGAM1 PE=1 SV=2	P18669	4	32	3	36	0.589925
Integrin beta-1 OS=Homo sapiens GN=ITGB1 PE=1 SV=2	P05556	4	6	3	5	0.589925
Oxysterol-binding protein-related protein 1 OS=Homo sapiens GN=OSBPL1A PE=1 SV=2	Q9BXW6	4	4	1	1	0.108662
Peptidyl-prolyl cis-trans isomerase H OS=Homo sapiens GN=PPIH PE=1 SV=1	O43447	4	18	2	10	0.37757
Keratin, type II cytoskeletal 6A OS=Homo sapiens GN=KRT6A PE=1 SV=3	P02538	4	35	5	48	0.817715
40S ribosomal protein S20 OS=Homo sapiens GN=RPS20 PE=1 SV=1	P60866	4	23	3	23	0.589925
Immunoglobulin kappa variable 1-6 OS=Homo sapiens GN=IGKV1-6 PE=3 SV=1; Immunoglobulin kappa variable 1D-39 OS=Homo sapiens GN=IGKV1D-39 PE=3 SV=2; Immunoglobulin kappa variable 1-12 OS=Homo sapiens GN=IGKV1-12 PE=3 SV=1; Immunoglobulin kappa variable 1D-	A0A0C4DH72; P04432; A0A0C4DH73; P01611	4		1		0.108662
40S ribosomal protein S2 OS=Homo sapiens GN=RPS2 PE=1 SV=2	P15880	4	12			0.0432589
Vacuolar protein sorting-associated protein 35 OS=Homo sapiens GN=VPS35 PE=1 SV=2	Q96QK1	4	7	1	2	0.108662
N-alpha-acetyltransferase 50 OS=Homo sapiens GN=NAA50 PE=1 SV=1	Q9GZZ1	4	25	1	5	0.108662
60S ribosomal protein L12 OS=Homo sapiens GN=RPL12 PE=1 SV=1	P30050	4	24	6	24	0.874755
40S ribosomal protein S15 OS=Homo sapiens GN=RPS15 PE=1 SV=2	P62841	4	24	1	15	0.108662
40S ribosomal protein S6 OS=Homo sapiens GN=RPS6 PE=1 SV=1	P62753	4	14	4	8	0.729048
Myosin-10 OS=Homo sapiens GN=MYH10 PE=1 SV=3; Myosin-11 OS=Homo sapiens GN=MYH11 PE=1 SV=3	P35580; P35749	4				0.0432589
40S ribosomal protein S14 OS=Homo sapiens GN=RPS14 PE=1 SV=3	P62263	4	30	2	23	0.37757
5'-nucleotidase domain-containing protein 2 OS=Homo sapiens GN=NT5DC2 PE=1 SV=1	Q9H857	4	3	1	2	0.108662
UPF0160 protein MYG1, mitochondrial OS=Homo sapiens GN=C12orf10 PE=1 SV=2	Q9HB07	4	18	4	16	0.729048
40S ribosomal protein S4, X isoform OS=Homo sapiens GN=RPS4X PE=1 SV=2	P62701	4	27	2	6	0.37757
Ubiquitin-like modifier-activating enzyme 1 OS=Homo sapiens GN=UBA1 PE=1 SV=3	P22314	4	2			0.0432589
Keratin, type I cytoskeletal 24 OS=Homo sapiens GN=KRT24 PE=1 SV=1; Keratin, type I cytoskeletal 10 OS=Homo sapiens GN=KRT10 PE=1 SV=6; Keratin, type I cytoskeletal 13 OS=Homo sapiens GN=KRT13 PE=1 SV=4	Q2M2I5; P13645; P13646	4		3		0.589925
Proliferating cell nuclear antigen OS=Homo sapiens GN=PCNA PE=1 SV=1	P12004	4	16			0.0432589
Probable ATP-dependent RNA helicase DDX17 OS=Homo sapiens GN=DDX17 PE=1 SV=2	Q92841	4	9	1	3	0.108662
Myosin-10 OS=Homo sapiens GN=MYH10 PE=1 SV=3; Myosin-11 OS=Homo sapiens GN=MYH11 PE=1 SV=3; Myosin-9 OS=Homo sapiens GN=MYH9 PE=1 SV=4; Myosin-14 OS=Homo sapiens GN=MYH14 PE=1 SV=2	P35580; P35749; P35579; Q7Z406	4		3		0.589925
Microtubule-associated protein RP/EB family member 1 OS=Homo sapiens GN=MAPRE1 PE=1 SV=3	Q15691	4	22	1	4	0.108662
26S proteasome regulatory subunit 4 OS=Homo sapiens GN=PSMC1 PE=1 SV=1	P62191	4	11	5	17	0.817715
26S proteasome non-ATPase regulatory subunit 8 OS=Homo sapiens GN=PSMD8 PE=1 SV=2	P48556	4	12	1	2	0.108662
Tubulin beta-6 chain OS=Homo sapiens GN=TUBB6 PE=1 SV=1	Q9BUF5	4	31	1	16	0.108662
Vitronectin OS=Homo sapiens GN=VTN PE=1 SV=1	P04004	4	1	2	1	0.37757
26S proteasome non-ATPase regulatory subunit 1 OS=Homo sapiens GN=PSMD1 PE=1 SV=2	Q99460	4	5	4	5	0.729048
26S proteasome regulatory subunit 6A OS=Homo sapiens GN=PSMC3 PE=1 SV=3	P17980	4	10	1	5	0.108662
Profilin-1 OS=Homo sapiens GN=PFN1 PE=1 SV=2	P07737	4	40	3	30	0.589925
Phosphatidylethanolamine-binding protein 1 OS=Homo sapiens GN=PEBP1 PE=1 SV=3	P30086	4	43	2	18	0.37757
Transferrin receptor protein 1 OS=Homo sapiens GN=TFRC PE=1 SV=2	P02786	4	6			0.0432589
Putative tubulin-like protein alpha-4B OS=Homo sapiens GN=TUBA4B PE=5 SV=2	Q9H853	4		1		0.108662
Cystatin-B OS=Homo sapiens GN=CSTB PE=1 SV=2	P04080	4	46	2	24	0.37757
Serine/threonine-protein phosphatase 2A 65 kDa regulatory subunit A alpha isoform OS=Homo sapiens GN=PPP2R1A PE=1 SV=4	P30153	4	11	3	7	0.589925
dCTP pyrophosphatase 1 OS=Homo sapiens GN=DCTPP1 PE=1 SV=1	Q9H773	4	34	2	19	0.37757
THO complex subunit 4 OS=Homo sapiens GN=ALYREF PE=1 SV=3	Q86V81	4	28	3	18	0.589925
DNA-dependent protein kinase catalytic subunit OS=Homo sapiens GN=PRKDC PE=1 SV=3	P78527	4	1			0.0432589
RNA-binding motif protein, X chromosome OS=Homo sapiens GN=RBMX PE=1 SV=3; RNA binding motif protein, X-linked-like-1 OS=Homo sapiens GN=RBMXL1 PE=1 SV=1	P38159; Q96E39	4				0.0432589
ELKS/Rab6-interacting/CAST family member 1 OS=Homo sapiens GN=ERC1 PE=1 SV=1; ERC protein 2 OS=Homo sapiens GN=ERC2 PE=1 SV=3	Q8IUD2; O15083	4		5		0.817715
Aminoacyl tRNA synthase complex-interacting multifunctional protein 1 OS=Homo sapiens GN=AIMP1 PE=1 SV=2	Q12904	4	22	3	15	0.589925
Aldehyde dehydrogenase family 16 member A1 OS=Homo sapiens GN=ALDH16A1 PE=1 SV=2	Q8IZ83	4	8	5	12	0.817715
Serum paraoxonase/arylesterase 1 OS=Homo sapiens GN=PON1 PE=1 SV=3	P27169	4	5	1	2	0.108662
Endoplasmin OS=Homo sapiens GN=HSP90B1 PE=1 SV=1; Putative endoplasmin-like protein OS=Homo sapiens GN=HSP90B2P PE=5 SV=1	P14625; Q58FF3	4		3		0.589925
Immunoglobulin heavy constant gamma 4 OS=Homo sapiens GN=IGHG4 PE=1 SV=1	P01861	4	12			0.0432589
Eukaryotic translation initiation factor 2 subunit 2 OS=Homo sapiens GN=EIF2S2 PE=1 SV=2	P20042	4	13	4	9	0.729048
Actin-related protein 3 OS=Homo sapiens GN=ACTR3 PE=1 SV=3	P61158	4	18	1	4	0.108662
EVI5-like protein OS=Homo sapiens GN=EVI5L PE=1 SV=1	Q96CN4	4	5			0.0432589
Ferritin light chain OS=Homo sapiens GN=FTL PE=1 SV=2	P02792	4	18	2	17	0.37757
Radixin OS=Homo sapiens GN=RDX PE=1 SV=1; Moesin OS=Homo sapiens GN=MSN PE=1 SV=3; Ezrin OS=Homo sapiens GN=EZR PE=1 SV=4	P35241; P26038; P15311	4		1		0.108662
Filaggrin-2 OS=Homo sapiens GN=FLG2 PE=1 SV=1	Q5D862	4	2	14	6	0.988576
Transaldolase OS=Homo sapiens GN=TALDO1 PE=1 SV=2	P37837	4	9	1	2	0.108662
Sodium-dependent phosphate transport protein 2B OS=Homo sapiens GN=SLC34A2 PE=1 SV=3	O95436	4	10			0.0432589
Aspartate--tRNA ligase, cytoplasmic OS=Homo sapiens GN=DARS PE=1 SV=2	P14868	4	5	2	4	0.37757
ATP-dependent RNA helicase A OS=Homo sapiens GN=DHX9 PE=1 SV=4	Q08211	4	3	3	3	0.589925
ATP-dependent RNA helicase DDX3X OS=Homo sapiens GN=DDX3X PE=1 SV=3	O00571	4	17	2	7	0.37757
Staphylococcal nuclease domain-containing protein 1 OS=Homo sapiens GN=SND1 PE=1 SV=1	Q7KZF4	4	3	1	1	0.108662
Squamous cell carcinoma antigen recognized by T-cells 3 OS=Homo sapiens GN=SART3 PE=1 SV=1	Q15020	4	5	3	3	0.589925
Caldesmon OS=Homo sapiens GN=CALD1 PE=1 SV=3	Q05682	4	6	2	3	0.37757
Annexin A6 OS=Homo sapiens GN=ANXA6 PE=1 SV=3	P08133	4	5	1	1	0.108662
Sorcin OS=Homo sapiens GN=SRI PE=1 SV=1	P30626	4	19			0.0432589
Serine/threonine-protein phosphatase PP1-alpha catalytic subunit OS=Homo sapiens GN=PPP1CA PE=1 SV=1; Serine/threonine-protein phosphatase PP1-gamma catalytic subunit OS=Homo sapiens GN=PPP1CC PE=1 SV=1; Serine/threonine-protein phosphatase PP1-beta catal	P62136; P36873; P62140	4		2		0.37757
Caveolae-associated protein 1 OS=Homo sapiens GN=CAVIN1 PE=1 SV=1	Q6NZI2	4	12	4	14	0.729048
Receptor of activated protein C kinase 1 OS=Homo sapiens GN=RACK1 PE=1 SV=3	P63244	4	12	3	10	0.589925
CD44 antigen OS=Homo sapiens GN=CD44 PE=1 SV=3	P16070	4	6	3	4	0.589925
Chloride intracellular channel protein 1 OS=Homo sapiens GN=CLIC1 PE=1 SV=4	O00299	4	16	1	5	0.108662
Clathrin light chain A OS=Homo sapiens GN=CLTA PE=1 SV=1	P09496	4	10	3	10	0.589925
Cofilin-1 OS=Homo sapiens GN=CFL1 PE=1 SV=3; Cofilin-2 OS=Homo sapiens GN=CFL2 PE=1 SV=1	P23528; Q9Y281	4		3		0.589925
Collagen alpha-1(XVIII) chain OS=Homo sapiens GN=COL18A1 PE=1 SV=5	P39060	4	4			0.0432589
Collagen alpha-2(I) chain OS=Homo sapiens GN=COL1A2 PE=1 SV=7	P08123	4	1			0.0432589
T-complex protein 1 subunit gamma OS=Homo sapiens GN=CCT3 PE=1 SV=4	P49368	4	10	2	4	0.37757
Complement C1r subcomponent-like protein OS=Homo sapiens GN=C1RL PE=1 SV=2; Complement C1r subcomponent OS=Homo sapiens GN=C1R PE=1 SV=2	Q9NZP8; P00736	4		2		0.37757
Cathepsin B OS=Homo sapiens GN=CTSB PE=1 SV=3	P07858	4	12	1	2	0.108662
Protein SET OS=Homo sapiens GN=SET PE=1 SV=3; Protein SETSIP OS=Homo sapiens GN=SETSIP PE=1 SV=1	Q01105; P0DME0	4		4		0.729048
Trypsin-3 OS=Homo sapiens GN=PRSS3 PE=1 SV=2	P35030	4	4			0.0432589
Early endosome antigen 1 OS=Homo sapiens GN=EEA1 PE=1 SV=2	Q15075	4	3	1	1	0.108662
Granulins OS=Homo sapiens GN=GRN PE=1 SV=2	P28799	4	6	3	6	0.589925
Protein S100-A7 OS=Homo sapiens GN=S100A7 PE=1 SV=4; Protein S100-A7A OS=Homo sapiens GN=S100A7A PE=1 SV=3	P31151; Q86SG5	4		4		0.729048
Prothrombin OS=Homo sapiens GN=F2 PE=1 SV=2	P00734	4	1	2	1	0.37757
GRIP and coiled-coil domain-containing protein 1 OS=Homo sapiens GN=GCC1 PE=1 SV=1	Q96CN9	4	5	2	2	0.37757
Protein bicaudal D homolog 2 OS=Homo sapiens GN=BICD2 PE=1 SV=1	Q8TD16	4	5	4	5	0.729048
Haptoglobin OS=Homo sapiens GN=HP PE=1 SV=1	P00738	4	4	3	2	0.589925
60S ribosomal protein L26 OS=Homo sapiens GN=RPL26 PE=1 SV=1; 60S ribosomal protein L26-like 1 OS=Homo sapiens GN=RPL26L1 PE=1 SV=1	P61254; Q9UNX3	4		1		0.108662
60S ribosomal protein L31 OS=Homo sapiens GN=RPL31 PE=1 SV=1	P62899	4	14	1	7	0.108662
Tubulin alpha-4A chain OS=Homo sapiens GN=TUBA4A PE=1 SV=1	P68366	4	30	3	27	0.589925
Heat shock protein HSP 90-alpha OS=Homo sapiens GN=HSP90AA1 PE=1 SV=5; Heat shock protein HSP 90-beta OS=Homo sapiens GN=HSP90AB1 PE=1 SV=4	P07900; P08238	4		4		0.729048
60S ribosomal protein L28 OS=Homo sapiens GN=RPL28 PE=1 SV=3	P46779	4	16			0.0432589
Homer protein homolog 3 OS=Homo sapiens GN=HOMER3 PE=1 SV=2	Q9NSC5	4	12			0.0432589
Heat shock protein HSP 90-alpha OS=Homo sapiens GN=HSP90AA1 PE=1 SV=5; Heat shock protein HSP 90-beta OS=Homo sapiens GN=HSP90AB1 PE=1 SV=4; Putative heat shock protein HSP 90-beta 2 OS=Homo sapiens GN=HSP90AB2P PE=1 SV=2; Putative heat shock protein HSP	P07900; P08238; Q58FF8; Q58FF6; Q58FF7	4		1		0.108662
Heterogeneous nuclear ribonucleoprotein A/B OS=Homo sapiens GN=HNRNPAB PE=1 SV=2	Q99729	4	6			0.0432589
General vesicular transport factor p115 OS=Homo sapiens GN=USO1 PE=1 SV=2	O60763	4	5	2	3	0.37757
Gephyrin OS=Homo sapiens GN=GPHN PE=1 SV=1	Q9NQX3	4	7	4	3	0.729048
Ankycorbin OS=Homo sapiens GN=RAI14 PE=1 SV=2	Q9P0K7	3	2	3	3	0.729048
Coiled-coil domain-containing protein 93 OS=Homo sapiens GN=CCDC93 PE=1 SV=2	Q567U6	3	5			0.0915164
Isocitrate dehydrogenase [NADP] cytoplasmic OS=Homo sapiens GN=IDH1 PE=1 SV=2	O75874	3	8	1	2	0.197359
Heterogeneous nuclear ribonucleoprotein D0 OS=Homo sapiens GN=HNRNPD PE=1 SV=1	Q14103	3	13	1	6	0.197359
Cleavage and polyadenylation specificity factor subunit 5 OS=Homo sapiens GN=NUDT21 PE=1 SV=1	O43809	3	12	2	12	0.528188
Centrosomal protein of 97 kDa OS=Homo sapiens GN=CEP97 PE=1 SV=1	Q8IW35	3	2	1	1	0.197359
Complement C1r subcomponent OS=Homo sapiens GN=C1R PE=1 SV=2	P00736	3	5	6	10	0.937207
Inter-alpha-trypsin inhibitor heavy chain H3 OS=Homo sapiens GN=ITIH3 PE=1 SV=2	Q06033	3	4	3	3	0.729048
Isoleucine--tRNA ligase, cytoplasmic OS=Homo sapiens GN=IARS PE=1 SV=2	P41252	3	3	2	2	0.528188
Intraflagellar transport protein 81 homolog OS=Homo sapiens GN=IFT81 PE=1 SV=1	Q8WYA0	3	4			0.0915164
Histone H2A type 2-C OS=Homo sapiens GN=HIST2H2AC PE=1 SV=4; Histone H2A type 3 OS=Homo sapiens GN=HIST3H2A PE=1 SV=3; Histone H2A.V OS=Homo sapiens GN=H2AFV PE=1 SV=3; Histone H2A type 1-A OS=Homo sapiens GN=HIST1H2AA PE=1 SV=3; Histone H2A type 2-B OS=H	Q16777; Q7L7L0; Q71UI9; Q96QV6; Q8IUE6; P04908; P0C0S5; Q93077; Q99878; Q96KK5; Q9BTM1; P16104; P20671; P0C0S8; Q6FI13	3				0.0915164
Myristoylated alanine-rich C-kinase substrate OS=Homo sapiens GN=MARCKS PE=1 SV=4	P29966	3	16	1	5	0.197359
60S ribosomal protein L15 OS=Homo sapiens GN=RPL15 PE=1 SV=2	P61313	3	7	2	4	0.528188
14-3-3 protein gamma OS=Homo sapiens GN=YWHAG PE=1 SV=2	P61981	3	28	3	20	0.729048
ATP-dependent RNA helicase DDX1 OS=Homo sapiens GN=DDX1 PE=1 SV=2	Q92499	3	6	3	4	0.729048
Histone-binding protein RBBP7 OS=Homo sapiens GN=RBBP7 PE=1 SV=1; Histone-binding protein RBBP4 OS=Homo sapiens GN=RBBP4 PE=1 SV=3	Q16576; Q09028	3		3		0.729048
AP-2 complex subunit alpha-1 OS=Homo sapiens GN=AP2A1 PE=1 SV=3	O95782	3	7		1	0.0915164
Histone H3.3 OS=Homo sapiens GN=H3F3A PE=1 SV=2; Histone H3.1t OS=Homo sapiens GN=HIST3H3 PE=1 SV=3; Histone H3.3C OS=Homo sapiens GN=H3F3C PE=1 SV=3; Histone H3.1 OS=Homo sapiens GN=HIST1H3A PE=1 SV=2; Histone H3.2 OS=Homo sapiens GN=HIST2H3A PE=1 SV=3	P84243; Q16695; Q6NXT2; P68431; Q71DI3	3				0.0915164
Myosin-10 OS=Homo sapiens GN=MYH10 PE=1 SV=3; Myosin-14 OS=Homo sapiens GN=MYH14 PE=1 SV=2	P35580; Q7Z406	3				0.0915164
26S proteasome non-ATPase regulatory subunit 6 OS=Homo sapiens GN=PSMD6 PE=1 SV=1	Q15008	3	6			0.0915164
BTB/POZ domain-containing protein KCTD12 OS=Homo sapiens GN=KCTD12 PE=1 SV=1	Q96CX2	3	10	1	4	0.197359
Interleukin enhancer-binding factor 2 OS=Homo sapiens GN=ILF2 PE=1 SV=2	Q12905	3	13			0.0915164
Calpastatin OS=Homo sapiens GN=CAST PE=1 SV=4	P20810	3	1	1	1	0.197359
Hexokinase-1 OS=Homo sapiens GN=HK1 PE=1 SV=3; Hexokinase-2 OS=Homo sapiens GN=HK2 PE=1 SV=2	P19367; P52789	3		2		0.528188
Carbonyl reductase [NADPH] 1 OS=Homo sapiens GN=CBR1 PE=1 SV=3	P16152	3	30	4	29	0.839528
Casein kinase II subunit alpha OS=Homo sapiens GN=CSNK2A1 PE=1 SV=1; Casein kinase II subunit alpha 3 OS=Homo sapiens GN=CSNK2A3 PE=1 SV=2	P68400; Q8NEV1	3				0.0915164
26S proteasome non-ATPase regulatory subunit 14 OS=Homo sapiens GN=PSMD14 PE=1 SV=1	O00487	3	9	1	7	0.197359
Myosin regulatory light chain 12B OS=Homo sapiens GN=MYL12B PE=1 SV=2; Myosin regulatory light chain 12A OS=Homo sapiens GN=MYL12A PE=1 SV=2	O14950; P19105	3		1		0.197359
60S ribosomal protein L24 OS=Homo sapiens GN=RPL24 PE=1 SV=1	P83731	3	11	3	19	0.729048
Interferon-inducible double-stranded RNA-dependent protein kinase activator A OS=Homo sapiens GN=PRKRA PE=1 SV=1	O75569	3	12	1	3	0.197359
Malate dehydrogenase, cytoplasmic OS=Homo sapiens GN=MDH1 PE=1 SV=4	P40925	3	10	2	7	0.528188
60S ribosomal protein L10a OS=Homo sapiens GN=RPL10A PE=1 SV=2	P62906	3	14	2	7	0.528188
Actin-related protein 2/3 complex subunit 3 OS=Homo sapiens GN=ARPC3 PE=1 SV=3	O15145	3	21	2	13	0.528188
Keratin, type II cytoskeletal 6B OS=Homo sapiens GN=KRT6B PE=1 SV=5; Keratin, type II cytoskeletal 6A OS=Homo sapiens GN=KRT6A PE=1 SV=3; Keratin, type II cytoskeletal 6C OS=Homo sapiens GN=KRT6C PE=1 SV=3; Keratin, type II cytoskeletal 8 OS=Homo sapiens	P04259; P02538; P48668; P05787	3		1		0.197359
Eukaryotic translation initiation factor 3 subunit C-like protein OS=Homo sapiens GN=EIF3CL PE=3 SV=1; Eukaryotic translation initiation factor 3 subunit C OS=Homo sapiens GN=EIF3C PE=1 SV=1	B5ME19; Q99613	3		1		0.197359
Eukaryotic translation initiation factor 3 subunit D OS=Homo sapiens GN=EIF3D PE=1 SV=1	O15371	3	5	2	2	0.528188
Keratin, type II cytoskeletal 6A OS=Homo sapiens GN=KRT6A PE=1 SV=3; Keratin, type II cytoskeletal 6C OS=Homo sapiens GN=KRT6C PE=1 SV=3; Keratin, type II cytoskeletal 5 OS=Homo sapiens GN=KRT5 PE=1 SV=3	P02538; P48668; P13647	3		2		0.528188
Eukaryotic translation initiation factor 3 subunit J OS=Homo sapiens GN=EIF3J PE=1 SV=2	O75822	3	21	1	4	0.197359
Actin-related protein 2/3 complex subunit 4 OS=Homo sapiens GN=ARPC4 PE=1 SV=3	P59998	3	16	1	5	0.197359
Eukaryotic translation initiation factor 5A-1 OS=Homo sapiens GN=EIF5A PE=1 SV=2	P63241	3	23	2	23	0.528188
Alstrom syndrome protein 1 OS=Homo sapiens GN=ALMS1 PE=1 SV=3	Q8TCU4	3	0	4	0	0.839528
Far upstream element-binding protein 2 OS=Homo sapiens GN=KHSRP PE=1 SV=4	Q92945	3	8	4	8	0.839528
Eukaryotic translation elongation factor 1 epsilon-1 OS=Homo sapiens GN=EEF1E1 PE=1 SV=1	O43324	3	17	2	12	0.528188
Glutamine--fructose-6-phosphate aminotransferase [isomerizing] 2 OS=Homo sapiens GN=GFPT2 PE=1 SV=3	O94808	3	6			0.0915164
Glucose-6-phosphate 1-dehydrogenase OS=Homo sapiens GN=G6PD PE=1 SV=4	P11413	3	6	2	5	0.528188
6-phosphogluconate dehydrogenase, decarboxylating OS=Homo sapiens GN=PGD PE=1 SV=3	P52209	3	8			0.0915164
60S ribosomal protein L8 OS=Homo sapiens GN=RPL8 PE=1 SV=2	P62917	3	9	1	6	0.197359
Filamin-A OS=Homo sapiens GN=FLNA PE=1 SV=4; Filamin-C OS=Homo sapiens GN=FLNC PE=1 SV=3	P21333; Q14315	3				0.0915164
Fructose-bisphosphate aldolase C OS=Homo sapiens GN=ALDOC PE=1 SV=2	P09972	3	10			0.0915164
Keratin, type I cytoskeletal 19 OS=Homo sapiens GN=KRT19 PE=1 SV=4; Keratin, type I cytoskeletal 18 OS=Homo sapiens GN=KRT18 PE=1 SV=2	P08727; P05783	3				0.0915164
40S ribosomal protein S4, Y isoform 2 OS=Homo sapiens GN=RPS4Y2 PE=2 SV=3; 40S ribosomal protein S4, X isoform OS=Homo sapiens GN=RPS4X PE=1 SV=2	Q8TD47; P62701	3		1		0.197359
GRIP1-associated protein 1 OS=Homo sapiens GN=GRIPAP1 PE=1 SV=1	Q4V328	3	4	1	1	0.197359
Lysosome-associated membrane glycoprotein 2 OS=Homo sapiens GN=LAMP2 PE=1 SV=2	P13473	3	5	2	2	0.528188
Keratin, type II cytoskeletal 79 OS=Homo sapiens GN=KRT79 PE=1 SV=2; Keratin, type II cytoskeletal 1 OS=Homo sapiens GN=KRT1 PE=1 SV=6; Keratin, type II cytoskeletal 6B OS=Homo sapiens GN=KRT6B PE=1 SV=5; Keratin, type II cytoskeletal 6A OS=Homo sapiens G	Q5XKE5; P04264; P04259; P02538; P48668; P05787; P13647	3				0.0915164
[3-methyl-2-oxobutanoate dehydrogenase [lipoamide]] kinase, mitochondrial OS=Homo sapiens GN=BCKDK PE=1 SV=2	O14874	3	8	1	2	0.197359
Cytoplasmic dynein 1 light intermediate chain 2 OS=Homo sapiens GN=DYNC1LI2 PE=1 SV=1	O43237	3	9	2	7	0.528188
Alpha-soluble NSF attachment protein OS=Homo sapiens GN=NAPA PE=1 SV=3	P54920	3	14	1	6	0.197359
Keratin, type I cytoskeletal 14 OS=Homo sapiens GN=KRT14 PE=1 SV=4; Keratin, type I cytoskeletal 16 OS=Homo sapiens GN=KRT16 PE=1 SV=4	P02533; P08779	3		6		0.937207
Delta-1-pyrroline-5-carboxylate synthase OS=Homo sapiens GN=ALDH18A1 PE=1 SV=2	P54886	3	4	2	3	0.528188
Glyceraldehyde-3-phosphate dehydrogenase, testis-specific OS=Homo sapiens GN=GAPDHS PE=1 SV=2; Glyceraldehyde-3-phosphate dehydrogenase OS=Homo sapiens GN=GAPDH PE=1 SV=3	O14556; P04406	3		1		0.197359
Alpha-actinin-2 OS=Homo sapiens GN=ACTN2 PE=1 SV=1	P35609	3				0.0915164
Eukaryotic translation initiation factor 2 subunit 1 OS=Homo sapiens GN=EIF2S1 PE=1 SV=3	P05198	3	16	1	3	0.197359
Alpha-2-macroglobulin receptor-associated protein OS=Homo sapiens GN=LRPAP1 PE=1 SV=1	P30533	3	9	1	4	0.197359
Alpha-1,3-galactosyltransferase 2 OS=Homo sapiens GN=A3GALT2 PE=2 SV=1	U3KPV4	3	6			0.0915164
Alcohol dehydrogenase [NADP(+)] OS=Homo sapiens GN=AKR1A1 PE=1 SV=3	P14550	3		3	6	0.729048
Endoplasmic reticulum resident protein 44 OS=Homo sapiens GN=ERP44 PE=1 SV=1	Q9BS26	3	6	1	2	0.197359
Endoplasmin OS=Homo sapiens GN=HSP90B1 PE=1 SV=1; Heat shock protein HSP 90-beta OS=Homo sapiens GN=HSP90AB1 PE=1 SV=4	P14625; P08238	3		2		0.528188
Golgin subfamily A member 2 OS=Homo sapiens GN=GOLGA2 PE=1 SV=3	Q08379	3	3	1	1	0.197359
Aspartyl aminopeptidase OS=Homo sapiens GN=DNPEP PE=1 SV=1	Q9ULA0	3	9			0.0915164
Complement component 1 Q subcomponent-binding protein, mitochondrial OS=Homo sapiens GN=C1QBP PE=1 SV=1	Q07021	3	16	2	16	0.528188
3-hydroxyacyl-CoA dehydrogenase type-2 OS=Homo sapiens GN=HSD17B10 PE=1 SV=3	Q99714	3	11			0.0915164
Putative heat shock 70 kDa protein 7 OS=Homo sapiens GN=HSPA7 PE=5 SV=2; Heat shock 70 kDa protein 6 OS=Homo sapiens GN=HSPA6 PE=1 SV=2; Heat shock-related 70 kDa protein 2 OS=Homo sapiens GN=HSPA2 PE=1 SV=1; Heat shock cognate 71 kDa protein OS=Homo sapi	P48741; P17066; P54652; P11142; P0DMV9; P34931	3		3		0.729048
Protein S100-A13 OS=Homo sapiens GN=S100A13 PE=1 SV=1	Q99584	3	30	1	11	0.197359
RAS protein activator like-3 OS=Homo sapiens GN=RASAL3 PE=1 SV=2	Q86YV0	3	2			0.0915164
Tubulin beta-2A chain OS=Homo sapiens GN=TUBB2A PE=1 SV=1; Tubulin beta-3 chain OS=Homo sapiens GN=TUBB3 PE=1 SV=2; Tubulin beta chain OS=Homo sapiens GN=TUBB PE=1 SV=2; Tubulin beta-2B chain OS=Homo sapiens GN=TUBB2B PE=1 SV=1	Q13885; Q13509; P07437; Q9BVA1	3		1		0.197359
Tropomyosin alpha-3 chain OS=Homo sapiens GN=TPM3 PE=1 SV=2	P06753	3	15	3	15	0.729048
Transport and Golgi organization protein 1 homolog OS=Homo sapiens GN=MIA3 PE=1 SV=1	Q5JRA6	3	1			0.0915164
Sodium/potassium-transporting ATPase subunit alpha-1 OS=Homo sapiens GN=ATP1A1 PE=1 SV=1	P05023	3	6			0.0915164
Trafficking protein particle complex subunit 3 OS=Homo sapiens GN=TRAPPC3 PE=1 SV=1	O43617	3	13			0.0915164
Septin-2 OS=Homo sapiens GN=SEPT2 PE=1 SV=1	Q15019	3	16	2	8	0.528188
Putative heat shock protein HSP 90-alpha A5 OS=Homo sapiens GN=HSP90AA5P PE=2 SV=1; Heat shock protein HSP 90-alpha OS=Homo sapiens GN=HSP90AA1 PE=1 SV=5	Q58FG0; P07900	3		2		0.528188
Thioredoxin OS=Homo sapiens GN=TXN PE=1 SV=3	P10599	3	32	1	12	0.197359
Transcription factor E3 OS=Homo sapiens GN=TFE3 PE=1 SV=4	P19532	3	9	4	8	0.839528
Replication protein A 14 kDa subunit OS=Homo sapiens GN=RPA3 PE=1 SV=1	P35244	3	36	2	27	0.528188
Tubulin beta-2A chain OS=Homo sapiens GN=TUBB2A PE=1 SV=1; Tubulin beta-4A chain OS=Homo sapiens GN=TUBB4A PE=1 SV=2; Tubulin beta-8 chain-like protein LOC260334 OS=Homo sapiens PE=1 SV=1; Tubulin beta-6 chain OS=Homo sapiens GN=TUBB6 PE=1 SV=1; Tubulin b	Q13885; P04350; A6NNZ2; Q9BUF5; Q3ZCM7; P07437; P68371; Q9BVA1	3		1		0.197359
Transforming growth factor-beta-induced protein ig-h3 OS=Homo sapiens GN=TGFBI PE=1 SV=1	Q15582	3	4	1	2	0.197359
Plasminogen activator inhibitor 1 RNA-binding protein OS=Homo sapiens GN=SERBP1 PE=1 SV=2	Q8NC51	3	7	4	11	0.839528
Putative heat shock protein HSP 90-alpha A5 OS=Homo sapiens GN=HSP90AA5P PE=2 SV=1; Heat shock protein HSP 90-alpha OS=Homo sapiens GN=HSP90AA1 PE=1 SV=5; Heat shock protein HSP 90-beta OS=Homo sapiens GN=HSP90AB1 PE=1 SV=4; Putative heat shock protein HS	Q58FG0; P07900; P08238; Q58FF6; Q58FF7	3		1		0.197359
Protein transport protein Sec16A OS=Homo sapiens GN=SEC16A PE=1 SV=3	O15027	3	1	2	2	0.528188
Nuclear receptor subfamily 2 group C member 2 OS=Homo sapiens GN=NR2C2 PE=1 SV=1	P49116	3	6	6	11	0.937207
Putative phospholipase B-like 2 OS=Homo sapiens GN=PLBD2 PE=1 SV=2	Q8NHP8	3	5	4	5	0.839528
Serum paraoxonase/lactonase 3 OS=Homo sapiens GN=PON3 PE=1 SV=3	Q15166	3		1		0.197359
Polyadenylate-binding protein 3 OS=Homo sapiens GN=PABPC3 PE=1 SV=2; Polyadenylate-binding protein 1 OS=Homo sapiens GN=PABPC1 PE=1 SV=2	Q9H361; P11940	3		5		0.901349
Nck-associated protein 5 OS=Homo sapiens GN=NCKAP5 PE=1 SV=2	O14513	3	0	2	0	0.528188
Pyruvate dehydrogenase E1 component subunit alpha, somatic form, mitochondrial OS=Homo sapiens GN=PDHA1 PE=1 SV=3	P08559	3	11	3	8	0.729048
Rab GDP dissociation inhibitor beta OS=Homo sapiens GN=GDI2 PE=1 SV=2	P50395	3	11			0.0915164
Peroxiredoxin-4 OS=Homo sapiens GN=PRDX4 PE=1 SV=1; Peroxiredoxin-1 OS=Homo sapiens GN=PRDX1 PE=1 SV=1	Q13162; Q06830	3		3		0.729048
V-type proton ATPase subunit E 1 OS=Homo sapiens GN=ATP6V1E1 PE=1 SV=1	P36543	3	24	1	15	0.197359
Septin-14 OS=Homo sapiens GN=SEPT14 PE=1 SV=2; Septin-7 OS=Homo sapiens GN=SEPT7 PE=1 SV=2	Q6ZU15; Q16181	3				0.0915164
Peroxiredoxin-5, mitochondrial OS=Homo sapiens GN=PRDX5 PE=1 SV=4	P30044	3	15			0.0915164
Tubulin beta-4B chain OS=Homo sapiens GN=TUBB4B PE=1 SV=1	P68371	3	44	1	38	0.197359
Polyadenylate-binding protein 4 OS=Homo sapiens GN=PABPC4 PE=1 SV=1; Polyadenylate-binding protein 1 OS=Homo sapiens GN=PABPC1 PE=1 SV=2	Q13310; P11940	3		3		0.729048
Programmed cell death protein 6 OS=Homo sapiens GN=PDCD6 PE=1 SV=1	O75340	3	18	4	23	0.839528
Proteasomal ubiquitin receptor ADRM1 OS=Homo sapiens GN=ADRM1 PE=1 SV=2	Q16186	3	6	1	1	0.197359
UV excision repair protein RAD23 homolog B OS=Homo sapiens GN=RAD23B PE=1 SV=1	P54727	3	14			0.0915164
Septin-8 OS=Homo sapiens GN=SEPT8 PE=1 SV=4; Septin-6 OS=Homo sapiens GN=SEPT6 PE=1 SV=4; Septin-11 OS=Homo sapiens GN=SEPT11 PE=1 SV=3	Q92599; Q14141; Q9NVA2	3				0.0915164
Probable ATP-dependent RNA helicase DDX17 OS=Homo sapiens GN=DDX17 PE=1 SV=2; Probable ATP-dependent RNA helicase DDX5 OS=Homo sapiens GN=DDX5 PE=1 SV=1	Q92841; P17844	3		2		0.528188
Proteasome subunit alpha type-3 OS=Homo sapiens GN=PSMA3 PE=1 SV=2	P25788	3	12	1	5	0.197359
Radixin OS=Homo sapiens GN=RDX PE=1 SV=1	P35241	3	10			0.0915164
Eukaryotic initiation factor 4A-I OS=Homo sapiens GN=EIF4A1 PE=1 SV=1	P60842	2	17	1	4	0.37757
Eukaryotic translation initiation factor 3 subunit B OS=Homo sapiens GN=EIF3B PE=1 SV=3	P55884	2	3	2	5	0.729048
Eukaryotic translation initiation factor 3 subunit L OS=Homo sapiens GN=EIF3L PE=1 SV=1	Q9Y262	2	3	1	2	0.37757
Eukaryotic translation initiation factor 4 gamma 3 OS=Homo sapiens GN=EIF4G3 PE=1 SV=2	O43432	2				0.214107
Exportin-2 OS=Homo sapiens GN=CSE1L PE=1 SV=3	P55060	2	2	2	3	0.729048
F-actin-capping protein subunit alpha-2 OS=Homo sapiens GN=CAPZA2 PE=1 SV=3	P47755	2	12	1	9	0.37757
F-actin-capping protein subunit alpha-2 OS=Homo sapiens GN=CAPZA2 PE=1 SV=3; F-actin-capping protein subunit alpha-1 OS=Homo sapiens GN=CAPZA1 PE=1 SV=3	P47755; P52907	2		1		0.37757
Filamin A-interacting protein 1-like OS=Homo sapiens GN=FILIP1L PE=1 SV=2	Q4L180	2	2	1	1	0.37757
Eukaryotic translation initiation factor 4B OS=Homo sapiens GN=EIF4B PE=1 SV=2	P23588	2	5			0.214107
Sepiapterin reductase OS=Homo sapiens GN=SPR PE=1 SV=1	P35270	2	7			0.214107
Coronin-1C OS=Homo sapiens GN=CORO1C PE=1 SV=1	Q9ULV4	2	3	1	3	0.37757
Cullin-associated NEDD8-dissociated protein 1 OS=Homo sapiens GN=CAND1 PE=1 SV=2	Q86VP6	2	2	1	2	0.37757
Cyclic AMP-responsive element-binding protein 1 OS=Homo sapiens GN=CREB1 PE=1 SV=2; Cyclic AMP-dependent transcription factor ATF-1 OS=Homo sapiens GN=ATF1 PE=1 SV=2	P16220; P18846	2				0.214107
Serine/threonine-protein phosphatase 2A catalytic subunit beta isoform OS=Homo sapiens GN=PPP2CB PE=1 SV=1; Serine/threonine-protein phosphatase 2A catalytic subunit alpha isoform OS=Homo sapiens GN=PPP2CA PE=1 SV=1	P62714; P67775	2				0.214107
Cytoskeleton-associated protein 5 OS=Homo sapiens GN=CKAP5 PE=1 SV=3	Q14008	2	1			0.214107
Cytospin-A OS=Homo sapiens GN=SPECC1L PE=1 SV=2	Q69YQ0	2	1			0.214107
Serine protease HTRA2, mitochondrial OS=Homo sapiens GN=HTRA2 PE=1 SV=2	O43464	2	8	3	10	0.874755
Septin-9 OS=Homo sapiens GN=SEPT9 PE=1 SV=2	Q9UHD8	2	5	1	3	0.37757
Desmocollin-1 OS=Homo sapiens GN=DSC1 PE=1 SV=2	Q08554	2	2	1	2	0.37757
Desmoglein-1 OS=Homo sapiens GN=DSG1 PE=1 SV=2	Q02413	2	2	9	10	0.995475
Rho GTPase-activating protein 44 OS=Homo sapiens GN=ARHGAP44 PE=1 SV=1; Rho GTPase-activating protein 17 OS=Homo sapiens GN=ARHGAP17 PE=1 SV=1	Q17R89; Q68EM7	2		1		0.37757
Septin-10 OS=Homo sapiens GN=SEPT10 PE=1 SV=2; Septin-8 OS=Homo sapiens GN=SEPT8 PE=1 SV=4; Septin-6 OS=Homo sapiens GN=SEPT6 PE=1 SV=4; Septin-11 OS=Homo sapiens GN=SEPT11 PE=1 SV=3	Q9P0V9; Q92599; Q14141; Q9NVA2	2				0.214107
Receptor-interacting serine/threonine-protein kinase 1 OS=Homo sapiens GN=RIPK1 PE=1 SV=3	Q13546	2	4	2	4	0.729048
Dihydropyrimidinase-related protein 2 OS=Homo sapiens GN=DPYSL2 PE=1 SV=1; Dihydropyrimidinase-related protein 1 OS=Homo sapiens GN=CRMP1 PE=1 SV=1	Q16555; Q14194	2		2		0.729048
DNA topoisomerase 1 OS=Homo sapiens GN=TOP1 PE=1 SV=2	P11387	2	3			0.214107
DnaJ homolog subfamily A member 1 OS=Homo sapiens GN=DNAJA1 PE=1 SV=2	P31689	2	9	1	5	0.37757
Selenoprotein P OS=Homo sapiens GN=SELENOP PE=1 SV=3	P49908	2	2	3	2	0.874755
RuvB-like 1 OS=Homo sapiens GN=RUVBL1 PE=1 SV=1	Q9Y265	2	2	1	2	0.37757
RNA transcription, translation and transport factor protein OS=Homo sapiens GN=RTRAF PE=1 SV=1	Q9Y224	2	12	1	8	0.37757
EF-hand domain-containing protein D2 OS=Homo sapiens GN=EFHD2 PE=1 SV=1	Q96C19	2	9	1	5	0.37757
Rab GDP dissociation inhibitor alpha OS=Homo sapiens GN=GDI1 PE=1 SV=2; Rab GDP dissociation inhibitor beta OS=Homo sapiens GN=GDI2 PE=1 SV=2	P31150; P50395	2		1		0.37757
Elongation factor Tu, mitochondrial OS=Homo sapiens GN=TUFM PE=1 SV=2	P49411	2	4			0.214107
Replication protein A 70 kDa DNA-binding subunit OS=Homo sapiens GN=RPA1 PE=1 SV=2	P27694	2	3	1	3	0.37757
Dihydrolipoyl dehydrogenase, mitochondrial OS=Homo sapiens GN=DLD PE=1 SV=2	P09622	2	2	3	2	0.874755
Immunoglobulin kappa constant OS=Homo sapiens GN=IGKC PE=1 SV=2	P01834	2	36	4	19	0.937207
Heterogeneous nuclear ribonucleoprotein H OS=Homo sapiens GN=HNRNPH1 PE=1 SV=4; Heterogeneous nuclear ribonucleoprotein F OS=Homo sapiens GN=HNRNPF PE=1 SV=3	P31943; P52597	2				0.214107
Heterogeneous nuclear ribonucleoprotein H OS=Homo sapiens GN=HNRNPH1 PE=1 SV=4; Heterogeneous nuclear ribonucleoprotein H2 OS=Homo sapiens GN=HNRNPH2 PE=1 SV=1	P31943; P55795	2		3		0.874755
Proteasome subunit beta type-6 OS=Homo sapiens GN=PSMB6 PE=1 SV=4	P28072	2	4			0.214107
Histone deacetylase 1 OS=Homo sapiens GN=HDAC1 PE=1 SV=1; Histone deacetylase 2 OS=Homo sapiens GN=HDAC2 PE=1 SV=2	Q13547; Q92769	2		1		0.37757
Histone H2B type 2-E OS=Homo sapiens GN=HIST2H2BE PE=1 SV=3; Histone H2B type 2-F OS=Homo sapiens GN=HIST2H2BF PE=1 SV=3; Histone H2B type 1-M OS=Homo sapiens GN=HIST1H2BM PE=1 SV=3; Histone H2B type 1-B OS=Homo sapiens GN=HIST1H2BB PE=1 SV=2; Histone H2B	Q16778; Q5QNW6; Q99879; P33778; P58876; Q93079; O60814; Q99880; P62807; P57053; Q8N257; P06899; P23527; Q99877	2				0.214107
Proteasome subunit beta type-2 OS=Homo sapiens GN=PSMB2 PE=1 SV=1	P49721	2	9	1	4	0.37757
HLA class I histocompatibility antigen, A-24 alpha chain OS=Homo sapiens GN=HLA-A PE=1 SV=2; HLA class I histocompatibility antigen, B-46 alpha chain OS=Homo sapiens GN=HLA-B PE=1 SV=1; HLA class I histocompatibility antigen, B-41 alpha chain OS=Homo sapi	P05534; P30484; P30479; P01889; P13746; P30492; P30485; P30455; P30443; P18465; Q29940; Q29718; P30447; Q29960; Q29836; P17693; P13747; P10319; P30464; Q29963; Q04826; P16188; P30501; P30490; Q29865; P01893; Q07000; P03989; P30491; P04222; P30493; Q9TNN7;	2		1		0.37757
Hsc70-interacting protein OS=Homo sapiens GN=ST13 PE=1 SV=2; Putative protein FAM10A5 OS=Homo sapiens GN=ST13P5 PE=5 SV=1	P50502; Q8NFI4	2				0.214107
Hypoxia up-regulated protein 1 OS=Homo sapiens GN=HYOU1 PE=1 SV=1	Q9Y4L1	2	1			0.214107
Glutamate dehydrogenase 1, mitochondrial OS=Homo sapiens GN=GLUD1 PE=1 SV=2; Glutamate dehydrogenase 2, mitochondrial OS=Homo sapiens GN=GLUD2 PE=1 SV=2	P00367; P49448	2		1		0.37757
Proteasome subunit alpha type-2 OS=Homo sapiens GN=PSMA2 PE=1 SV=2	P25787	2	9			0.214107
Protein dpy-30 homolog OS=Homo sapiens GN=DPY30 PE=1 SV=1	Q9C005	2	29	1	20	0.37757
Prostaglandin E synthase 3 OS=Homo sapiens GN=PTGES3 PE=1 SV=1	Q15185	2	11			0.214107
Immunoglobulin kappa variable 6-21 OS=Homo sapiens GN=IGKV6-21 PE=3 SV=1	A0A0C4DH24	2	14			0.214107
Immunoglobulin lambda variable 3-1 OS=Homo sapiens GN=IGLV3-1 PE=1 SV=2; Immunoglobulin lambda variable 3-10 OS=Homo sapiens GN=IGLV3-10 PE=3 SV=2	P01715; A0A075B6K4	2		1		0.37757
Immunoglobulin lambda variable 3-10 OS=Homo sapiens GN=IGLV3-10 PE=3 SV=2	A0A075B6K4	2	14		7	0.214107
Importin subunit beta-1 OS=Homo sapiens GN=KPNB1 PE=1 SV=2	Q14974	2	5	3	7	0.874755
Importin-5 OS=Homo sapiens GN=IPO5 PE=1 SV=4	O00410	2	2			0.214107
Importin-7 OS=Homo sapiens GN=IPO7 PE=1 SV=1	O95373	2	2	1	1	0.37757
Inorganic pyrophosphatase OS=Homo sapiens GN=PPA1 PE=1 SV=2	Q15181	2	6			0.214107
Prolyl 3-hydroxylase 1 OS=Homo sapiens GN=P3H1 PE=1 SV=2	Q32P28	2	3	1	1	0.37757
Immunoglobulin heavy constant gamma 1 OS=Homo sapiens GN=IGHG1 PE=1 SV=1	P01857	2	10	2	10	0.729048
Haptoglobin-related protein OS=Homo sapiens GN=HPR PE=2 SV=2; Haptoglobin OS=Homo sapiens GN=HP PE=1 SV=1	P00739; P00738	2				0.214107
Pyrroline-5-carboxylate reductase 2 OS=Homo sapiens GN=PYCR2 PE=1 SV=1	Q96C36	2	7			0.214107
Galectin-3 OS=Homo sapiens GN=LGALS3 PE=1 SV=5	P17931	2	7	1	4	0.37757
Gamma-enolase OS=Homo sapiens GN=ENO2 PE=1 SV=3	P09104	2	12	3	9	0.874755
Gamma-tubulin complex component 3 OS=Homo sapiens GN=TUBGCP3 PE=1 SV=2	Q96CW5	2	4	1	1	0.37757
Putative heat shock protein HSP 90-beta 2 OS=Homo sapiens GN=HSP90AB2P PE=1 SV=2	Q58FF8	2		2		0.729048
Serine/threonine-protein phosphatase PP1-beta catalytic subunit OS=Homo sapiens GN=PPP1CB PE=1 SV=3	P62140	2	21	1	11	0.37757
Putative heat shock protein HSP 90-alpha A5 OS=Homo sapiens GN=HSP90AA5P PE=2 SV=1; Heat shock protein HSP 90-alpha OS=Homo sapiens GN=HSP90AA1 PE=1 SV=5; Heat shock protein HSP 90-beta OS=Homo sapiens GN=HSP90AB1 PE=1 SV=4; Putative heat shock protein HS	Q58FG0; P07900; P08238; Q58FF7	2				0.214107
c-Myc-binding protein OS=Homo sapiens GN=MYCBP PE=1 SV=3	Q99417	2	20			0.214107
Glycine--tRNA ligase OS=Homo sapiens GN=GARS PE=1 SV=3	P41250	2	4	1	1	0.37757
Heterogeneous nuclear ribonucleoprotein F OS=Homo sapiens GN=HNRNPF PE=1 SV=3	P52597	2	8			0.214107
GrpE protein homolog 1, mitochondrial OS=Homo sapiens GN=GRPEL1 PE=1 SV=2	Q9HAV7	2	10			0.214107
Heterogeneous nuclear ribonucleoprotein D0 OS=Homo sapiens GN=HNRNPD PE=1 SV=1; Heterogeneous nuclear ribonucleoprotein D-like OS=Homo sapiens GN=HNRNPDL PE=1 SV=3	Q14103; O14979	2		1		0.37757
Heat shock 70 kDa protein 1B OS=Homo sapiens GN=HSPA1B PE=1 SV=1; Heat shock 70 kDa protein 1-like OS=Homo sapiens GN=HSPA1L PE=1 SV=2	P0DMV9; P34931	2		2		0.729048
Heat shock protein 105 kDa OS=Homo sapiens GN=HSPH1 PE=1 SV=1	Q92598	2	2			0.214107
Heat shock protein 75 kDa, mitochondrial OS=Homo sapiens GN=TRAP1 PE=1 SV=3	Q12931	2		2		0.729048
Protein S100-A6 OS=Homo sapiens GN=S100A6 PE=1 SV=1	P06703	2	9			0.214107
Heat shock protein HSP 90-alpha OS=Homo sapiens GN=HSP90AA1 PE=1 SV=5; Heat shock protein HSP 90-alpha A2 OS=Homo sapiens GN=HSP90AA2P PE=1 SV=2	P07900; Q14568	2		2		0.729048
Protein LTV1 homolog OS=Homo sapiens GN=LTV1 PE=1 SV=1	Q96GA3	2	5			0.214107
Protein FAM167A OS=Homo sapiens GN=FAM167A PE=1 SV=1	Q96KS9	2	11	1	4	0.37757
Heat shock-related 70 kDa protein 2 OS=Homo sapiens GN=HSPA2 PE=1 SV=1; Heat shock cognate 71 kDa protein OS=Homo sapiens GN=HSPA8 PE=1 SV=1; 78 kDa glucose-regulated protein OS=Homo sapiens GN=HSPA5 PE=1 SV=2; Heat shock 70 kDa protein 1-like OS=Homo sap	P54652; P11142; P11021; P34931	2		1		0.37757
Heterogeneous nuclear ribonucleoprotein A3 OS=Homo sapiens GN=HNRNPA3 PE=1 SV=2	P51991	2	3			0.214107
Quinone oxidoreductase OS=Homo sapiens GN=CRYZ PE=1 SV=1	Q08257	2	7			0.214107
Protein-L-isoaspartate O-methyltransferase domain-containing protein 1 OS=Homo sapiens GN=PCMTD1 PE=1 SV=2	Q96MG8	2	6			0.214107
Activator of 90 kDa heat shock protein ATPase homolog 1 OS=Homo sapiens GN=AHSA1 PE=1 SV=1	O95433	2	9			0.214107
60S ribosomal protein L17 OS=Homo sapiens GN=RPL17 PE=1 SV=3	P18621	2	8			0.214107
60S ribosomal protein L18a OS=Homo sapiens GN=RPL18A PE=1 SV=2	Q02543	2	9	1	4	0.37757
Tubulin alpha-3C/D chain OS=Homo sapiens GN=TUBA3C PE=1 SV=3; Tubulin alpha chain-like 3 OS=Homo sapiens GN=TUBAL3 PE=1 SV=2; Tubulin alpha-3E chain OS=Homo sapiens GN=TUBA3E PE=1 SV=2; Tubulin alpha-1A chain OS=Homo sapiens GN=TUBA1A PE=1 SV=1; Tubulin a	Q13748; A6NHL2; Q6PEY2; Q71U36; Q9NY65; P68363; Q9BQE3; P68366	2		2		0.729048
Tropomyosin beta chain OS=Homo sapiens GN=TPM2 PE=1 SV=1	P07951	2				0.214107
60S ribosomal protein L35 OS=Homo sapiens GN=RPL35 PE=1 SV=2	P42766	2	8			0.214107
60S ribosomal protein L35a OS=Homo sapiens GN=RPL35A PE=1 SV=2	P18077	2	13			0.214107
60S ribosomal protein L36 OS=Homo sapiens GN=RPL36 PE=1 SV=3	Q9Y3U8	2	20			0.214107
Tropomyosin alpha-4 chain OS=Homo sapiens GN=TPM4 PE=1 SV=3; Tropomyosin beta chain OS=Homo sapiens GN=TPM2 PE=1 SV=1	P67936; P07951	2		1		0.37757
Tripeptidyl-peptidase 1 OS=Homo sapiens GN=TPP1 PE=1 SV=2	O14773	2	5	1	2	0.37757
Acetyl-CoA acetyltransferase, mitochondrial OS=Homo sapiens GN=ACAT1 PE=1 SV=1	P24752	2	5			0.214107
Aminoacyl tRNA synthase complex-interacting multifunctional protein 2 OS=Homo sapiens GN=AIMP2 PE=1 SV=2	Q13155	2	11	2	11	0.729048
Actin-related protein 2 OS=Homo sapiens GN=ACTR2 PE=1 SV=1	P61160	2	5	1	4	0.37757
Tubulin beta-3 chain OS=Homo sapiens GN=TUBB3 PE=1 SV=2; Tubulin beta-4A chain OS=Homo sapiens GN=TUBB4A PE=1 SV=2; Tubulin beta-4B chain OS=Homo sapiens GN=TUBB4B PE=1 SV=1	Q13509; P04350; P68371	2		2		0.729048
Adenylyl cyclase-associated protein 1 OS=Homo sapiens GN=CAP1 PE=1 SV=5	Q01518	2	7	1	4	0.37757
ADP/ATP translocase 3 OS=Homo sapiens GN=SLC25A6 PE=1 SV=4; ADP/ATP translocase 2 OS=Homo sapiens GN=SLC25A5 PE=1 SV=7; ADP/ATP translocase 1 OS=Homo sapiens GN=SLC25A4 PE=1 SV=4; ADP/ATP translocase 4 OS=Homo sapiens GN=SLC25A31 PE=2 SV=1	P12236; P05141; P12235; Q9H0C2	2				0.214107
ADP-ribosylation factor 4 OS=Homo sapiens GN=ARF4 PE=1 SV=3	P18085	2	23	1	6	0.37757
ADP-sugar pyrophosphatase OS=Homo sapiens GN=NUDT5 PE=1 SV=1	Q9UKK9	2	4			0.214107
Aldehyde dehydrogenase family 1 member A3 OS=Homo sapiens GN=ALDH1A3 PE=1 SV=2	P47895	2	6			0.214107
Aldo-keto reductase family 1 member C2 OS=Homo sapiens GN=AKR1C2 PE=1 SV=3; Aldo-keto reductase family 1 member C1 OS=Homo sapiens GN=AKR1C1 PE=1 SV=1; Aldo-keto reductase family 1 member C3 OS=Homo sapiens GN=AKR1C3 PE=1 SV=4; Aldo-keto reductase family	P52895; Q04828; P42330; P17516	2		1		0.37757
TPT1-like protein OS=Homo sapiens PE=2 SV=2; Translationally-controlled tumor protein OS=Homo sapiens GN=TPT1 PE=1 SV=1	Q56UQ5; P13693	2		2		0.729048
Alpha-actinin-1 OS=Homo sapiens GN=ACTN1 PE=1 SV=2; Alpha-actinin-3 OS=Homo sapiens GN=ACTN3 PE=1 SV=2; Alpha-actinin-4 OS=Homo sapiens GN=ACTN4 PE=1 SV=2	P12814; Q08043; O43707	2		2		0.729048
Threonine--tRNA ligase, cytoplasmic OS=Homo sapiens GN=TARS PE=1 SV=3	P26639	2	3	1	2	0.37757
Coatomer subunit zeta-1 OS=Homo sapiens GN=COPZ1 PE=1 SV=1	P61923	2	12	2	12	0.729048
Acetyl-CoA carboxylase 1 OS=Homo sapiens GN=ACACA PE=1 SV=2	Q13085	2	1	1	0	0.37757
40S ribosomal protein S10 OS=Homo sapiens GN=RPS10 PE=1 SV=1; Putative 40S ribosomal protein S10-like OS=Homo sapiens GN=RPS10P5 PE=5 SV=1	P46783; Q9NQ39	2		3		0.874755
1,4-alpha-glucan-branching enzyme OS=Homo sapiens GN=GBE1 PE=1 SV=3	Q04446	2	4			0.214107
14-3-3 protein beta/alpha OS=Homo sapiens GN=YWHAB PE=1 SV=3; 14-3-3 protein eta OS=Homo sapiens GN=YWHAH PE=1 SV=4; 14-3-3 protein gamma OS=Homo sapiens GN=YWHAG PE=1 SV=2; 14-3-3 protein theta OS=Homo sapiens GN=YWHAQ PE=1 SV=1	P31946; Q04917; P61981; P27348	2		1		0.37757
14-3-3 protein eta OS=Homo sapiens GN=YWHAH PE=1 SV=4	Q04917	2	20			0.214107
14-3-3 protein sigma OS=Homo sapiens GN=SFN PE=1 SV=1	P31947	2		1		0.37757
V-type proton ATPase subunit E 1 OS=Homo sapiens GN=ATP6V1E1 PE=1 SV=1; V-type proton ATPase subunit E 2 OS=Homo sapiens GN=ATP6V1E2 PE=1 SV=1	P36543; Q96A05	2		1		0.37757
Voltage-dependent calcium channel gamma-6 subunit OS=Homo sapiens GN=CACNG6 PE=2 SV=1	Q9BXT2	2				0.214107
Vitamin D-binding protein OS=Homo sapiens GN=GC PE=1 SV=1	P02774	2	4	1	2	0.37757
26S proteasome non-ATPase regulatory subunit 5 OS=Homo sapiens GN=PSMD5 PE=1 SV=3	Q16401	2	4	4	8	0.937207
Vimentin OS=Homo sapiens GN=VIM PE=1 SV=4; Peripherin OS=Homo sapiens GN=PRPH PE=1 SV=2	P08670; P41219	2		2		0.729048
Very-long-chain (3R)-3-hydroxyacyl-CoA dehydratase 3 OS=Homo sapiens GN=HACD3 PE=1 SV=2	Q9P035	2	9			0.214107
Tubulin beta-3 chain OS=Homo sapiens GN=TUBB3 PE=1 SV=2	Q13509	2	34			0.214107
UDP-glucose 4-epimerase OS=Homo sapiens GN=GALE PE=1 SV=2	Q14376	2	9	1	4	0.37757
60S ribosomal protein L11 OS=Homo sapiens GN=RPL11 PE=1 SV=2	P62913	2	9	2	13	0.729048
40S ribosomal protein S12 OS=Homo sapiens GN=RPS12 PE=1 SV=3	P25398	2	14	1	6	0.37757
Ubiquitin-conjugating enzyme E2 L3 OS=Homo sapiens GN=UBE2L3 PE=1 SV=1	P68036	2	6			0.214107
40S ribosomal protein S24 OS=Homo sapiens GN=RPS24 PE=1 SV=1	P62847	2	9			0.214107
40S ribosomal protein S26 OS=Homo sapiens GN=RPS26 PE=1 SV=3; Putative 40S ribosomal protein S26-like 1 OS=Homo sapiens GN=RPS26P11 PE=5 SV=1	P62854; Q5JNZ5	2				0.214107
40S ribosomal protein S5 OS=Homo sapiens GN=RPS5 PE=1 SV=4	P46782	2	14			0.214107
Tumor susceptibility gene 101 protein OS=Homo sapiens GN=TSG101 PE=1 SV=2	Q99816	2	5			0.214107
Tubulin gamma-1 chain OS=Homo sapiens GN=TUBG1 PE=1 SV=2	P23258	2	33		24	0.214107
60S acidic ribosomal protein P0 OS=Homo sapiens GN=RPLP0 PE=1 SV=1	P05388	2	27	2	32	0.729048
60S acidic ribosomal protein P1 OS=Homo sapiens GN=RPLP1 PE=1 SV=1	P05386	2	14	1	14	0.37757
Tubulin beta-3 chain OS=Homo sapiens GN=TUBB3 PE=1 SV=2; Tubulin beta-6 chain OS=Homo sapiens GN=TUBB6 PE=1 SV=1	Q13509; Q9BUF5	2		1		0.37757
AMP deaminase 3 OS=Homo sapiens GN=AMPD3 PE=1 SV=1	Q01432	2	2	3	3	0.874755
Vasodilator-stimulated phosphoprotein OS=Homo sapiens GN=VASP PE=1 SV=3	P50552	2	6			0.214107
Small nuclear ribonucleoprotein Sm D2 OS=Homo sapiens GN=SNRPD2 PE=1 SV=1	P62316	2	24	2	24	0.729048
Cartilage-associated protein OS=Homo sapiens GN=CRTAP PE=1 SV=1	O75718	2	6			0.214107
Casein kinase II subunit beta OS=Homo sapiens GN=CSNK2B PE=1 SV=1	P67870	2	10			0.214107
Catalase OS=Homo sapiens GN=CAT PE=1 SV=3	P04040	2	2			0.214107
Sorbitol dehydrogenase OS=Homo sapiens GN=SORD PE=1 SV=4	Q00796	2	5			0.214107
Cathepsin D OS=Homo sapiens GN=CTSD PE=1 SV=1	P07339	2	2	2	2	0.729048
CD63 antigen OS=Homo sapiens GN=CD63 PE=1 SV=2	P08962	2	4	2	4	0.729048
Cell division control protein 42 homolog OS=Homo sapiens GN=CDC42 PE=1 SV=2	P60953	2	15	1	9	0.37757
Ceruloplasmin OS=Homo sapiens GN=CP PE=1 SV=1	P00450	2	1	1	1	0.37757
Charged multivesicular body protein 4b OS=Homo sapiens GN=CHMP4B PE=1 SV=1	Q9H444	2	8			0.214107
Chloride channel CLIC-like protein 1 OS=Homo sapiens GN=CLCC1 PE=1 SV=1	Q96S66	2	8	2	5	0.729048
Thioredoxin domain-containing protein 5 OS=Homo sapiens GN=TXNDC5 PE=1 SV=2	Q8NBS9	2	4	1	2	0.37757
Small nuclear ribonucleoprotein Sm D3 OS=Homo sapiens GN=SNRPD3 PE=1 SV=1	P62318	2	15	2	15	0.729048
CAP-Gly domain-containing linker protein 1 OS=Homo sapiens GN=CLIP1 PE=1 SV=2	P30622	2	2			0.214107
Cleavage and polyadenylation specificity factor subunit 6 OS=Homo sapiens GN=CPSF6 PE=1 SV=2	Q16630	2	6	1	5	0.37757
Clusterin OS=Homo sapiens GN=CLU PE=1 SV=1	P10909	2	4	1	2	0.37757
Replication protein A 32 kDa subunit OS=Homo sapiens GN=RPA2 PE=1 SV=1	P15927	2	7	1	8	0.37757
Coatomer subunit alpha OS=Homo sapiens GN=COPA PE=1 SV=2	P53621	2	2			0.214107
Prolow-density lipoprotein receptor-related protein 1 OS=Homo sapiens GN=LRP1 PE=1 SV=2	Q07954	2	0			0.214107
Small glutamine-rich tetratricopeptide repeat-containing protein alpha OS=Homo sapiens GN=SGTA PE=1 SV=1	O43765	2	7			0.214107
Signal recognition particle subunit SRP68 OS=Homo sapiens GN=SRP68 PE=1 SV=2	Q9UHB9	2	3			0.214107
Collagen alpha-3(VI) chain OS=Homo sapiens GN=COL6A3 PE=1 SV=5	P12111	2	0			0.214107
COMM domain-containing protein 2 OS=Homo sapiens GN=COMMD2 PE=1 SV=2	Q86X83	2	16	1	12	0.37757
COMM domain-containing protein 3 OS=Homo sapiens GN=COMMD3 PE=1 SV=1	Q9UBI1	2	12			0.214107
SNW domain-containing protein 1 OS=Homo sapiens GN=SNW1 PE=1 SV=1	Q13573	2	2	1	2	0.37757
Structural maintenance of chromosomes protein 1A OS=Homo sapiens GN=SMC1A PE=1 SV=2	Q14683	2	2			0.214107
Anaphase-promoting complex subunit 5 OS=Homo sapiens GN=ANAPC5 PE=1 SV=2	Q9UJX4	2	3	2	3	0.729048
T-complex protein 1 subunit zeta OS=Homo sapiens GN=CCT6A PE=1 SV=3	P40227	2	8	2	4	0.729048
Annexin A4 OS=Homo sapiens GN=ANXA4 PE=1 SV=4	P09525	2	7			0.214107
Talin-2 OS=Homo sapiens GN=TLN2 PE=1 SV=4; Talin-1 OS=Homo sapiens GN=TLN1 PE=1 SV=3	Q9Y4G6; Q9Y490	2		1		0.37757
AP-2 complex subunit alpha-1 OS=Homo sapiens GN=AP2A1 PE=1 SV=3; AP-2 complex subunit alpha-2 OS=Homo sapiens GN=AP2A2 PE=1 SV=2	O95782; O94973	2		1		0.37757
AP-2 complex subunit beta OS=Homo sapiens GN=AP2B1 PE=1 SV=1; AP-1 complex subunit beta-1 OS=Homo sapiens GN=AP1B1 PE=1 SV=2	P63010; Q10567	2				0.214107
Apolipoprotein E OS=Homo sapiens GN=APOE PE=1 SV=1	P02649	2	6			0.214107
ARF GTPase-activating protein GIT2 OS=Homo sapiens GN=GIT2 PE=1 SV=2	Q14161	2	3	3	4	0.874755
Arginine-hydroxylase NDUFAF5, mitochondrial OS=Homo sapiens GN=NDUFAF5 PE=1 SV=1	Q5TEU4	2	3			0.214107
Aspartyl/asparaginyl beta-hydroxylase OS=Homo sapiens GN=ASPH PE=1 SV=3	Q12797	2	1	6	7	0.980819
Carbonyl reductase [NADPH] 3 OS=Homo sapiens GN=CBR3 PE=1 SV=3; Carbonyl reductase [NADPH] 1 OS=Homo sapiens GN=CBR1 PE=1 SV=3	O75828; P16152	2		3		0.874755
ATP-dependent 6-phosphofructokinase, platelet type OS=Homo sapiens GN=PFKP PE=1 SV=2	Q01813	2	5	2	5	0.729048
Caprin-1 OS=Homo sapiens GN=CAPRIN1 PE=1 SV=2	Q14444	2	3	4	7	0.937207
Stonin-2 OS=Homo sapiens GN=STON2 PE=1 SV=1	Q8WXE9	2	1	1	1	0.37757
Stathmin-2 OS=Homo sapiens GN=STMN2 PE=1 SV=3	Q93045	2	6			0.214107
Stathmin OS=Homo sapiens GN=STMN1 PE=1 SV=3	P16949	2				0.214107
BLOC-1-related complex subunit 8 OS=Homo sapiens GN=BORCS8 PE=1 SV=1	Q96FH0	2	25			0.214107
Splicing factor 3B subunit 4 OS=Homo sapiens GN=SF3B4 PE=1 SV=1	Q15427	2	9			0.214107
C4b-binding protein alpha chain OS=Homo sapiens GN=C4BPA PE=1 SV=2	P04003	2	1			0.214107
Calcium/calmodulin-dependent protein kinase type II subunit gamma OS=Homo sapiens GN=CAMK2G PE=1 SV=3	Q13555	2	8	2	7	0.729048
Calmin OS=Homo sapiens GN=CLMN PE=1 SV=1	Q96JQ2	2	3			0.214107
Spermidine synthase OS=Homo sapiens GN=SRM PE=1 SV=1	P19623	2	7			0.214107
Calmodulin-like protein 3 OS=Homo sapiens GN=CALML3 PE=1 SV=2; Calmodulin-1 OS=Homo sapiens GN=CALM1 PE=1 SV=1; Troponin C, skeletal muscle OS=Homo sapiens GN=TNNC2 PE=1 SV=2	P27482; P0DP23; P02585	2				0.214107
Serpin B6 OS=Homo sapiens GN=SERPINB6 PE=1 SV=3	P35237	2	9			0.214107
Superoxide dismutase [Cu-Zn] OS=Homo sapiens GN=SOD1 PE=1 SV=2	P00441	2	17			0.214107
Leucine-rich repeat-containing protein 59 OS=Homo sapiens GN=LRRC59 PE=1 SV=1	Q96AG4	2	8	2	8	0.729048
Myc box-dependent-interacting protein 1 OS=Homo sapiens GN=BIN1 PE=1 SV=1	O00499	2	4	2	5	0.729048
Keratin, type II cytoskeletal 2 epidermal OS=Homo sapiens GN=KRT2 PE=1 SV=2; Keratin, type II cytoskeletal 6B OS=Homo sapiens GN=KRT6B PE=1 SV=5; Keratin, type II cytoskeletal 6A OS=Homo sapiens GN=KRT6A PE=1 SV=3; Keratin, type II cytoskeletal 6C OS=Homo	P35908; P04259; P02538; P48668	2		5		0.966263
Liprin-alpha-1 OS=Homo sapiens GN=PPFIA1 PE=1 SV=1; Liprin-alpha-2 OS=Homo sapiens GN=PPFIA2 PE=1 SV=2	Q13136; O75334	2				0.214107
Myeloid-associated differentiation marker OS=Homo sapiens GN=MYADM PE=1 SV=2	Q96S97	2	7			0.214107
PHD finger-like domain-containing protein 5A OS=Homo sapiens GN=PHF5A PE=1 SV=1	Q7RTV0	2	14			0.214107
Partner of Y14 and mago OS=Homo sapiens GN=PYM1 PE=1 SV=1	Q9BRP8	2	14			0.214107
Melanoma-associated antigen D1 OS=Homo sapiens GN=MAGED1 PE=1 SV=3	Q9Y5V3	2	4		2	0.214107
Probable Xaa-Pro aminopeptidase 3 OS=Homo sapiens GN=XPNPEP3 PE=1 SV=1	Q9NQH7	2		2		0.729048
Myeloid-derived growth factor OS=Homo sapiens GN=MYDGF PE=1 SV=1	Q969H8	2	12			0.214107
Phosphate carrier protein, mitochondrial OS=Homo sapiens GN=SLC25A3 PE=1 SV=2	Q00325	2	5			0.214107
Plectin OS=Homo sapiens GN=PLEC PE=1 SV=3; Microtubule-actin cross-linking factor 1, isoforms 1/2/3/5 OS=Homo sapiens GN=MACF1 PE=1 SV=4	Q15149; Q9UPN3	2		1		0.37757
Keratin, type II cytoskeletal 7 OS=Homo sapiens GN=KRT7 PE=1 SV=5; Keratin, type II cytoskeletal 72 OS=Homo sapiens GN=KRT72 PE=1 SV=2	P08729; Q14CN4	2				0.214107
Myosin light polypeptide 6 OS=Homo sapiens GN=MYL6 PE=1 SV=2; Myosin light chain 6B OS=Homo sapiens GN=MYL6B PE=1 SV=1	P60660; P14649	2		1		0.37757
Keratin, type II cytoskeletal 79 OS=Homo sapiens GN=KRT79 PE=1 SV=2; Keratin, type II cytoskeletal 7 OS=Homo sapiens GN=KRT7 PE=1 SV=5; Glial fibrillary acidic protein OS=Homo sapiens GN=GFAP PE=1 SV=1; Vimentin OS=Homo sapiens GN=VIM PE=1 SV=4; Keratin,	Q5XKE5; P08729; P14136; P08670; P04259; P02538; Q01546; O95678; Q14533; P78386; P48668; Q9NSB2; P12035; O43790; P05787; Q8N1N4; P78385; P13647	2		2		0.729048
Nucleoside diphosphate kinase A OS=Homo sapiens GN=NME1 PE=1 SV=1	P15531	2	32		11	0.214107
Nucleoprotein TPR OS=Homo sapiens GN=TPR PE=1 SV=3	P12270	2	1			0.214107
LIM domain and actin-binding protein 1 OS=Homo sapiens GN=LIMA1 PE=1 SV=1	Q9UHB6	2	3			0.214107
Programmed cell death 6-interacting protein OS=Homo sapiens GN=PDCD6IP PE=1 SV=1	Q8WUM4	2	2	2	2	0.729048
KH domain-containing, RNA-binding, signal transduction-associated protein 3 OS=Homo sapiens GN=KHDRBS3 PE=1 SV=1; KH domain-containing, RNA-binding, signal transduction-associated protein 1 OS=Homo sapiens GN=KHDRBS1 PE=1 SV=1; KH domain-containing, RNA-b	O75525; Q07666; Q5VWX1	2		2		0.729048
Profilin-2 OS=Homo sapiens GN=PFN2 PE=1 SV=3	P35080	2	16	1	10	0.37757
Nucleoside diphosphate kinase A OS=Homo sapiens GN=NME1 PE=1 SV=1; Nucleoside diphosphate kinase B OS=Homo sapiens GN=NME2 PE=1 SV=1	P15531; P22392	2				0.214107
Kinesin-like protein KIF3B OS=Homo sapiens GN=KIF3B PE=1 SV=1	O15066	2	5	1	1	0.37757
Leukocyte surface antigen CD47 OS=Homo sapiens GN=CD47 PE=1 SV=1	Q08722	2	6			0.214107
Peroxiredoxin-6 OS=Homo sapiens GN=PRDX6 PE=1 SV=3	P30041	2	11	2	7	0.729048
Keratin, type I cytoskeletal 15 OS=Homo sapiens GN=KRT15 PE=1 SV=3; Keratin, type I cytoskeletal 13 OS=Homo sapiens GN=KRT13 PE=1 SV=4	P19012; P13646	2				0.214107
Pre-mRNA-processing factor 6 OS=Homo sapiens GN=PRPF6 PE=1 SV=1	O94906	2	3			0.214107
Perilipin-3 OS=Homo sapiens GN=PLIN3 PE=1 SV=3	O60664	2	6			0.214107
Keratin, type II cytoskeletal 1 OS=Homo sapiens GN=KRT1 PE=1 SV=6; Keratin, type II cytoskeletal 6B OS=Homo sapiens GN=KRT6B PE=1 SV=5	P04264; P04259	2		35		0.999995
Lysophospholipid acyltransferase 7 OS=Homo sapiens GN=MBOAT7 PE=1 SV=2	Q96N66	2	6			0.214107
Insulin-like growth factor-binding protein complex acid labile subunit OS=Homo sapiens GN=IGFALS PE=1 SV=1	P35858	2	3	1	2	0.37757
Lactoylglutathione lyase OS=Homo sapiens GN=GLO1 PE=1 SV=4	Q04760	2	9	1	4	0.37757
Keratin, type II cytoskeletal 79 OS=Homo sapiens GN=KRT79 PE=1 SV=2; Keratin, type II cytoskeletal 1b OS=Homo sapiens GN=KRT77 PE=1 SV=3; Keratin, type II cytoskeletal 2 epidermal OS=Homo sapiens GN=KRT2 PE=1 SV=2; Keratin, type II cytoskeletal 1 OS=Homo	Q5XKE5; Q7Z794; P35908; P04264; P04259; P02538; Q01546; O95678; P48668; P12035; P05787; P13647	2				0.214107
Plasminogen-like protein A OS=Homo sapiens GN=PLGLA PE=2 SV=1; Plasminogen OS=Homo sapiens GN=PLG PE=1 SV=2	Q15195; P00747	2				0.214107
Proline-rich protein 36 OS=Homo sapiens GN=PRR36 PE=1 SV=2	Q9H6K5	2	2			0.214107
Microphthalmia-associated transcription factor OS=Homo sapiens GN=MITF PE=1 SV=2; Transcription factor E3 OS=Homo sapiens GN=TFE3 PE=1 SV=4; Transcription factor EB OS=Homo sapiens GN=TFEB PE=1 SV=3	O75030; P19532; P19484	2		1		0.37757
Multifunctional protein ADE2 OS=Homo sapiens GN=PAICS PE=1 SV=3	P22234	2	4			0.214107
Inter-alpha-trypsin inhibitor heavy chain H1 OS=Homo sapiens GN=ITIH1 PE=1 SV=3	P19827	2	1			0.214107
Proliferation-associated protein 2G4 OS=Homo sapiens GN=PA2G4 PE=1 SV=3	Q9UQ80	2	4			0.214107
Microfibril-associated glycoprotein 4 OS=Homo sapiens GN=MFAP4 PE=1 SV=2	P55083	2	5			0.214107
Myosin regulatory light polypeptide 9 OS=Homo sapiens GN=MYL9 PE=1 SV=4	P24844	2	45	1	33	0.37757
Nucleosome assembly protein 1-like 1 OS=Homo sapiens GN=NAP1L1 PE=1 SV=1	P55209	2	3	1	3	0.37757
Kynureninase OS=Homo sapiens GN=KYNU PE=1 SV=1	Q16719	2	5			0.214107
Niban-like protein 1 OS=Homo sapiens GN=FAM129B PE=1 SV=3	Q96TA1	2	5	1	1	0.37757
Peptidyl-prolyl cis-trans isomerase-like 1 OS=Homo sapiens GN=PPIL1 PE=1 SV=1	Q9Y3C6	2	10			0.214107
L-lactate dehydrogenase A-like 6B OS=Homo sapiens GN=LDHAL6B PE=1 SV=3	Q9BYZ2	2		2		0.729048
Peptidyl-prolyl cis-trans isomerase FKBP10 OS=Homo sapiens GN=FKBP10 PE=1 SV=1	Q96AY3	2	4			0.214107
NSFL1 cofactor p47 OS=Homo sapiens GN=NSFL1C PE=1 SV=2	Q9UNZ2	2	9	1	3	0.37757
Laminin subunit alpha-5 OS=Homo sapiens GN=LAMA5 PE=1 SV=8	O15230	2	0			0.214107
Microtubule-associated protein 2 OS=Homo sapiens GN=MAP2 PE=1 SV=4	P11137	2	1	2	1	0.729048
Lactotransferrin OS=Homo sapiens GN=LTF PE=1 SV=6	P02788	2	1	1	1	0.37757
Poly(rC)-binding protein 3 OS=Homo sapiens GN=PCBP3 PE=2 SV=2; Poly(rC)-binding protein 2 OS=Homo sapiens GN=PCBP2 PE=1 SV=1; Poly(rC)-binding protein 1 OS=Homo sapiens GN=PCBP1 PE=1 SV=2	P57721; Q15366; Q15365	2		1		0.37757
Phosphoglucomutase-1 OS=Homo sapiens GN=PGM1 PE=1 SV=3	P36871	2	4	1	3	0.37757
Programmed cell death protein 5 OS=Homo sapiens GN=PDCD5 PE=1 SV=3	O14737	2	18	1	9	0.37757
Lamin-B1 OS=Homo sapiens GN=LMNB1 PE=1 SV=2; Prelamin-A/C OS=Homo sapiens GN=LMNA PE=1 SV=1; Lamin-B2 OS=Homo sapiens GN=LMNB2 PE=1 SV=4	P20700; P02545; Q03252	2		1		0.37757
Reticulon-4 OS=Homo sapiens GN=RTN4 PE=1 SV=2	Q9NQC3	2	1	2	2	0.729048
Nucleoside diphosphate kinase A OS=Homo sapiens GN=NME1 PE=1 SV=1; Putative nucleoside diphosphate kinase OS=Homo sapiens GN=NME2P1 PE=5 SV=1; Nucleoside diphosphate kinase B OS=Homo sapiens GN=NME2 PE=1 SV=1	P15531; O60361; P22392	2		1		0.37757
BTB/POZ domain-containing protein KCTD5 OS=Homo sapiens GN=KCTD5 PE=1 SV=1	Q9NXV2	1	7			0.55154
BRISC and BRCA1-A complex member 1 OS=Homo sapiens GN=BABAM1 PE=1 SV=1	Q9NWV8	1	7	1	7	0.729048
Splicing factor 3B subunit 2 OS=Homo sapiens GN=SF3B2 PE=1 SV=2	Q13435	1	1			0.55154
C-1-tetrahydrofolate synthase, cytoplasmic OS=Homo sapiens GN=MTHFD1 PE=1 SV=3	P11586	1	1	1	1	0.729048
Leucine-rich repeat flightless-interacting protein 1 OS=Homo sapiens GN=LRRFIP1 PE=1 SV=2	Q32MZ4	1	3	1	2	0.729048
Splicing factor 3B subunit 1 OS=Homo sapiens GN=SF3B1 PE=1 SV=3	O75533	1	1			0.55154
Calcineurin B homologous protein 1 OS=Homo sapiens GN=CHP1 PE=1 SV=3	Q99653	1	6			0.55154
Calcineurin subunit B type 1 OS=Homo sapiens GN=PPP3R1 PE=1 SV=2	P63098	1	7			0.55154
Calcium/calmodulin-dependent protein kinase type II subunit alpha OS=Homo sapiens GN=CAMK2A PE=1 SV=2; Calcium/calmodulin-dependent protein kinase type II subunit gamma OS=Homo sapiens GN=CAMK2G PE=1 SV=3; Calcium/calmodulin-dependent protein kinase type	Q9UQM7; Q13555; Q13557; Q13554	1		1		0.729048
Leucine-rich repeat and calponin homology domain-containing protein 3 OS=Homo sapiens GN=LRCH3 PE=1 SV=2	Q96II8	1	1	2	3	0.937207
Calcium-binding protein 8 OS=Homo sapiens GN=CALN1 PE=1 SV=1	Q9BXU9	1				0.55154
Splicing factor 1 OS=Homo sapiens GN=SF1 PE=1 SV=4	Q15637	1	3	2	5	0.937207
Calmodulin-like protein 3 OS=Homo sapiens GN=CALML3 PE=1 SV=2; Calmodulin-1 OS=Homo sapiens GN=CALM1 PE=1 SV=1	P27482; P0DP23	1		1		0.729048
Splicing factor 3A subunit 3 OS=Homo sapiens GN=SF3A3 PE=1 SV=1	Q12874	1	2			0.55154
Synaptic vesicle membrane protein VAT-1 homolog-like OS=Homo sapiens GN=VAT1L PE=1 SV=2	Q9HCJ6	1	2			0.55154
Peroxiredoxin-4 OS=Homo sapiens GN=PRDX4 PE=1 SV=1	Q13162	1	8	1	8	0.729048
SUMO-activating enzyme subunit 1 OS=Homo sapiens GN=SAE1 PE=1 SV=1	Q9UBE0	1	3			0.55154
SWI/SNF complex subunit SMARCC2 OS=Homo sapiens GN=SMARCC2 PE=1 SV=1	Q8TAQ2	1	1			0.55154
Synaptic vesicle membrane protein VAT-1 homolog OS=Homo sapiens GN=VAT1 PE=1 SV=2	Q99536	1	4			0.55154
ARF GTPase-activating protein GIT1 OS=Homo sapiens GN=GIT1 PE=1 SV=2	Q9Y2X7	1	2	1	2	0.729048
Apoptosis regulator BAX OS=Homo sapiens GN=BAX PE=1 SV=1	Q07812	1	6			0.55154
Succinate dehydrogenase assembly factor 4, mitochondrial OS=Homo sapiens GN=SDHAF4 PE=3 SV=1	Q5VUM1	1	6			0.55154
Peptidyl-prolyl cis-trans isomerase NIMA-interacting 4 OS=Homo sapiens GN=PIN4 PE=1 SV=1	Q9Y237	1	9	1	9	0.729048
Structural maintenance of chromosomes protein 4 OS=Homo sapiens GN=SMC4 PE=1 SV=2	Q9NTJ3	1	1			0.55154
AP-3 complex subunit delta-1 OS=Homo sapiens GN=AP3D1 PE=1 SV=1	O14617	1	1			0.55154
Long-chain-fatty-acid--CoA ligase 4 OS=Homo sapiens GN=ACSL4 PE=1 SV=2	O60488	1	2			0.55154
Synaptotagmin-like protein 4 OS=Homo sapiens GN=SYTL4 PE=1 SV=2	Q96C24	1	1			0.55154
Syndecan-4 OS=Homo sapiens GN=SDC4 PE=1 SV=2	P31431	1	6			0.55154
Annexin A7 OS=Homo sapiens GN=ANXA7 PE=1 SV=3; Annexin A8-like protein 1 OS=Homo sapiens GN=ANXA8L1 PE=2 SV=2; Annexin A8 OS=Homo sapiens GN=ANXA8 PE=1 SV=3	P20073; Q5VT79; P13928	1				0.55154
Syntaxin-4 OS=Homo sapiens GN=STX4 PE=1 SV=2	Q12846	1	3			0.55154
Apolipoprotein M OS=Homo sapiens GN=APOM PE=1 SV=2	O95445	1	4			0.55154
Basic leucine zipper and W2 domain-containing protein 1 OS=Homo sapiens GN=BZW1 PE=1 SV=1	Q7L1Q6	1	1			0.55154
Leucine-rich repeat flightless-interacting protein 2 OS=Homo sapiens GN=LRRFIP2 PE=1 SV=1; Leucine-rich repeat flightless-interacting protein 1 OS=Homo sapiens GN=LRRFIP1 PE=1 SV=2	Q9Y608; Q32MZ4	1				0.55154
Biogenesis of lysosome-related organelles complex 1 subunit 6 OS=Homo sapiens GN=BLOC1S6 PE=1 SV=1	Q9UL45	1	11			0.55154
Splicing factor 3B subunit 6 OS=Homo sapiens GN=SF3B6 PE=1 SV=1	Q9Y3B4	1	11			0.55154
BH3-interacting domain death agonist OS=Homo sapiens GN=BID PE=1 SV=1	P55957	1	7	1	7	0.729048
StAR-related lipid transfer protein 9 OS=Homo sapiens GN=STARD9 PE=1 SV=3; Kinesin-like protein KIF9 OS=Homo sapiens GN=KIF9 PE=1 SV=4	Q9P2P6; Q9HAQ2	1				0.55154
Beta-hexosaminidase subunit alpha OS=Homo sapiens GN=HEXA PE=1 SV=2	P06865	1				0.55154
ATPase ASNA1 OS=Homo sapiens GN=ASNA1 PE=1 SV=2	O43681	1	2			0.55154
Calpain small subunit 1 OS=Homo sapiens GN=CAPNS1 PE=1 SV=1	P04632	1	12		3	0.55154
Breast cancer metastasis-suppressor 1 OS=Homo sapiens GN=BRMS1 PE=1 SV=1	Q9HCU9	1	6			0.55154
BAG family molecular chaperone regulator 2 OS=Homo sapiens GN=BAG2 PE=1 SV=1	O95816	1	4			0.55154
Structural maintenance of chromosomes flexible hinge domain-containing protein 1 OS=Homo sapiens GN=SMCHD1 PE=1 SV=2	A6NHR9	1	1			0.55154
Structural maintenance of chromosomes protein 3 OS=Homo sapiens GN=SMC3 PE=1 SV=2	Q9UQE7	1	1			0.55154
ATP-dependent 6-phosphofructokinase, platelet type OS=Homo sapiens GN=PFKP PE=1 SV=2; ATP-dependent 6-phosphofructokinase, liver type OS=Homo sapiens GN=PFKL PE=1 SV=6	Q01813; P17858	1		1		0.729048
ATP-dependent 6-phosphofructokinase, muscle type OS=Homo sapiens GN=PFKM PE=1 SV=2	P08237	1	3			0.55154
ATP-dependent 6-phosphofructokinase, liver type OS=Homo sapiens GN=PFKL PE=1 SV=6	P17858	1	4			0.55154
Beclin-1 OS=Homo sapiens GN=BECN1 PE=1 SV=2	Q14457	1	2			0.55154
Coatomer subunit epsilon OS=Homo sapiens GN=COPE PE=1 SV=3	O14579	1	3			0.55154
Spectrin beta chain, erythrocytic OS=Homo sapiens GN=SPTB PE=1 SV=5; Spectrin beta chain, non-erythrocytic 1 OS=Homo sapiens GN=SPTBN1 PE=1 SV=2; Spectrin beta chain, non-erythrocytic 2 OS=Homo sapiens GN=SPTBN2 PE=1 SV=3	P11277; Q01082; O15020	1				0.55154
Collagen alpha-1(III) chain OS=Homo sapiens GN=COL3A1 PE=1 SV=4	P02461	1	1			0.55154
Collagen alpha-1(I) chain OS=Homo sapiens GN=COL1A1 PE=1 SV=5	P02452	1	1			0.55154
Cold shock domain-containing protein E1 OS=Homo sapiens GN=CSDE1 PE=1 SV=2	O75534	1	1			0.55154
Signal transducer and activator of transcription 1-alpha/beta OS=Homo sapiens GN=STAT1 PE=1 SV=2	P42224	1	1	1	2	0.729048
Coiled-coil domain-containing protein 22 OS=Homo sapiens GN=CCDC22 PE=1 SV=1	O60826	1	2	1	2	0.729048
Keratin, type II cytoskeletal 79 OS=Homo sapiens GN=KRT79 PE=1 SV=2; Keratin, type II cytoskeletal 7 OS=Homo sapiens GN=KRT7 PE=1 SV=5	Q5XKE5; P08729	1				0.55154
Signal-induced proliferation-associated protein 1 OS=Homo sapiens GN=SIPA1 PE=1 SV=1	Q96FS4	1				0.55154
COMM domain-containing protein 1 OS=Homo sapiens GN=COMMD1 PE=1 SV=1	Q8N668	1	7	1	7	0.729048
Coatomer subunit beta OS=Homo sapiens GN=COPB1 PE=1 SV=3	P53618	1	2			0.55154
Phenylalanine--tRNA ligase beta subunit OS=Homo sapiens GN=FARSB PE=1 SV=3	Q9NSD9	1	1			0.55154
Coagulation factor X OS=Homo sapiens GN=F10 PE=1 SV=2	P00742	1	2			0.55154
Coactosin-like protein OS=Homo sapiens GN=COTL1 PE=1 SV=3	Q14019	1	5			0.55154
Cleavage and polyadenylation specificity factor subunit 7 OS=Homo sapiens GN=CPSF7 PE=1 SV=1	Q8N684	1	3			0.55154
Phenylalanine--tRNA ligase alpha subunit OS=Homo sapiens GN=FARSA PE=1 SV=3	Q9Y285	1	2	1	2	0.729048
Clathrin light chain B OS=Homo sapiens GN=CLTB PE=1 SV=1	P09497	1	4			0.55154
Coiled-coil domain-containing protein 136 OS=Homo sapiens GN=CCDC136 PE=1 SV=3	Q96JN2	1	1			0.55154
Complement factor B OS=Homo sapiens GN=CFB PE=1 SV=2	P00751	1	1	1	1	0.729048
CTP synthase 1 OS=Homo sapiens GN=CTPS1 PE=1 SV=2	P17812	1	2			0.55154
CREB-binding protein OS=Homo sapiens GN=CREBBP PE=1 SV=3	Q92793	1	1			0.55154
Coronin-1B OS=Homo sapiens GN=CORO1B PE=1 SV=1; Fer-1-like protein 4 OS=Homo sapiens GN=FER1L4 PE=2 SV=1	Q9BR76; A9Z1Z3	1				0.55154
Coronin-1A OS=Homo sapiens GN=CORO1A PE=1 SV=4	P31146	1	3			0.55154
Phosphatidylinositol-glycan-specific phospholipase D OS=Homo sapiens GN=GPLD1 PE=1 SV=3	P80108	1	1	1	1	0.729048
COP9 signalosome complex subunit 6 OS=Homo sapiens GN=COPS6 PE=1 SV=1	Q7L5N1	1	5			0.55154
Signal recognition particle receptor subunit beta OS=Homo sapiens GN=SRPRB PE=1 SV=3	Q9Y5M8	1	6			0.55154
COP9 signalosome complex subunit 2 OS=Homo sapiens GN=COPS2 PE=1 SV=1	P61201	1	3			0.55154
Small ubiquitin-related modifier 4 OS=Homo sapiens GN=SUMO4 PE=1 SV=2; Small ubiquitin-related modifier 3 OS=Homo sapiens GN=SUMO3 PE=1 SV=2; Small ubiquitin-related modifier 2 OS=Homo sapiens GN=SUMO2 PE=1 SV=3	Q6EEV6; P55854; P61956	1				0.55154
Complement C5 OS=Homo sapiens GN=C5 PE=1 SV=4	P01031	1	0	2	1	0.937207
Keratin, type II cytoskeletal 79 OS=Homo sapiens GN=KRT79 PE=1 SV=2; Keratin, type II cytoskeletal 2 epidermal OS=Homo sapiens GN=KRT2 PE=1 SV=2; Keratin, type II cytoskeletal 6B OS=Homo sapiens GN=KRT6B PE=1 SV=5; Keratin, type II cytoskeletal 6A OS=Homo	Q5XKE5; P35908; P04259; P02538; Q01546; O95678; P48668; P12035; P13647	1		10		0.99988
Complement C1s subcomponent OS=Homo sapiens GN=C1S PE=1 SV=1	P09871	1	2	1	1	0.729048
SH3 domain-binding glutamic acid-rich-like protein OS=Homo sapiens GN=SH3BGRL PE=1 SV=1	O75368	1	11			0.55154
Complement C1r subcomponent-like protein OS=Homo sapiens GN=C1RL PE=1 SV=2	Q9NZP8	1				0.55154
Signal recognition particle 19 kDa protein OS=Homo sapiens GN=SRP19 PE=1 SV=3	P09132	1	10			0.55154
COMM domain-containing protein 9 OS=Homo sapiens GN=COMMD9 PE=1 SV=2	Q9P000	1	11	1	6	0.729048
COP9 signalosome complex subunit 3 OS=Homo sapiens GN=COPS3 PE=1 SV=3	Q9UNS2	1	4			0.55154
Carbonic anhydrase 9 OS=Homo sapiens GN=CA9 PE=1 SV=2	Q16790	1	6			0.55154
Caspase-3 OS=Homo sapiens GN=CASP3 PE=1 SV=2	P42574	1	4			0.55154
Kinesin-like protein KIF3B OS=Homo sapiens GN=KIF3B PE=1 SV=1; Kinesin-like protein KIF3C OS=Homo sapiens GN=KIF3C PE=1 SV=3	O15066; O14782	1				0.55154
Casein kinase II subunit alpha' OS=Homo sapiens GN=CSNK2A2 PE=1 SV=1	P19784	1	5			0.55154
Sorting nexin-12 OS=Homo sapiens GN=SNX12 PE=1 SV=3; Sorting nexin-3 OS=Homo sapiens GN=SNX3 PE=1 SV=3	Q9UMY4; O60493	1				0.55154
Kinesin-like protein KIF3B OS=Homo sapiens GN=KIF3B PE=1 SV=1; Kinesin-like protein KIFC3 OS=Homo sapiens GN=KIFC3 PE=1 SV=4; Kinesin-like protein KIF3C OS=Homo sapiens GN=KIF3C PE=1 SV=3; Kinesin-like protein KIF17 OS=Homo sapiens GN=KIF17 PE=2 SV=3	O15066; Q9BVG8; O14782; Q9P2E2	1				0.55154
Alpha-parvin OS=Homo sapiens GN=PARVA PE=1 SV=1	Q9NVD7	1	2			0.55154
Clathrin interactor 1 OS=Homo sapiens GN=CLINT1 PE=1 SV=1	Q14677	1	2			0.55154
Lupus La protein OS=Homo sapiens GN=SSB PE=1 SV=2	P05455	1	3			0.55154
Caveolae-associated protein 3 OS=Homo sapiens GN=CAVIN3 PE=1 SV=3	Q969G5	1	3			0.55154
CAP-Gly domain-containing linker protein 1 OS=Homo sapiens GN=CLIP1 PE=1 SV=2; CAP-Gly domain-containing linker protein 2 OS=Homo sapiens GN=CLIP2 PE=1 SV=1	P30622; Q9UDT6	1				0.55154
cAMP-dependent protein kinase type I-alpha regulatory subunit OS=Homo sapiens GN=PRKAR1A PE=1 SV=1	P10644	1	3			0.55154
cAMP-dependent protein kinase catalytic subunit alpha OS=Homo sapiens GN=PRKACA PE=1 SV=2	P17612	1	3			0.55154
Spectrin beta chain, non-erythrocytic 1 OS=Homo sapiens GN=SPTBN1 PE=1 SV=2; Spectrin beta chain, non-erythrocytic 2 OS=Homo sapiens GN=SPTBN2 PE=1 SV=3	Q01082; O15020	1		1		0.729048
Spectrin beta chain, non-erythrocytic 4 OS=Homo sapiens GN=SPTBN4 PE=1 SV=2; Alpha-actinin-4 OS=Homo sapiens GN=ACTN4 PE=1 SV=2	Q9H254; O43707	1		1		0.729048
Spermatogenesis-associated protein 5 OS=Homo sapiens GN=SPATA5 PE=1 SV=3; 26S proteasome regulatory subunit 8 OS=Homo sapiens GN=PSMC5 PE=1 SV=1	Q8NB90; P62195	1				0.55154
Calpain-2 catalytic subunit OS=Homo sapiens GN=CAPN2 PE=1 SV=6	P17655	1	1	1	1	0.729048
Carbonyl reductase [NADPH] 3 OS=Homo sapiens GN=CBR3 PE=1 SV=3	O75828	1		1		0.729048
Kinesin-like protein KIF15 OS=Homo sapiens GN=KIF15 PE=1 SV=1	Q9NS87	1	1			0.55154
Calpain small subunit 1 OS=Homo sapiens GN=CAPNS1 PE=1 SV=1; Calpain small subunit 2 OS=Homo sapiens GN=CAPNS2 PE=2 SV=2	P04632; Q96L46	1		1		0.729048
Citron Rho-interacting kinase OS=Homo sapiens GN=CIT PE=1 SV=2	O14578	1	1	1	0	0.729048
Citrate synthase, mitochondrial OS=Homo sapiens GN=CS PE=1 SV=2	O75390	1	2			0.55154
SNARE-associated protein Snapin OS=Homo sapiens GN=SNAPIN PE=1 SV=1	O95295	1	7			0.55154
Chloride intracellular channel protein 4 OS=Homo sapiens GN=CLIC4 PE=1 SV=4	Q9Y696	1	5			0.55154
Kinesin heavy chain isoform 5A OS=Homo sapiens GN=KIF5A PE=1 SV=2; Kinesin-1 heavy chain OS=Homo sapiens GN=KIF5B PE=1 SV=1; Kinesin heavy chain isoform 5C OS=Homo sapiens GN=KIF5C PE=1 SV=1	Q12840; P33176; O60282	1		2		0.937207
Kinesin light chain 1 OS=Homo sapiens GN=KLC1 PE=1 SV=2; Kinesin light chain 2 OS=Homo sapiens GN=KLC2 PE=1 SV=1	Q07866; Q9H0B6	1				0.55154
Catechol O-methyltransferase OS=Homo sapiens GN=COMT PE=1 SV=2	P21964	1	6			0.55154
Kinesin-associated protein 3 OS=Homo sapiens GN=KIFAP3 PE=1 SV=2	Q92845	1	2	2	3	0.937207
Solute carrier family 2, facilitated glucose transporter member 1 OS=Homo sapiens GN=SLC2A1 PE=1 SV=2	P11166	1	2			0.55154
Centrin-2 OS=Homo sapiens GN=CETN2 PE=1 SV=1	P41208	1	7			0.55154
CD82 antigen OS=Homo sapiens GN=CD82 PE=1 SV=1	P27701	1	4			0.55154
Kinesin-like protein KIF20B OS=Homo sapiens GN=KIF20B PE=1 SV=3	Q96Q89	1	0	52	0	1
Sodium/potassium-transporting ATPase subunit alpha-1 OS=Homo sapiens GN=ATP1A1 PE=1 SV=1; Sodium/potassium-transporting ATPase subunit alpha-3 OS=Homo sapiens GN=ATP1A3 PE=1 SV=3	P05023; P13637	1				0.55154
Sodium/potassium-transporting ATPase subunit alpha-2 OS=Homo sapiens GN=ATP1A2 PE=1 SV=1; Potassium-transporting ATPase alpha chain 1 OS=Homo sapiens GN=ATP4A PE=2 SV=5; Sodium/potassium-transporting ATPase subunit alpha-1 OS=Homo sapiens GN=ATP1A1 PE=1 S	P50993; P20648; P05023; P13637	1				0.55154
Sodium/potassium-transporting ATPase subunit beta-3 OS=Homo sapiens GN=ATP1B3 PE=1 SV=1	P54709	1	5			0.55154
Small nuclear ribonucleoprotein-associated proteins B and B' OS=Homo sapiens GN=SNRPB PE=1 SV=2; Small nuclear ribonucleoprotein-associated protein N OS=Homo sapiens GN=SNRPN PE=1 SV=1	P14678; P63162	1		1		0.729048
PEST proteolytic signal-containing nuclear protein OS=Homo sapiens GN=PCNP PE=1 SV=2	Q8WW12	1	9			0.55154
Nuclear receptor corepressor 1 OS=Homo sapiens GN=NCOR1 PE=1 SV=2	O75376	1	0			0.55154
Twinfilin-1 OS=Homo sapiens GN=TWF1 PE=1 SV=3; Twinfilin-2 OS=Homo sapiens GN=TWF2 PE=1 SV=2	Q12792; Q6IBS0	1				0.55154
Myoferlin OS=Homo sapiens GN=MYOF PE=1 SV=1	Q9NZM1	1	0			0.55154
U1 small nuclear ribonucleoprotein A OS=Homo sapiens GN=SNRPA PE=1 SV=3	P09012	1	4	1	6	0.729048
40S ribosomal protein S30 OS=Homo sapiens GN=FAU PE=1 SV=1	P62861	1	17			0.55154
U2 small nuclear ribonucleoprotein B'' OS=Homo sapiens GN=SNRPB2 PE=1 SV=1	P08579	1	4			0.55154
Myosin light chain 3 OS=Homo sapiens GN=MYL3 PE=1 SV=3; Myosin light chain 1/3, skeletal muscle isoform OS=Homo sapiens GN=MYL1 PE=2 SV=3	P08590; P05976	1				0.55154
Ubiquitin carboxyl-terminal hydrolase isozyme L3 OS=Homo sapiens GN=UCHL3 PE=1 SV=1	P15374	1	9			0.55154
U4/U6 small nuclear ribonucleoprotein Prp3 OS=Homo sapiens GN=PRPF3 PE=1 SV=2	O43395	1	2			0.55154
Tubulin beta-4A chain OS=Homo sapiens GN=TUBB4A PE=1 SV=2; Tubulin beta-8 chain OS=Homo sapiens GN=TUBB8 PE=1 SV=2; Tubulin beta-4B chain OS=Homo sapiens GN=TUBB4B PE=1 SV=1	P04350; Q3ZCM7; P68371	1				0.55154
40S ribosomal protein S23 OS=Homo sapiens GN=RPS23 PE=1 SV=3	P62266	1	8			0.55154
U4/U6 small nuclear ribonucleoprotein Prp4 OS=Homo sapiens GN=PRPF4 PE=1 SV=2	O43172	1	2	1	3	0.729048
U6 snRNA-associated Sm-like protein LSm3 OS=Homo sapiens GN=LSM3 PE=1 SV=2	P62310	1	12			0.55154
U6 snRNA-associated Sm-like protein LSm4 OS=Homo sapiens GN=LSM4 PE=1 SV=1	Q9Y4Z0	1	9			0.55154
U6 snRNA-associated Sm-like protein LSm8 OS=Homo sapiens GN=LSM8 PE=1 SV=3	O95777	1	10			0.55154
Ubiquitin carboxyl-terminal hydrolase 17-like protein 17 OS=Homo sapiens GN=USP17L17 PE=3 SV=1; Ubiquitin carboxyl-terminal hydrolase 17-like protein 22 OS=Homo sapiens GN=USP17L22 PE=3 SV=1; Ubiquitin carboxyl-terminal hydrolase 17-like protein 19 OS=Hom	D6RBQ6; D6RA61; D6RCP7; C9JJH3; D6R901; C9JPN9; C9JLJ4; A6NCW0; A8MUK1; C9JVI0; D6R9N7; D6RJB6; Q0WX57; C9J2P7; Q7RTZ2	1				0.55154
60S ribosomal protein L27a OS=Homo sapiens GN=RPL27A PE=1 SV=2	P46776	1	5			0.55154
40S ribosomal protein S26 OS=Homo sapiens GN=RPS26 PE=1 SV=3	P62854	1	21			0.55154
Nucleolar protein 3 OS=Homo sapiens GN=NOL3 PE=1 SV=2	O60936	1	9			0.55154
Thioredoxin-dependent peroxide reductase, mitochondrial OS=Homo sapiens GN=PRDX3 PE=1 SV=3	P30048	1	3	1	3	0.729048
Tubulin beta-2A chain OS=Homo sapiens GN=TUBB2A PE=1 SV=1; Tubulin beta-1 chain OS=Homo sapiens GN=TUBB1 PE=1 SV=1; Tubulin beta-8 chain-like protein LOC260334 OS=Homo sapiens PE=1 SV=1; Tubulin beta-8 chain OS=Homo sapiens GN=TUBB8 PE=1 SV=2; Tubulin bet	Q13885; Q9H4B7; A6NNZ2; Q3ZCM7; P07437; P68371; Q9BVA1	1		1		0.729048
Tubulin beta-2A chain OS=Homo sapiens GN=TUBB2A PE=1 SV=1; Tubulin beta-3 chain OS=Homo sapiens GN=TUBB3 PE=1 SV=2; Tubulin beta-4A chain OS=Homo sapiens GN=TUBB4A PE=1 SV=2; Tubulin beta chain OS=Homo sapiens GN=TUBB PE=1 SV=2; Tubulin beta-4B chain OS=H	Q13885; Q13509; P04350; P07437; P68371; Q9BVA1	1		4		0.992927
Tubulin beta-2A chain OS=Homo sapiens GN=TUBB2A PE=1 SV=1; Tubulin beta-3 chain OS=Homo sapiens GN=TUBB3 PE=1 SV=2; Tubulin beta-4A chain OS=Homo sapiens GN=TUBB4A PE=1 SV=2; Tubulin beta-6 chain OS=Homo sapiens GN=TUBB6 PE=1 SV=1; Tubulin beta chain OS=H	Q13885; Q13509; P04350; Q9BUF5; P07437; P68371; Q9BVA1	1				0.55154
60S ribosomal protein L22 OS=Homo sapiens GN=RPL22 PE=1 SV=2	P35268	1	10	1	10	0.729048
60S ribosomal protein L19 OS=Homo sapiens GN=RPL19 PE=1 SV=1	P84098	1	5			0.55154
Mitotic-spindle organizing protein 2B OS=Homo sapiens GN=MZT2B PE=1 SV=1; Mitotic-spindle organizing protein 2A OS=Homo sapiens GN=MZT2A PE=1 SV=2	Q6NZ67; Q6P582	1		1		0.729048
Tubulin-specific chaperone A OS=Homo sapiens GN=TBCA PE=1 SV=3	O75347	1	12			0.55154
Tubulin beta-2A chain OS=Homo sapiens GN=TUBB2A PE=1 SV=1; Tubulin beta-4B chain OS=Homo sapiens GN=TUBB4B PE=1 SV=1; Tubulin beta-2B chain OS=Homo sapiens GN=TUBB2B PE=1 SV=1	Q13885; P68371; Q9BVA1	1		1		0.729048
4F2 cell-surface antigen heavy chain OS=Homo sapiens GN=SLC3A2 PE=1 SV=3	P08195	1	1			0.55154
Monocarboxylate transporter 1 OS=Homo sapiens GN=SLC16A1 PE=1 SV=3	P53985	1	3			0.55154
mRNA export factor OS=Homo sapiens GN=RAE1 PE=1 SV=1	P78406	1	2			0.55154
60S ribosomal protein L10 OS=Homo sapiens GN=RPL10 PE=1 SV=4; 60S ribosomal protein L10-like OS=Homo sapiens GN=RPL10L PE=1 SV=3	P27635; Q96L21	1				0.55154
mRNA-decapping enzyme 1A OS=Homo sapiens GN=DCP1A PE=1 SV=2	Q9NPI6	1	2			0.55154
Mucin-16 OS=Homo sapiens GN=MUC16 PE=1 SV=3	Q8WXI7	1	1			0.55154
Tubulin beta-4A chain OS=Homo sapiens GN=TUBB4A PE=1 SV=2; Tubulin beta-4B chain OS=Homo sapiens GN=TUBB4B PE=1 SV=1	P04350; P68371	1		1		0.729048
Ubiquitin carboxyl-terminal hydrolase isozyme L5 OS=Homo sapiens GN=UCHL5 PE=1 SV=3	Q9Y5K5	1	2			0.55154
60S ribosomal protein L14 OS=Homo sapiens GN=RPL14 PE=1 SV=4	P50914	1	6			0.55154
14-3-3 protein zeta/delta OS=Homo sapiens GN=YWHAZ PE=1 SV=1; 14-3-3 protein beta/alpha OS=Homo sapiens GN=YWHAB PE=1 SV=3; 14-3-3 protein theta OS=Homo sapiens GN=YWHAQ PE=1 SV=1	P63104; P31946; P27348	1		1		0.729048
26S proteasome non-ATPase regulatory subunit 4 OS=Homo sapiens GN=PSMD4 PE=1 SV=1	P55036	1	3	1	3	0.729048
Neutral amino acid transporter B(0) OS=Homo sapiens GN=SLC1A5 PE=1 SV=2	Q15758	1	2			0.55154
V-type proton ATPase 116 kDa subunit a isoform 2 OS=Homo sapiens GN=ATP6V0A2 PE=1 SV=2	Q9Y487	1	1			0.55154
26S proteasome non-ATPase regulatory subunit 12 OS=Homo sapiens GN=PSMD12 PE=1 SV=3	O00232	1	3	2	7	0.937207
V-type proton ATPase catalytic subunit A OS=Homo sapiens GN=ATP6V1A PE=1 SV=2	P38606	1	2			0.55154
Neuroplastin OS=Homo sapiens GN=NPTN PE=1 SV=2	Q9Y639	1	4			0.55154
Ubiquitin carboxyl-terminal hydrolase isozyme L1 OS=Homo sapiens GN=UCHL1 PE=1 SV=2	P09936	1	8			0.55154
WASH complex subunit 2C OS=Homo sapiens GN=WASHC2C PE=1 SV=3; WASH complex subunit 2A OS=Homo sapiens GN=WASHC2A PE=1 SV=3	Q9Y4E1; Q641Q2	1				0.55154
Vesicle-trafficking protein SEC22b OS=Homo sapiens GN=SEC22B PE=1 SV=4	O75396	1	5			0.55154
Xaa-Pro aminopeptidase 1 OS=Homo sapiens GN=XPNPEP1 PE=1 SV=3	Q9NQW7	1	2			0.55154
Neurocalcin-delta OS=Homo sapiens GN=NCALD PE=1 SV=2; Neuron-specific calcium-binding protein hippocalcin OS=Homo sapiens GN=HPCA PE=1 SV=2; Hippocalcin-like protein 1 OS=Homo sapiens GN=HPCAL1 PE=1 SV=3	P61601; P84074; P37235	1				0.55154
Y-box-binding protein 3 OS=Homo sapiens GN=YBX3 PE=1 SV=4; Y-box-binding protein 2 OS=Homo sapiens GN=YBX2 PE=1 SV=2; Nuclease-sensitive element-binding protein 1 OS=Homo sapiens GN=YBX1 PE=1 SV=3	P16989; Q9Y2T7; P67809	1		1		0.729048
NEDD8-conjugating enzyme Ubc12 OS=Homo sapiens GN=UBE2M PE=1 SV=1	P61081	1	5			0.55154
Zinc finger CCCH-type antiviral protein 1 OS=Homo sapiens GN=ZC3HAV1 PE=1 SV=3	Q7Z2W4	1	2			0.55154
Nascent polypeptide-associated complex subunit alpha OS=Homo sapiens GN=NACA PE=1 SV=1; Nascent polypeptide-associated complex subunit alpha, muscle-specific form OS=Homo sapiens GN=NACA PE=1 SV=1	Q13765; E9PAV3	1		1		0.729048
NADH-cytochrome b5 reductase 3 OS=Homo sapiens GN=CYB5R3 PE=1 SV=3	P00387	1	4			0.55154
Neuropathy target esterase OS=Homo sapiens GN=PNPLA6 PE=1 SV=2	Q8IY17	1	2	1	2	0.729048
Urotensin-2 OS=Homo sapiens GN=UTS2 PE=1 SV=1	O95399	1		1		0.729048
Ubiquitin-associated protein 2-like OS=Homo sapiens GN=UBAP2L PE=1 SV=2	Q14157	1	1			0.55154
Myosin regulatory light chain 12A OS=Homo sapiens GN=MYL12A PE=1 SV=2	P19105	1	69	1	50	0.729048
UBX domain-containing protein 1 OS=Homo sapiens GN=UBXN1 PE=1 SV=2	Q04323	1	4			0.55154
Myosin regulatory light chain 12B OS=Homo sapiens GN=MYL12B PE=1 SV=2	O14950	1	69			0.55154
3-oxo-5-beta-steroid 4-dehydrogenase OS=Homo sapiens GN=AKR1D1 PE=1 SV=1	P51857	1				0.55154
3-ketoacyl-CoA thiolase, peroxisomal OS=Homo sapiens GN=ACAA1 PE=1 SV=2	P09110	1	5			0.55154
UDP-glucose:glycoprotein glucosyltransferase 2 OS=Homo sapiens GN=UGGT2 PE=1 SV=4; UDP-glucose:glycoprotein glucosyltransferase 1 OS=Homo sapiens GN=UGGT1 PE=1 SV=3	Q9NYU1; Q9NYU2	1				0.55154
Myosin-10 OS=Homo sapiens GN=MYH10 PE=1 SV=3; Myosin-11 OS=Homo sapiens GN=MYH11 PE=1 SV=3; Myosin-14 OS=Homo sapiens GN=MYH14 PE=1 SV=2	P35580; P35749; Q7Z406	1				0.55154
Uroporphyrinogen decarboxylase OS=Homo sapiens GN=UROD PE=1 SV=2	P06132	1	6			0.55154
Vesicular integral-membrane protein VIP36 OS=Homo sapiens GN=LMAN2 PE=1 SV=1	Q12907	1	3			0.55154
UV excision repair protein RAD23 homolog A OS=Homo sapiens GN=RAD23A PE=1 SV=1; UV excision repair protein RAD23 homolog B OS=Homo sapiens GN=RAD23B PE=1 SV=1	P54725; P54727	1				0.55154
28 kDa heat- and acid-stable phosphoprotein OS=Homo sapiens GN=PDAP1 PE=1 SV=1	Q13442	1	6	1	6	0.729048
Uveal autoantigen with coiled-coil domains and ankyrin repeats OS=Homo sapiens GN=UACA PE=1 SV=2	Q9BZF9	1	1			0.55154
Nuclear cap-binding protein subunit 2 OS=Homo sapiens GN=NCBP2 PE=1 SV=1	P52298	1	7			0.55154
Vesicle-associated membrane protein 3 OS=Homo sapiens GN=VAMP3 PE=1 SV=3; Vesicle-associated membrane protein 2 OS=Homo sapiens GN=VAMP2 PE=1 SV=3	Q15836; P63027	1				0.55154
26S proteasome regulatory subunit 10B OS=Homo sapiens GN=PSMC6 PE=1 SV=1	P62333	1	3	1	3	0.729048
Microtubule-associated protein RP/EB family member 1 OS=Homo sapiens GN=MAPRE1 PE=1 SV=3; Microtubule-associated protein RP/EB family member 3 OS=Homo sapiens GN=MAPRE3 PE=1 SV=1	Q15691; Q9UPY8	1				0.55154
Uncharacterized protein C1orf50 OS=Homo sapiens GN=C1orf50 PE=1 SV=2	Q9BV19	1	8			0.55154
Mammalian ependymin-related protein 1 OS=Homo sapiens GN=EPDR1 PE=1 SV=2	Q9UM22	1	5			0.55154
Tight junction protein ZO-2 OS=Homo sapiens GN=TJP2 PE=1 SV=2	Q9UDY2	1	1			0.55154
Tissue factor pathway inhibitor 2 OS=Homo sapiens GN=TFPI2 PE=1 SV=1	P48307	1	9			0.55154
TNFAIP3-interacting protein 1 OS=Homo sapiens GN=TNIP1 PE=1 SV=2	Q15025	1	2			0.55154
PDZ and LIM domain protein 1 OS=Homo sapiens GN=PDLIM1 PE=1 SV=4	O00151	1	6			0.55154
Alpha-2-macroglobulin OS=Homo sapiens GN=A2M PE=1 SV=3; Pregnancy zone protein OS=Homo sapiens GN=PZP PE=1 SV=4	P01023; P20742	1		1		0.729048
Alpha-2-antiplasmin OS=Homo sapiens GN=SERPINF2 PE=1 SV=3	P08697	1	2	1	2	0.729048
Transcription factor A, mitochondrial OS=Homo sapiens GN=TFAM PE=1 SV=1	Q00059	1	3			0.55154
Alkylated DNA repair protein alkB homolog 8 OS=Homo sapiens GN=ALKBH8 PE=1 SV=2	Q96BT7	1	2			0.55154
Thymidylate kinase OS=Homo sapiens GN=DTYMK PE=1 SV=4	P23919	1	4			0.55154
Trafficking protein particle complex subunit 6B OS=Homo sapiens GN=TRAPPC6B PE=1 SV=1	Q86SZ2	1	5			0.55154
Mediator of RNA polymerase II transcription subunit 15 OS=Homo sapiens GN=MED15 PE=1 SV=2	Q96RN5	1	1			0.55154
Aldo-keto reductase family 1 member C1 OS=Homo sapiens GN=AKR1C1 PE=1 SV=1; Aldo-keto reductase family 1 member C3 OS=Homo sapiens GN=AKR1C3 PE=1 SV=4; Aldo-keto reductase family 1 member C4 OS=Homo sapiens GN=AKR1C4 PE=1 SV=3	Q04828; P42330; P17516	1		1		0.729048
Aldo-keto reductase family 1 member C1 OS=Homo sapiens GN=AKR1C1 PE=1 SV=1; Aldo-keto reductase family 1 member C3 OS=Homo sapiens GN=AKR1C3 PE=1 SV=4	Q04828; P42330	1				0.55154
Transcription elongation regulator 1 OS=Homo sapiens GN=TCERG1 PE=1 SV=2	O14776	1	1			0.55154
Aldehyde dehydrogenase family 1 member A3 OS=Homo sapiens GN=ALDH1A3 PE=1 SV=2; Retinal dehydrogenase 2 OS=Homo sapiens GN=ALDH1A2 PE=1 SV=3	P47895; O94788	1				0.55154
Tubulin alpha-8 chain OS=Homo sapiens GN=TUBA8 PE=1 SV=1; Tubulin alpha-1B chain OS=Homo sapiens GN=TUBA1B PE=1 SV=1; Tubulin alpha-1C chain OS=Homo sapiens GN=TUBA1C PE=1 SV=1; Putative tubulin-like protein alpha-4B OS=Homo sapiens GN=TUBA4B PE=5 SV=2; T	Q9NY65; P68363; Q9BQE3; Q9H853; P68366	1				0.55154
TRAF family member-associated NF-kappa-B activator OS=Homo sapiens GN=TANK PE=1 SV=2	Q92844	1	3			0.55154
Lysozyme C OS=Homo sapiens GN=LYZ PE=1 SV=1	P61626	1	8	1	8	0.729048
Peptidyl-prolyl cis-trans isomerase FKBP2 OS=Homo sapiens GN=FKBP2 PE=1 SV=2	P26885	1	8			0.55154
T-complex protein 1 subunit zeta OS=Homo sapiens GN=CCT6A PE=1 SV=3; T-complex protein 1 subunit zeta-2 OS=Homo sapiens GN=CCT6B PE=1 SV=5	P40227; Q92526	1				0.55154
Angiomotin-like protein 2 OS=Homo sapiens GN=AMOTL2 PE=1 SV=3; Angiomotin-like protein 1 OS=Homo sapiens GN=AMOTL1 PE=1 SV=1	Q9Y2J4; Q8IY63	1				0.55154
Angiomotin OS=Homo sapiens GN=AMOT PE=1 SV=1	Q4VCS5	1				0.55154
Anaphase-promoting complex subunit CDC26 OS=Homo sapiens GN=CDC26 PE=1 SV=1	Q8NHZ8	1	14			0.55154
Thimet oligopeptidase OS=Homo sapiens GN=THOP1 PE=1 SV=2	P52888	1	1	1	1	0.729048
Anaphase-promoting complex subunit 10 OS=Homo sapiens GN=ANAPC10 PE=1 SV=1	Q9UM13	1	6			0.55154
PDZ and LIM domain protein 7 OS=Homo sapiens GN=PDLIM7 PE=1 SV=1	Q9NR12	1	2			0.55154
Thioredoxin domain-containing protein 12 OS=Homo sapiens GN=TXNDC12 PE=1 SV=1	O95881	1	5	1	5	0.729048
Thyroid receptor-interacting protein 11 OS=Homo sapiens GN=TRIP11 PE=1 SV=3	Q15643	1	1			0.55154
Macrophage-capping protein OS=Homo sapiens GN=CAPG PE=1 SV=2	P40121	1	3			0.55154
Major facilitator superfamily domain-containing protein 10 OS=Homo sapiens GN=MFSD10 PE=1 SV=1	Q14728	1	3			0.55154
Thiosulfate sulfurtransferase OS=Homo sapiens GN=TST PE=1 SV=4	Q16762	1				0.55154
Phosphatidylinositol transfer protein beta isoform OS=Homo sapiens GN=PITPNB PE=1 SV=2	P48739	1	5			0.55154
Alpha-centractin OS=Homo sapiens GN=ACTR1A PE=1 SV=1; Beta-centractin OS=Homo sapiens GN=ACTR1B PE=1 SV=1	P61163; P42025	1		2		0.937207
Alpha-centractin OS=Homo sapiens GN=ACTR1A PE=1 SV=1	P61163	1	9	1	12	0.729048
Mediator of RNA polymerase II transcription subunit 6 OS=Homo sapiens GN=MED6 PE=1 SV=2	O75586	1	7			0.55154
Peptidyl-prolyl cis-trans isomerase FKBP1A OS=Homo sapiens GN=FKBP1A PE=1 SV=2	P62942	1	12			0.55154
tRNA-splicing ligase RtcB homolog OS=Homo sapiens GN=RTCB PE=1 SV=1	Q9Y3I0	1	2	2	4	0.937207
Transmembrane 9 superfamily member 4 OS=Homo sapiens GN=TM9SF4 PE=1 SV=2	Q92544	1	2			0.55154
Methylglutaconyl-CoA hydratase, mitochondrial OS=Homo sapiens GN=AUH PE=1 SV=1	Q13825	1	4			0.55154
Actin-related protein 10 OS=Homo sapiens GN=ACTR10 PE=1 SV=1	Q9NZ32	1	2			0.55154
Transmembrane emp24 domain-containing protein 10 OS=Homo sapiens GN=TMED10 PE=1 SV=2	P49755	1	5			0.55154
Trinucleotide repeat-containing gene 6B protein OS=Homo sapiens GN=TNRC6B PE=1 SV=4	Q9UPQ9	1	1			0.55154
Microphthalmia-associated transcription factor OS=Homo sapiens GN=MITF PE=1 SV=2; Transcription factor E3 OS=Homo sapiens GN=TFE3 PE=1 SV=4; Transcription factor EC OS=Homo sapiens GN=TFEC PE=1 SV=1; Transcription factor EB OS=Homo sapiens GN=TFEB PE=1 SV	O75030; P19532; O14948; P19484	1				0.55154
Mediator of RNA polymerase II transcription subunit 27 OS=Homo sapiens GN=MED27 PE=1 SV=1	Q6P2C8	1	4			0.55154
tRNA (cytosine(34)-C(5))-methyltransferase OS=Homo sapiens GN=NSUN2 PE=1 SV=2	Q08J23	1	2			0.55154
Actin-related protein 3C OS=Homo sapiens GN=ACTR3C PE=2 SV=1; Actin-related protein 3B OS=Homo sapiens GN=ACTR3B PE=2 SV=1; Actin-related protein 3 OS=Homo sapiens GN=ACTR3 PE=1 SV=3	Q9C0K3; Q9P1U1; P61158	1				0.55154
Tropomyosin alpha-1 chain OS=Homo sapiens GN=TPM1 PE=1 SV=2	P09493	1		1		0.729048
Ornithine aminotransferase, mitochondrial OS=Homo sapiens GN=OAT PE=1 SV=1	P04181	1	2			0.55154
Tropomyosin alpha-4 chain OS=Homo sapiens GN=TPM4 PE=1 SV=3; Tropomyosin alpha-1 chain OS=Homo sapiens GN=TPM1 PE=1 SV=2; Tropomyosin beta chain OS=Homo sapiens GN=TPM2 PE=1 SV=1; Tropomyosin alpha-3 chain OS=Homo sapiens GN=TPM3 PE=1 SV=2	P67936; P09493; P07951; P06753	1		2		0.937207
60S ribosomal protein L5 OS=Homo sapiens GN=RPL5 PE=1 SV=3	P46777	1	4			0.55154
Microtubule-associated protein 1B OS=Homo sapiens GN=MAP1B PE=1 SV=2; Microtubule-associated protein 1A OS=Homo sapiens GN=MAP1A PE=1 SV=6	P46821; P78559	1		2		0.937207
60S ribosomal protein L32 OS=Homo sapiens GN=RPL32 PE=1 SV=2	P62910	1	6			0.55154
60S ribosomal protein L30 OS=Homo sapiens GN=RPL30 PE=1 SV=2	P62888	1	7	1	10	0.729048
Paraspeckle component 1 OS=Homo sapiens GN=PSPC1 PE=1 SV=1; Caldesmon OS=Homo sapiens GN=CALD1 PE=1 SV=3	Q8WXF1; Q05682	1				0.55154
Adenylate kinase isoenzyme 6 OS=Homo sapiens GN=AK6 PE=1 SV=1	Q9Y3D8	1	5	1	5	0.729048
AH receptor-interacting protein OS=Homo sapiens GN=AIP PE=1 SV=2	O00170	1	4			0.55154
Aflatoxin B1 aldehyde reductase member 2 OS=Homo sapiens GN=AKR7A2 PE=1 SV=3	O43488	1	3			0.55154
Melanoma-associated antigen 10 OS=Homo sapiens GN=MAGEA10 PE=2 SV=2; Melanoma-associated antigen 1 OS=Homo sapiens GN=MAGEA1 PE=1 SV=1; Melanoma-associated antigen 4 OS=Homo sapiens GN=MAGEA4 PE=1 SV=2; Melanoma-associated antigen B16 OS=Homo sapiens GN=M	P43363; P43355; P43358; A2A368; P43361; Q96M61; O60732; A8MXT2; O15480	1		1		0.729048
ADP-ribosylation factor-like protein 6-interacting protein 1 OS=Homo sapiens GN=ARL6IP1 PE=1 SV=2	Q15041	1	4			0.55154
ADP-ribosylation factor GTPase-activating protein 1 OS=Homo sapiens GN=ARFGAP1 PE=1 SV=2	Q8N6T3	1	3			0.55154
ADP-ribosylation factor 5 OS=Homo sapiens GN=ARF5 PE=1 SV=2	P84085	1	17			0.55154
ADP-ribosylation factor 3 OS=Homo sapiens GN=ARF3 PE=1 SV=2; ADP-ribosylation factor 4 OS=Homo sapiens GN=ARF4 PE=1 SV=3; ADP-ribosylation factor 1 OS=Homo sapiens GN=ARF1 PE=1 SV=2; ADP-ribosylation factor 5 OS=Homo sapiens GN=ARF5 PE=1 SV=2	P61204; P18085; P84077; P84085	1				0.55154
Trans-Golgi network integral membrane protein 2 OS=Homo sapiens GN=TGOLN2 PE=1 SV=2	O43493	1	3			0.55154
Adenylosuccinate lyase OS=Homo sapiens GN=ADSL PE=1 SV=2	P30566	1	2			0.55154
Transgelin-3 OS=Homo sapiens GN=TAGLN3 PE=1 SV=2; Transgelin-2 OS=Homo sapiens GN=TAGLN2 PE=1 SV=3	Q9UI15; P37802	1				0.55154
Transcriptional activator protein Pur-alpha OS=Homo sapiens GN=PURA PE=1 SV=2	Q00577	1	9	1	3	0.729048
Adenine phosphoribosyltransferase OS=Homo sapiens GN=APRT PE=1 SV=2	P07741	1	7			0.55154
Transcriptional activator protein Pur-beta OS=Homo sapiens GN=PURB PE=1 SV=3	Q96QR8	1	5			0.55154
Membrane-associated progesterone receptor component 1 OS=Homo sapiens GN=PGRMC1 PE=1 SV=3	O00264	1	4			0.55154
Activating signal cointegrator 1 complex subunit 1 OS=Homo sapiens GN=ASCC1 PE=1 SV=1	Q8N9N2	1	2			0.55154
Methionine--tRNA ligase, cytoplasmic OS=Homo sapiens GN=MARS PE=1 SV=2	P56192	1	1			0.55154
TAR DNA-binding protein 43 OS=Homo sapiens GN=TARDBP PE=1 SV=1	Q13148	1	2			0.55154
ADP/ATP translocase 3 OS=Homo sapiens GN=SLC25A6 PE=1 SV=4; ADP/ATP translocase 2 OS=Homo sapiens GN=SLC25A5 PE=1 SV=7; ADP/ATP translocase 1 OS=Homo sapiens GN=SLC25A4 PE=1 SV=4	P12236; P05141; P12235	1				0.55154
Histone H1.3 OS=Homo sapiens GN=HIST1H1D PE=1 SV=2; Histone H1.4 OS=Homo sapiens GN=HIST1H1E PE=1 SV=2; Histone H1.2 OS=Homo sapiens GN=HIST1H1C PE=1 SV=2; Histone H1.1 OS=Homo sapiens GN=HIST1H1A PE=1 SV=3; Histone H1t OS=Homo sapiens GN=HIST1H1T PE=2 SV	P16402; P10412; P16403; Q02539; P22492	1		1		0.729048
Flap endonuclease 1 OS=Homo sapiens GN=FEN1 PE=1 SV=1	P39748	1	4			0.55154
FK506-binding protein 15 OS=Homo sapiens GN=FKBP15 PE=1 SV=2	Q5T1M5	1	1			0.55154
Proteasome subunit beta type-5 OS=Homo sapiens GN=PSMB5 PE=1 SV=3	P28074	1	4			0.55154
Histone acetyltransferase p300 OS=Homo sapiens GN=EP300 PE=1 SV=2; CREB-binding protein OS=Homo sapiens GN=CREBBP PE=1 SV=3	Q09472; Q92793	1				0.55154
Cullin-4B OS=Homo sapiens GN=CUL4B PE=1 SV=4	Q13620	1	1			0.55154
Ras GTPase-activating-like protein IQGAP2 OS=Homo sapiens GN=IQGAP2 PE=1 SV=4	Q13576	1				0.55154
Histone H1.3 OS=Homo sapiens GN=HIST1H1D PE=1 SV=2; Histone H1.4 OS=Homo sapiens GN=HIST1H1E PE=1 SV=2; Histone H1.2 OS=Homo sapiens GN=HIST1H1C PE=1 SV=2	P16402; P10412; P16403	1				0.55154
Fragile X mental retardation syndrome-related protein 1 OS=Homo sapiens GN=FXR1 PE=1 SV=3; Synaptic functional regulator FMR1 OS=Homo sapiens GN=FMR1 PE=1 SV=1; Fragile X mental retardation syndrome-related protein 2 OS=Homo sapiens GN=FXR2 PE=1 SV=2	P51114; Q06787; P51116	1				0.55154
Polyadenylate-binding protein 1 OS=Homo sapiens GN=PABPC1 PE=1 SV=2; Polyadenylate-binding protein 1-like OS=Homo sapiens GN=PABPC1L PE=2 SV=1	P11940; Q4VXU2	1		1		0.729048
Histone H2A type 2-C OS=Homo sapiens GN=HIST2H2AC PE=1 SV=4; Histone H2A type 3 OS=Homo sapiens GN=HIST3H2A PE=1 SV=3; Histone H2A.V OS=Homo sapiens GN=H2AFV PE=1 SV=3; Histone H2A type 1-A OS=Homo sapiens GN=HIST1H2AA PE=1 SV=3; Histone H2A type 1-B/E OS	Q16777; Q7L7L0; Q71UI9; Q96QV6; P04908; P0C0S5; Q93077; Q99878; Q96KK5; Q9BTM1; P16104; P20671; P0C0S8; Q6FI13	1				0.55154
Keratin, type II cuticular Hb5 OS=Homo sapiens GN=KRT85 PE=1 SV=1	P78386	1				0.55154
Proteasome subunit beta type-4 OS=Homo sapiens GN=PSMB4 PE=1 SV=4	P28070	1	4			0.55154
Ras GTPase-activating protein-binding protein 1 OS=Homo sapiens GN=G3BP1 PE=1 SV=1	Q13283	1	2	2	5	0.937207
Gem-associated protein 2 OS=Homo sapiens GN=GEMIN2 PE=1 SV=1	O14893	1	3			0.55154
Isocitrate dehydrogenase [NAD] subunit alpha, mitochondrial OS=Homo sapiens GN=IDH3A PE=1 SV=1	P50213	1	2			0.55154
Keratin, type I cytoskeletal 19 OS=Homo sapiens GN=KRT19 PE=1 SV=4; Keratin, type I cytoskeletal 17 OS=Homo sapiens GN=KRT17 PE=1 SV=2	P08727; Q04695	1		4		0.992927
HLA class I histocompatibility antigen, A-2 alpha chain OS=Homo sapiens GN=HLA-A PE=1 SV=1; HLA class I histocompatibility antigen, B-73 alpha chain OS=Homo sapiens GN=HLA-B PE=1 SV=1; HLA class I histocompatibility antigen, Cw-17 alpha chain OS=Homo sapi	P01892; Q31612; Q95604; P10316; P10321	1		1		0.729048
Keratin, type I cytoskeletal 19 OS=Homo sapiens GN=KRT19 PE=1 SV=4; Keratin, type I cytoskeletal 13 OS=Homo sapiens GN=KRT13 PE=1 SV=4	P08727; P13646	1				0.55154
Gamma-tubulin complex component 2 OS=Homo sapiens GN=TUBGCP2 PE=1 SV=2	Q9BSJ2	1	1	2	2	0.937207
Gamma-glutamylcyclotransferase OS=Homo sapiens GN=GGCT PE=1 SV=1	O75223	1	5			0.55154
Gamma-glutamyl hydrolase OS=Homo sapiens GN=GGH PE=1 SV=2	Q92820	1	2			0.55154
Hippocalcin-like protein 1 OS=Homo sapiens GN=HPCAL1 PE=1 SV=3	P37235	1	11	1	8	0.729048
Flavin reductase (NADPH) OS=Homo sapiens GN=BLVRB PE=1 SV=3	P30043	1	7			0.55154
Galectin-3-binding protein OS=Homo sapiens GN=LGALS3BP PE=1 SV=1	Q08380	1	1	2	2	0.937207
Flotillin-2 OS=Homo sapiens GN=FLOT2 PE=1 SV=2	Q14254	1	3			0.55154
Pyrroline-5-carboxylate reductase 1, mitochondrial OS=Homo sapiens GN=PYCR1 PE=1 SV=2	P32322	1	5			0.55154
Histidine triad nucleotide-binding protein 1 OS=Homo sapiens GN=HINT1 PE=1 SV=2	P49773	1	6			0.55154
Polyadenylate-binding protein 3 OS=Homo sapiens GN=PABPC3 PE=1 SV=2; Polyadenylate-binding protein 1 OS=Homo sapiens GN=PABPC1 PE=1 SV=2; Polyadenylate-binding protein 1-like OS=Homo sapiens GN=PABPC1L PE=2 SV=1; Polyadenylate-binding protein 1-like 2 OS=	Q9H361; P11940; Q4VXU2; Q5JQF8	1		1		0.729048
Keratin, type I cytoskeletal 23 OS=Homo sapiens GN=KRT23 PE=1 SV=2	Q9C075	1	3			0.55154
Pyruvate dehydrogenase E1 component subunit alpha, somatic form, mitochondrial OS=Homo sapiens GN=PDHA1 PE=1 SV=3; Pyruvate dehydrogenase E1 component subunit alpha, testis-specific form, mitochondrial OS=Homo sapiens GN=PDHA2 PE=1 SV=1	P08559; P29803	1				0.55154
F-box only protein 6 OS=Homo sapiens GN=FBXO6 PE=1 SV=1	Q9NRD1	1	13			0.55154
Gamma-adducin OS=Homo sapiens GN=ADD3 PE=1 SV=1	Q9UEY8	1	1			0.55154
Eukaryotic translation initiation factor 4 gamma 2 OS=Homo sapiens GN=EIF4G2 PE=1 SV=1	P78344	1	1			0.55154
Eukaryotic translation initiation factor 4H OS=Homo sapiens GN=EIF4H PE=1 SV=5	Q15056	1	5	1	6	0.729048
Eukaryotic translation initiation factor 4E OS=Homo sapiens GN=EIF4E PE=1 SV=2	P06730	1	7			0.55154
Proteasome subunit alpha type-6 OS=Homo sapiens GN=PSMA6 PE=1 SV=1	P60900	1	3			0.55154
HLA class I histocompatibility antigen, A-2 alpha chain OS=Homo sapiens GN=HLA-A PE=1 SV=1; HLA class I histocompatibility antigen, A-68 alpha chain OS=Homo sapiens GN=HLA-A PE=1 SV=4; HLA class I histocompatibility antigen, A-69 alpha chain OS=Homo sapie	P01892; P01891; P10316	1				0.55154
Poly [ADP-ribose] polymerase 1 OS=Homo sapiens GN=PARP1 PE=1 SV=4	P09874	1	1			0.55154
Ras GTPase-activating protein-binding protein 2 OS=Homo sapiens GN=G3BP2 PE=1 SV=2	Q9UN86	1	3	2	3	0.937207
Podocalyxin OS=Homo sapiens GN=PODXL PE=1 SV=2	O00592	1	2			0.55154
Eukaryotic translation initiation factor 5A-1-like OS=Homo sapiens GN=EIF5AL1 PE=2 SV=2; Eukaryotic translation initiation factor 5A-2 OS=Homo sapiens GN=EIF5A2 PE=1 SV=3; Eukaryotic translation initiation factor 5A-1 OS=Homo sapiens GN=EIF5A PE=1 SV=2	Q6IS14; Q9GZV4; P63241	1		1		0.729048
Ras-related protein Rab-10 OS=Homo sapiens GN=RAB10 PE=1 SV=1	P61026	1	11			0.55154
Eukaryotic translation initiation factor 3 subunit M OS=Homo sapiens GN=EIF3M PE=1 SV=1	Q7L2H7	1	4			0.55154
Heparin cofactor 2 OS=Homo sapiens GN=SERPIND1 PE=1 SV=3	P05546	1	2			0.55154
Ras-related protein Rab-10 OS=Homo sapiens GN=RAB10 PE=1 SV=1; Ras-related protein Rab-1A OS=Homo sapiens GN=RAB1A PE=1 SV=3; Ras-related protein Rab-3C OS=Homo sapiens GN=RAB3C PE=2 SV=1; Ras-related protein Rab-3A OS=Homo sapiens GN=RAB3A PE=1 SV=1; Ras	P61026; P62820; Q96E17; P20336; Q86YS6; P61106; P20337; P61006; Q6IQ22; P20338; Q92928; P61018; Q96AX2; O95716; Q9H0U4; Q15286; Q15771; Q96DA2; Q92930	1				0.55154
Polyadenylate-binding protein 1 OS=Homo sapiens GN=PABPC1 PE=1 SV=2; Polyadenylate-binding protein 1-like OS=Homo sapiens GN=PABPC1L PE=2 SV=1; Polyadenylate-binding protein 5 OS=Homo sapiens GN=PABPC5 PE=2 SV=1	P11940; Q4VXU2; Q96DU9	1		1		0.729048
Eukaryotic translation initiation factor 3 subunit H OS=Homo sapiens GN=EIF3H PE=1 SV=1	O15372	1	5			0.55154
Eukaryotic translation initiation factor 4 gamma 3 OS=Homo sapiens GN=EIF4G3 PE=1 SV=2; Eukaryotic translation initiation factor 4 gamma 1 OS=Homo sapiens GN=EIF4G1 PE=1 SV=4	O43432; Q04637	1				0.55154
Ras GTPase-activating-like protein IQGAP3 OS=Homo sapiens GN=IQGAP3 PE=1 SV=2; Ras GTPase-activating-like protein IQGAP1 OS=Homo sapiens GN=IQGAP1 PE=1 SV=1	Q86VI3; P46940	1				0.55154
Fatty acid-binding protein, epidermal OS=Homo sapiens GN=FABP5 PE=1 SV=3	Q01469	1	7			0.55154
Ras GTPase-activating-like protein IQGAP2 OS=Homo sapiens GN=IQGAP2 PE=1 SV=4; Ras GTPase-activating-like protein IQGAP1 OS=Homo sapiens GN=IQGAP1 PE=1 SV=1	Q13576; P46940	1				0.55154
Fascin OS=Homo sapiens GN=FSCN1 PE=1 SV=3	Q16658	1	2			0.55154
Far upstream element-binding protein 3 OS=Homo sapiens GN=FUBP3 PE=1 SV=2	Q96I24	1	2			0.55154
Ras GTPase-activating-like protein IQGAP2 OS=Homo sapiens GN=IQGAP2 PE=1 SV=4; Ras GTPase-activating-like protein IQGAP3 OS=Homo sapiens GN=IQGAP3 PE=1 SV=2; Ras GTPase-activating-like protein IQGAP1 OS=Homo sapiens GN=IQGAP1 PE=1 SV=1	Q13576; Q86VI3; P46940	1				0.55154
Far upstream element-binding protein 1 OS=Homo sapiens GN=FUBP1 PE=1 SV=3	Q96AE4	1	2			0.55154
Ras-related C3 botulinum toxin substrate 3 OS=Homo sapiens GN=RAC3 PE=1 SV=1; Ras-related C3 botulinum toxin substrate 2 OS=Homo sapiens GN=RAC2 PE=1 SV=1; Ras-related C3 botulinum toxin substrate 1 OS=Homo sapiens GN=RAC1 PE=1 SV=1	P60763; P15153; P63000	1				0.55154
Proteasome subunit alpha type-7 OS=Homo sapiens GN=PSMA7 PE=1 SV=1	O14818	1	6			0.55154
Histone-binding protein RBBP4 OS=Homo sapiens GN=RBBP4 PE=1 SV=3	Q09028	1	12	1	13	0.729048
Polyadenylate-binding protein 1 OS=Homo sapiens GN=PABPC1 PE=1 SV=2	P11940	1	17	1	21	0.729048
Ezrin OS=Homo sapiens GN=EZR PE=1 SV=4	P15311	1	8	1	4	0.729048
Extended synaptotagmin-1 OS=Homo sapiens GN=ESYT1 PE=1 SV=1	Q9BSJ8	1	1			0.55154
Poly(rC)-binding protein 2 OS=Homo sapiens GN=PCBP2 PE=1 SV=1; Poly(rC)-binding protein 1 OS=Homo sapiens GN=PCBP1 PE=1 SV=2	Q15366; Q15365	1		2		0.937207
Ras-related C3 botulinum toxin substrate 3 OS=Homo sapiens GN=RAC3 PE=1 SV=1; Ras-related C3 botulinum toxin substrate 1 OS=Homo sapiens GN=RAC1 PE=1 SV=1	P60763; P63000	1				0.55154
Putative protein FAM10A4 OS=Homo sapiens GN=ST13P4 PE=5 SV=1; Hsc70-interacting protein OS=Homo sapiens GN=ST13 PE=1 SV=2; Putative protein FAM10A5 OS=Homo sapiens GN=ST13P5 PE=5 SV=1	Q8IZP2; P50502; Q8NFI4	1				0.55154
Histone H2B type 2-E OS=Homo sapiens GN=HIST2H2BE PE=1 SV=3; Histone H2B type 2-F OS=Homo sapiens GN=HIST2H2BF PE=1 SV=3; Histone H2B type 1-M OS=Homo sapiens GN=HIST1H2BM PE=1 SV=3; Histone H2B type 1-B OS=Homo sapiens GN=HIST1H2BB PE=1 SV=2; Histone H2B	Q16778; Q5QNW6; Q99879; P33778; P58876; Q96A08; Q93079; O60814; Q99880; P62807; P57053; Q8N257; P06899; P23527; Q99877	1				0.55154
Probable ATP-dependent RNA helicase DDX5 OS=Homo sapiens GN=DDX5 PE=1 SV=1	P17844	1	5	1	3	0.729048
Katanin p60 ATPase-containing subunit A1 OS=Homo sapiens GN=KATNA1 PE=1 SV=1	O75449	1	2			0.55154
Protein S100-A8 OS=Homo sapiens GN=S100A8 PE=1 SV=1	P05109	1	12	7	19	0.999308
Keratin, type I cytoskeletal 14 OS=Homo sapiens GN=KRT14 PE=1 SV=4; Keratin, type I cytoskeletal 15 OS=Homo sapiens GN=KRT15 PE=1 SV=3; Keratin, type I cytoskeletal 13 OS=Homo sapiens GN=KRT13 PE=1 SV=4; Keratin, type I cytoskeletal 17 OS=Homo sapiens GN=	P02533; P19012; P13646; Q04695; P08779; P35900	1		7		0.999308
Heterogeneous nuclear ribonucleoprotein D-like OS=Homo sapiens GN=HNRNPDL PE=1 SV=3	O14979	1	6			0.55154
Heat shock 70 kDa protein 6 OS=Homo sapiens GN=HSPA6 PE=1 SV=2; Heat shock-related 70 kDa protein 2 OS=Homo sapiens GN=HSPA2 PE=1 SV=1; Heat shock cognate 71 kDa protein OS=Homo sapiens GN=HSPA8 PE=1 SV=1	P17066; P54652; P11142	1				0.55154
Guanine nucleotide-binding protein subunit alpha-12 OS=Homo sapiens GN=GNA12 PE=1 SV=4; Guanine nucleotide-binding protein subunit alpha-13 OS=Homo sapiens GN=GNA13 PE=1 SV=2	Q03113; Q14344	1				0.55154
Heat shock 70 kDa protein 6 OS=Homo sapiens GN=HSPA6 PE=1 SV=2; Heat shock 70 kDa protein 1B OS=Homo sapiens GN=HSPA1B PE=1 SV=1	P17066; P0DMV9	1				0.55154
Probable phosphoglycerate mutase 4 OS=Homo sapiens GN=PGAM4 PE=3 SV=1; Phosphoglycerate mutase 1 OS=Homo sapiens GN=PGAM1 PE=1 SV=2; Phosphoglycerate mutase 2 OS=Homo sapiens GN=PGAM2 PE=1 SV=3	Q8N0Y7; P18669; P15259	1		2		0.937207
Protein SET OS=Homo sapiens GN=SET PE=1 SV=3	Q01105	1	17	1	17	0.729048
Zyxin OS=Homo sapiens GN=ZYX PE=1 SV=1	Q15942	1	3	1	2	0.729048
Protein SSXT OS=Homo sapiens GN=SS18 PE=1 SV=3	Q15532	1	2	1	2	0.729048
Procollagen-lysine,2-oxoglutarate 5-dioxygenase 3 OS=Homo sapiens GN=PLOD3 PE=1 SV=1	O60568	1	2			0.55154
Guanine nucleotide-binding protein subunit beta-4 OS=Homo sapiens GN=GNB4 PE=1 SV=3; Guanine nucleotide-binding protein G(I)/G(S)/G(T) subunit beta-1 OS=Homo sapiens GN=GNB1 PE=1 SV=3; Guanine nucleotide-binding protein G(I)/G(S)/G(T) subunit beta-2 OS=Ho	Q9HAV0; P62873; P62879; P16520	1		1		0.729048
Pyridoxal kinase OS=Homo sapiens GN=PDXK PE=1 SV=1	O00764	1	7			0.55154
Junction plakoglobin OS=Homo sapiens GN=JUP PE=1 SV=3	P14923	1	2	15	23	0.999987
Probable ubiquitin carboxyl-terminal hydrolase FAF-X OS=Homo sapiens GN=USP9X PE=1 SV=3	Q93008	1	1			0.55154
Hemoglobin subunit epsilon OS=Homo sapiens GN=HBE1 PE=1 SV=2; Hemoglobin subunit delta OS=Homo sapiens GN=HBD PE=1 SV=2; Hemoglobin subunit gamma-1 OS=Homo sapiens GN=HBG1 PE=1 SV=2; Hemoglobin subunit beta OS=Homo sapiens GN=HBB PE=1 SV=2; Hemoglobin sub	P02100; P02042; P69891; P68871; P69892	1		1		0.729048
Hemoglobin subunit delta OS=Homo sapiens GN=HBD PE=1 SV=2; Hemoglobin subunit beta OS=Homo sapiens GN=HBB PE=1 SV=2	P02042; P68871	1				0.55154
Hemoglobin subunit beta OS=Homo sapiens GN=HBB PE=1 SV=2	P68871	1	21	1	13	0.729048
Hemoglobin subunit alpha OS=Homo sapiens GN=HBA1 PE=1 SV=2; Hemoglobin subunit zeta OS=Homo sapiens GN=HBZ PE=1 SV=2	P69905; P02008	1		1		0.729048
Probable ubiquitin carboxyl-terminal hydrolase FAF-Y OS=Homo sapiens GN=USP9Y PE=2 SV=2; Probable ubiquitin carboxyl-terminal hydrolase FAF-X OS=Homo sapiens GN=USP9X PE=1 SV=3	O00507; Q93008	1				0.55154
Protein Hook homolog 2 OS=Homo sapiens GN=HOOK2 PE=1 SV=3	Q96ED9	1	1			0.55154
Procollagen-lysine,2-oxoglutarate 5-dioxygenase 1 OS=Homo sapiens GN=PLOD1 PE=1 SV=2	Q02809	1	1			0.55154
Heterogeneous nuclear ribonucleoprotein A0 OS=Homo sapiens GN=HNRNPA0 PE=1 SV=1	Q13151	1	4			0.55154
Probable global transcription activator SNF2L2 OS=Homo sapiens GN=SMARCA2 PE=1 SV=2	P51531	1	1			0.55154
Heat shock protein HSP 90-alpha OS=Homo sapiens GN=HSP90AA1 PE=1 SV=5; Heat shock protein HSP 90-beta OS=Homo sapiens GN=HSP90AB1 PE=1 SV=4; Putative heat shock protein HSP 90-beta 4 OS=Homo sapiens GN=HSP90AB4P PE=5 SV=1; Putative heat shock protein HSP	P07900; P08238; Q58FF6; Q58FF7	1		3		0.980819
Protein MAL2 OS=Homo sapiens GN=MAL2 PE=1 SV=1	Q969L2	1	6			0.55154
Protein enabled homolog OS=Homo sapiens GN=ENAH PE=1 SV=2	Q8N8S7	1	1	3	5	0.980819
Protein S100-A11 OS=Homo sapiens GN=S100A11 PE=1 SV=2	P31949	1	9			0.55154
Heat shock protein HSP 90-alpha OS=Homo sapiens GN=HSP90AA1 PE=1 SV=5; Heat shock protein HSP 90-beta OS=Homo sapiens GN=HSP90AB1 PE=1 SV=4; Heat shock protein HSP 90-alpha A2 OS=Homo sapiens GN=HSP90AA2P PE=1 SV=2; Putative heat shock protein HSP 90-beta	P07900; P08238; Q14568; Q58FF7; Q58FG1	1				0.55154
Guanine nucleotide-binding protein G(t) subunit alpha-3 OS=Homo sapiens GN=GNAT3 PE=2 SV=2; Guanine nucleotide-binding protein G(olf) subunit alpha OS=Homo sapiens GN=GNAL PE=1 SV=1; Guanine nucleotide-binding protein G(t) subunit alpha-2 OS=Homo sapiens	A8MTJ3; P38405; P19087; P04899; P09471; Q5JWF2; P63092; P11488; P08754; P63096	1				0.55154
Protein Hook homolog 3 OS=Homo sapiens GN=HOOK3 PE=1 SV=2	Q86VS8	1	2			0.55154
Polypyrimidine tract-binding protein 1 OS=Homo sapiens GN=PTBP1 PE=1 SV=1	P26599	1	2	1	4	0.729048
Prefoldin subunit 6 OS=Homo sapiens GN=PFDN6 PE=1 SV=1	O15212	1	11			0.55154
Putative 60S ribosomal protein L13a protein RPL13AP3 OS=Homo sapiens GN=RPL13AP3 PE=5 SV=1; 60S ribosomal protein L13a OS=Homo sapiens GN=RPL13A PE=1 SV=2	Q6NVV1; P40429	1				0.55154
Putative heat shock 70 kDa protein 7 OS=Homo sapiens GN=HSPA7 PE=5 SV=2; Heat shock 70 kDa protein 6 OS=Homo sapiens GN=HSPA6 PE=1 SV=2; Heat shock 70 kDa protein 1B OS=Homo sapiens GN=HSPA1B PE=1 SV=1; Heat shock 70 kDa protein 1-like OS=Homo sapiens GN=	P48741; P17066; P0DMV9; P34931	1		1		0.729048
Prefoldin subunit 5 OS=Homo sapiens GN=PFDN5 PE=1 SV=2	Q99471	1	5			0.55154
Prefoldin subunit 1 OS=Homo sapiens GN=PFDN1 PE=1 SV=2	O60925	1	6			0.55154
Guanine nucleotide-binding protein subunit beta-4 OS=Homo sapiens GN=GNB4 PE=1 SV=3; Guanine nucleotide-binding protein G(I)/G(S)/G(T) subunit beta-1 OS=Homo sapiens GN=GNB1 PE=1 SV=3; Guanine nucleotide-binding protein G(I)/G(S)/G(T) subunit beta-2 OS=Ho	Q9HAV0; P62873; P62879	1				0.55154
Glutaredoxin-3 OS=Homo sapiens GN=GLRX3 PE=1 SV=2	O76003	1	5			0.55154
Hexokinase-1 OS=Homo sapiens GN=HK1 PE=1 SV=3	P19367	1	3		1	0.55154
Glutamine--fructose-6-phosphate aminotransferase [isomerizing] 1 OS=Homo sapiens GN=GFPT1 PE=1 SV=3	Q06210	1	2			0.55154
Polycystin-2 OS=Homo sapiens GN=PKD2 PE=1 SV=3	Q13563	1	1			0.55154
Putative nucleoside diphosphate kinase OS=Homo sapiens GN=NME2P1 PE=5 SV=1; Nucleoside diphosphate kinase B OS=Homo sapiens GN=NME2 PE=1 SV=1	O60361; P22392	1				0.55154
High mobility group protein B2 OS=Homo sapiens GN=HMGB2 PE=1 SV=2	P26583	1	7			0.55154
Glucosamine 6-phosphate N-acetyltransferase OS=Homo sapiens GN=GNPNAT1 PE=1 SV=1	Q96EK6	1	10			0.55154
Putative protein FAM10A4 OS=Homo sapiens GN=ST13P4 PE=5 SV=1; Hsc70-interacting protein OS=Homo sapiens GN=ST13 PE=1 SV=2	Q8IZP2; P50502	1		1		0.729048
Glutathione peroxidase 1 OS=Homo sapiens GN=GPX1 PE=1 SV=4	P07203	1	4			0.55154
Protein/nucleic acid deglycase DJ-1 OS=Homo sapiens GN=PARK7 PE=1 SV=2	Q99497	1	4	1	4	0.729048
Isocitrate dehydrogenase [NADP], mitochondrial OS=Homo sapiens GN=IDH2 PE=1 SV=2	P48735	1	3			0.55154
GTP-binding protein SAR1a OS=Homo sapiens GN=SAR1A PE=1 SV=1; GTP-binding protein SAR1b OS=Homo sapiens GN=SAR1B PE=1 SV=1	Q9NR31; Q9Y6B6	1		1		0.729048
Protein diaphanous homolog 1 OS=Homo sapiens GN=DIAPH1 PE=1 SV=2	O60610	1	1			0.55154
Protein CutA OS=Homo sapiens GN=CUTA PE=1 SV=2	O60888	1	8			0.55154
Protein CDV3 homolog OS=Homo sapiens GN=CDV3 PE=1 SV=1	Q9UKY7	1	3			0.55154
Growth arrest-specific protein 8 OS=Homo sapiens GN=GAS8 PE=1 SV=1	O95995	1	2	1	2	0.729048
Glyoxalase domain-containing protein 4 OS=Homo sapiens GN=GLOD4 PE=1 SV=1	Q9HC38	1	2			0.55154
Proteasome subunit beta type-8 OS=Homo sapiens GN=PSMB8 PE=1 SV=3	P28062	1	5			0.55154
Purine-rich element-binding protein gamma OS=Homo sapiens GN=PURG PE=2 SV=1; Transcriptional activator protein Pur-beta OS=Homo sapiens GN=PURB PE=1 SV=3	Q9UJV8; Q96QR8	1				0.55154
Heterogeneous nuclear ribonucleoprotein U-like protein 1 OS=Homo sapiens GN=HNRNPUL1 PE=1 SV=2	Q9BUJ2	1	1	1	1	0.729048
Proteolipid protein 2 OS=Homo sapiens GN=PLP2 PE=1 SV=1	Q04941	1	9			0.55154
Golgi-associated plant pathogenesis-related protein 1 OS=Homo sapiens GN=GLIPR2 PE=1 SV=3	Q9H4G4	1	8			0.55154
Protocadherin Fat 3 OS=Homo sapiens GN=FAT3 PE=2 SV=2	Q8TDW7	1	0			0.55154
Proteasome subunit beta type-7 OS=Homo sapiens GN=PSMB7 PE=1 SV=1	Q99436	1	4			0.55154
HLA class I histocompatibility antigen, A-2 alpha chain OS=Homo sapiens GN=HLA-A PE=1 SV=1; HLA class I histocompatibility antigen, A-69 alpha chain OS=Homo sapiens GN=HLA-A PE=1 SV=2	P01892; P10316	1				0.55154
Protein arginine N-methyltransferase 1 OS=Homo sapiens GN=PRMT1 PE=1 SV=2	Q99873	1	3			0.55154
Interleukin enhancer-binding factor 3 OS=Homo sapiens GN=ILF3 PE=1 SV=3; Spermatid perinuclear RNA-binding protein OS=Homo sapiens GN=STRBP PE=1 SV=1	Q12906; Q96SI9	1				0.55154
Keratin, type II cytoskeletal 7 OS=Homo sapiens GN=KRT7 PE=1 SV=5; Keratin, type II cytoskeletal 4 OS=Homo sapiens GN=KRT4 PE=1 SV=4	P08729; P19013	1				0.55154
Proteasome activator complex subunit 2 OS=Homo sapiens GN=PSME2 PE=1 SV=4	Q9UL46	1	5	2	15	0.937207
Phosphoglycerate mutase 1 OS=Homo sapiens GN=PGAM1 PE=1 SV=2; Phosphoglycerate mutase 2 OS=Homo sapiens GN=PGAM2 PE=1 SV=3	P18669; P15259	1		1		0.729048
Keratin, type II cytoskeletal 7 OS=Homo sapiens GN=KRT7 PE=1 SV=5; Desmin OS=Homo sapiens GN=DES PE=1 SV=3; Vimentin OS=Homo sapiens GN=VIM PE=1 SV=4; Peripherin OS=Homo sapiens GN=PRPH PE=1 SV=2; Keratin, type II cuticular Hb4 OS=Homo sapiens GN=KRT84 PE	P08729; P17661; P08670; P41219; Q9NSB2; P05787	1				0.55154
DET1- and DDB1-associated protein 1 OS=Homo sapiens GN=DDA1 PE=1 SV=1	Q9BW61	1	12			0.55154
Phospholipid transfer protein OS=Homo sapiens GN=PLTP PE=1 SV=1	P55058	1	2			0.55154
Keratin, type II cytoskeletal 6B OS=Homo sapiens GN=KRT6B PE=1 SV=5; Keratin, type II cytoskeletal 6C OS=Homo sapiens GN=KRT6C PE=1 SV=3	P04259; P48668	1		7		0.999308
Immunoglobulin heavy variable 3-43D OS=Homo sapiens GN=IGHV3-43D PE=3 SV=1; Immunoglobulin heavy variable 3-30-5 OS=Homo sapiens GN=IGHV3-30-5 PE=3 SV=1; Immunoglobulin heavy variable 3-9 OS=Homo sapiens GN=IGHV3-9 PE=1 SV=2; Immunoglobulin heavy variable	P0DP04; P0DP03; P01782; P01763; A0A0B4J1V0; A0A0B4J1X8; A0A0B4J1X5; P01780; A0A0B4J1V1; A0A0J9YX35; P01772; A0A075B6Q5; P01766; P01762; A0A0B4J1Y9; A0A0A0MS15; P0DP02; A0A0C4DH32; P01764; P01767; A0A0C4DH42; A0A0B4J1V6	1				0.55154
Keratin, type II cytoskeletal 6B OS=Homo sapiens GN=KRT6B PE=1 SV=5; Keratin, type II cytoskeletal 6A OS=Homo sapiens GN=KRT6A PE=1 SV=3; Keratin, type II cytoskeletal 75 OS=Homo sapiens GN=KRT75 PE=1 SV=2; Keratin, type II cytoskeletal 6C OS=Homo sapiens	P04259; P02538; O95678; P48668; Q14CN4; P13647	1				0.55154
Keratin, type II cytoskeletal 6B OS=Homo sapiens GN=KRT6B PE=1 SV=5; Keratin, type II cytoskeletal 6A OS=Homo sapiens GN=KRT6A PE=1 SV=3; Keratin, type II cytoskeletal 75 OS=Homo sapiens GN=KRT75 PE=1 SV=2; Keratin, type II cytoskeletal 6C OS=Homo sapiens	P04259; P02538; O95678; P48668	1		7		0.999308
Phosphorylase b kinase gamma catalytic chain, liver/testis isoform OS=Homo sapiens GN=PHKG2 PE=1 SV=1	P15735	1	3			0.55154
Dihydropyrimidinase-related protein 2 OS=Homo sapiens GN=DPYSL2 PE=1 SV=1; Dihydropyrimidinase-related protein 1 OS=Homo sapiens GN=CRMP1 PE=1 SV=1; Dihydropyrimidinase-related protein 3 OS=Homo sapiens GN=DPYSL3 PE=1 SV=1	Q16555; Q14194; Q14195	1		1		0.729048
S-adenosylhomocysteine hydrolase-like protein 1 OS=Homo sapiens GN=AHCYL1 PE=1 SV=2; Adenosylhomocysteinase 3 OS=Homo sapiens GN=AHCYL2 PE=1 SV=1	O43865; Q96HN2	1				0.55154
Proteasome activator complex subunit 3 OS=Homo sapiens GN=PSME3 PE=1 SV=1	P61289	1	3			0.55154
Desmin OS=Homo sapiens GN=DES PE=1 SV=3; Vimentin OS=Homo sapiens GN=VIM PE=1 SV=4	P17661; P08670	1		2		0.937207
Separin OS=Homo sapiens GN=ESPL1 PE=1 SV=3	Q14674	1	0			0.55154
DNA-directed RNA polymerase II subunit RPB3 OS=Homo sapiens GN=POLR2C PE=1 SV=2	P19387	1	4			0.55154
DNA-directed RNA polymerases I, II, and III subunit RPABC3 OS=Homo sapiens GN=POLR2H PE=1 SV=4	P52434	1	9			0.55154
Keratin, type II cytoskeletal 6B OS=Homo sapiens GN=KRT6B PE=1 SV=5; Keratin, type II cytoskeletal 6A OS=Homo sapiens GN=KRT6A PE=1 SV=3; Keratin, type II cytoskeletal 6C OS=Homo sapiens GN=KRT6C PE=1 SV=3; Keratin, type II cytoskeletal 3 OS=Homo sapiens	P04259; P02538; P48668; P12035	1		7		0.999308
Plasma serine protease inhibitor OS=Homo sapiens GN=SERPINA5 PE=1 SV=3	P05154	1	2			0.55154
Eukaryotic translation initiation factor 3 subunit K OS=Homo sapiens GN=EIF3K PE=1 SV=1	Q9UBQ5	1	5	2	11	0.937207
DnaJ homolog subfamily C member 8 OS=Homo sapiens GN=DNAJC8 PE=1 SV=2	O75937	1	7			0.55154
Eukaryotic translation initiation factor 3 subunit G OS=Homo sapiens GN=EIF3G PE=1 SV=2	O75821	1	5	2	9	0.937207
Intraflagellar transport protein 20 homolog OS=Homo sapiens GN=IFT20 PE=1 SV=1	Q8IY31	1	12			0.55154
Dolichyl-diphosphooligosaccharide--protein glycosyltransferase 48 kDa subunit OS=Homo sapiens GN=DDOST PE=1 SV=4	P39656	1	2			0.55154
Hypoxanthine-guanine phosphoribosyltransferase OS=Homo sapiens GN=HPRT1 PE=1 SV=2	P00492	1	5			0.55154
Sarcoplasmic/endoplasmic reticulum calcium ATPase 2 OS=Homo sapiens GN=ATP2A2 PE=1 SV=1	P16615	1	1			0.55154
Dolichyl-diphosphooligosaccharide--protein glycosyltransferase subunit STT3B OS=Homo sapiens GN=STT3B PE=1 SV=1	Q8TCJ2	1	1			0.55154
Dihydropyrimidinase-related protein 2 OS=Homo sapiens GN=DPYSL2 PE=1 SV=1; Dihydropyrimidinase-related protein 3 OS=Homo sapiens GN=DPYSL3 PE=1 SV=1	Q16555; Q14195	1				0.55154
Cytospin-B OS=Homo sapiens GN=SPECC1 PE=1 SV=1	Q5M775	1	1			0.55154
Integrin alpha-3 OS=Homo sapiens GN=ITGA3 PE=1 SV=5	P26006	1	1			0.55154
Cystatin-A OS=Homo sapiens GN=CSTA PE=1 SV=1	P01040	1	7	1	12	0.729048
Integrin alpha-5 OS=Homo sapiens GN=ITGA5 PE=1 SV=2	P08648	1	1			0.55154
Integrin alpha-V OS=Homo sapiens GN=ITGAV PE=1 SV=2	P06756	1	1	1	1	0.729048
Cysteine and glycine-rich protein 1 OS=Homo sapiens GN=CSRP1 PE=1 SV=3	P21291	1	8			0.55154
Cysteine desulfurase, mitochondrial OS=Homo sapiens GN=NFS1 PE=1 SV=3	Q9Y697	1	3			0.55154
Cysteine dioxygenase type 1 OS=Homo sapiens GN=CDO1 PE=1 SV=2	Q16878	1				0.55154
Cysteine--tRNA ligase, cytoplasmic OS=Homo sapiens GN=CARS PE=1 SV=3	P49589	1	2			0.55154
Keratin, type II cytoskeletal 75 OS=Homo sapiens GN=KRT75 PE=1 SV=2; Keratin, type II cytoskeletal 8 OS=Homo sapiens GN=KRT8 PE=1 SV=7	O95678; P05787	1				0.55154
Importin subunit alpha-6 OS=Homo sapiens GN=KPNA5 PE=1 SV=2; Importin subunit alpha-7 OS=Homo sapiens GN=KPNA6 PE=1 SV=1; Importin subunit alpha-5 OS=Homo sapiens GN=KPNA1 PE=1 SV=3	O15131; O60684; P52294	1				0.55154
Cytochrome c oxidase subunit 4 isoform 1, mitochondrial OS=Homo sapiens GN=COX4I1 PE=1 SV=1	P13073	1	7			0.55154
Immunoglobulin lambda variable 4-60 OS=Homo sapiens GN=IGLV4-60 PE=3 SV=1	A0A075B6I1	1	8			0.55154
Serine/threonine-protein phosphatase 2A 65 kDa regulatory subunit A beta isoform OS=Homo sapiens GN=PPP2R1B PE=1 SV=3; Serine/threonine-protein phosphatase 2A 65 kDa regulatory subunit A alpha isoform OS=Homo sapiens GN=PPP2R1A PE=1 SV=4	P30154; P30153	1				0.55154
Interferon regulatory factor 2-binding protein-like OS=Homo sapiens GN=IRF2BPL PE=1 SV=1	Q9H1B7	1	1			0.55154
Prosaposin OS=Homo sapiens GN=PSAP PE=1 SV=2	P07602	1	3			0.55154
Dolichol-phosphate mannosyltransferase subunit 1 OS=Homo sapiens GN=DPM1 PE=1 SV=1	O60762	1	4			0.55154
Immunoglobulin kappa variable 1-5 OS=Homo sapiens GN=IGKV1-5 PE=1 SV=2	P01602	1	9	3	9	0.980819
Deoxyuridine 5'-triphosphate nucleotidohydrolase, mitochondrial OS=Homo sapiens GN=DUT PE=1 SV=4	P33316	1	7			0.55154
Keratin, type II cytoskeletal 7 OS=Homo sapiens GN=KRT7 PE=1 SV=5; Keratin, type II cytoskeletal 75 OS=Homo sapiens GN=KRT75 PE=1 SV=2; Keratin, type II cytoskeletal 5 OS=Homo sapiens GN=KRT5 PE=1 SV=3	P08729; O95678; P13647	1		1		0.729048
Sequestosome-1 OS=Homo sapiens GN=SQSTM1 PE=1 SV=1	Q13501	1	3	2	7	0.937207
Serine/threonine-protein kinase MRCK alpha OS=Homo sapiens GN=CDC42BPA PE=1 SV=1; Serine/threonine-protein kinase MRCK beta OS=Homo sapiens GN=CDC42BPB PE=1 SV=2	Q5VT25; Q9Y5S2	1		1		0.729048
Keratin, type II cytoskeletal 73 OS=Homo sapiens GN=KRT73 PE=1 SV=1; Keratin, type II cytoskeletal 4 OS=Homo sapiens GN=KRT4 PE=1 SV=4	Q86Y46; P19013	1				0.55154
Immunoglobulin lambda variable 2-11 OS=Homo sapiens GN=IGLV2-11 PE=1 SV=2; Immunoglobulin lambda variable 2-8 OS=Homo sapiens GN=IGLV2-8 PE=1 SV=2	P01706; P01709	1				0.55154
Delta(24)-sterol reductase OS=Homo sapiens GN=DHCR24 PE=1 SV=2	Q15392	1	2			0.55154
Dedicator of cytokinesis protein 7 OS=Homo sapiens GN=DOCK7 PE=1 SV=4	Q96N67	1	0			0.55154
Immunoglobulin kappa variable 1D-16 (Fragment) OS=Homo sapiens GN=IGKV1D-16 PE=3 SV=2	P01601	1	14			0.55154
Prolyl 4-hydroxylase subunit alpha-1 OS=Homo sapiens GN=P4HA1 PE=1 SV=2	P13674	1	2			0.55154
Serine/threonine-protein kinase 4 OS=Homo sapiens GN=STK4 PE=1 SV=2	Q13043	1	2			0.55154
Desmin OS=Homo sapiens GN=DES PE=1 SV=3; Vimentin OS=Homo sapiens GN=VIM PE=1 SV=4; Neurofilament light polypeptide OS=Homo sapiens GN=NEFL PE=1 SV=3; Neurofilament heavy polypeptide OS=Homo sapiens GN=NEFH PE=1 SV=4; Neurofilament medium polypeptide OS=H	P17661; P08670; P07196; P12036; P07197; Q16352	1		1		0.729048
Delta-aminolevulinic acid dehydratase OS=Homo sapiens GN=ALAD PE=1 SV=1	P13716	1	6			0.55154
Ena/VASP-like protein OS=Homo sapiens GN=EVL PE=1 SV=2	Q9UI08	1		1		0.729048
Epidermal growth factor receptor substrate 15-like 1 OS=Homo sapiens GN=EPS15L1 PE=1 SV=1	Q9UBC2	1	1	1	1	0.729048
Enhancer of mRNA-decapping protein 3 OS=Homo sapiens GN=EDC3 PE=1 SV=1	Q96F86	1	2			0.55154
N-acetyl-D-glucosamine kinase OS=Homo sapiens GN=NAGK PE=1 SV=4	Q9UJ70	1	4	1	4	0.729048
Keratin, type II cytoskeletal 4 OS=Homo sapiens GN=KRT4 PE=1 SV=4	P19013	1	11			0.55154
HLA class I histocompatibility antigen, A-24 alpha chain OS=Homo sapiens GN=HLA-A PE=1 SV=2; HLA class I histocompatibility antigen, A-33 alpha chain OS=Homo sapiens GN=HLA-A PE=1 SV=3; HLA class I histocompatibility antigen, A-2 alpha chain OS=Homo sapie	P05534; P16190; P01892; Q31612; P13746; P01891; P30455; P30443; Q95604; P30447; Q29960; P30456; Q29963; P16188; P30501; P01893; Q07000; P30457; P10314; P30450; Q09160; Q9TNN7; P30453; P16189; P30512; P30505; P04439; P30459; P10316; P18462; P10321; P30508	1				0.55154
Endoplasmic reticulum-Golgi intermediate compartment protein 1 OS=Homo sapiens GN=ERGIC1 PE=1 SV=1	Q969X5	1	3			0.55154
HLA class I histocompatibility antigen, B-41 alpha chain OS=Homo sapiens GN=HLA-B PE=1 SV=1; HLA class I histocompatibility antigen, B-47 alpha chain OS=Homo sapiens GN=HLA-B PE=1 SV=1; HLA class I histocompatibility antigen, B-40 alpha chain OS=Homo sapi	P30479; P30485; Q04826; P30461; P30487; P30483; P30488; P30481	1				0.55154
Endophilin-A2 OS=Homo sapiens GN=SH3GL1 PE=1 SV=1	Q99961	1	3	1	3	0.729048
ERC protein 2 OS=Homo sapiens GN=ERC2 PE=1 SV=3	O15083	1		1		0.729048
Emerin OS=Homo sapiens GN=EMD PE=1 SV=1	P50402	1	5			0.55154
Immediate early response gene 5 protein OS=Homo sapiens GN=IER5 PE=1 SV=3	Q5VY09	1	4			0.55154
Rho GTPase-activating protein 1 OS=Homo sapiens GN=ARHGAP1 PE=1 SV=1	Q07960	1	3			0.55154
Keratin, type II cytoskeletal 6B OS=Homo sapiens GN=KRT6B PE=1 SV=5	P04259	1	35	4	48	0.992927
Plasminogen activator inhibitor 2 OS=Homo sapiens GN=SERPINB2 PE=1 SV=2	P05120	1	2	1	2	0.729048
Intraflagellar transport protein 74 homolog OS=Homo sapiens GN=IFT74 PE=1 SV=1	Q96LB3	1	3	1	2	0.729048
Rho GDP-dissociation inhibitor 1 OS=Homo sapiens GN=ARHGDIA PE=1 SV=3	P52565	1	5			0.55154
Ras-related protein Rab-39A OS=Homo sapiens GN=RAB39A PE=1 SV=2; Ras-related protein Rab-6B OS=Homo sapiens GN=RAB6B PE=1 SV=1; Ras-related protein Rab-6A OS=Homo sapiens GN=RAB6A PE=1 SV=3	Q14964; Q9NRW1; P20340	1				0.55154
Ras-related protein Rab-11A OS=Homo sapiens GN=RAB11A PE=1 SV=3; Ras-related protein Rab-11B OS=Homo sapiens GN=RAB11B PE=1 SV=4	P62491; Q15907	1				0.55154
Ras-related protein Rab-11A OS=Homo sapiens GN=RAB11A PE=1 SV=3; Ras-related protein Rab-25 OS=Homo sapiens GN=RAB25 PE=1 SV=2; Ras-related protein Rab-11B OS=Homo sapiens GN=RAB11B PE=1 SV=4	P62491; P57735; Q15907	1				0.55154
Ras-related protein Rab-14 OS=Homo sapiens GN=RAB14 PE=1 SV=4	P61106	1	9			0.55154
Ras-related protein Rab-15 OS=Homo sapiens GN=RAB15 PE=1 SV=1	P59190	1				0.55154
Keratin, type II cytoskeletal 2 epidermal OS=Homo sapiens GN=KRT2 PE=1 SV=2; Keratin, type II cytoskeletal 2 oral OS=Homo sapiens GN=KRT76 PE=1 SV=2; Keratin, type II cytoskeletal 3 OS=Homo sapiens GN=KRT3 PE=1 SV=3	P35908; Q01546; P12035	1				0.55154
Ras-related protein Rab-1B OS=Homo sapiens GN=RAB1B PE=1 SV=1	Q9H0U4	1	13			0.55154
Epididymal secretory protein E1 OS=Homo sapiens GN=NPC2 PE=1 SV=1	P61916	1	5			0.55154
Ras-related protein Rab-33B OS=Homo sapiens GN=RAB33B PE=1 SV=1	Q9H082	1				0.55154
Ras-related protein Rap-1b OS=Homo sapiens GN=RAP1B PE=1 SV=1; Ras-related protein Rap-1b-like protein OS=Homo sapiens PE=2 SV=1; Ras-related protein Rap-1A OS=Homo sapiens GN=RAP1A PE=1 SV=1	P61224; A6NIZ1; P62834	1		1		0.729048
Eukaryotic translation initiation factor 1 OS=Homo sapiens GN=EIF1 PE=1 SV=1; Eukaryotic translation initiation factor 1b OS=Homo sapiens GN=EIF1B PE=1 SV=2	P41567; O60739	1				0.55154
Ras-related protein Rab-5C OS=Homo sapiens GN=RAB5C PE=1 SV=2	P51148	1	6			0.55154
HLA class I histocompatibility antigen, A-24 alpha chain OS=Homo sapiens GN=HLA-A PE=1 SV=2; HLA class I histocompatibility antigen, A-33 alpha chain OS=Homo sapiens GN=HLA-A PE=1 SV=3; HLA class I histocompatibility antigen, A-2 alpha chain OS=Homo sapie	P05534; P16190; P01892; P13746; P01891; P30447; P30456; P16188; P30457; P10314; P30450; P30453; P16189; P30512; P04439; P30459; P10316; P18462	1				0.55154
Ras-related protein Rap-1b OS=Homo sapiens GN=RAP1B PE=1 SV=1; Ras-related protein Rap-1A OS=Homo sapiens GN=RAP1A PE=1 SV=1	P61224; P62834	1				0.55154
Platelet-activating factor acetylhydrolase IB subunit alpha OS=Homo sapiens GN=PAFAH1B1 PE=1 SV=2	P43034	1				0.55154
ERO1-like protein alpha OS=Homo sapiens GN=ERO1A PE=1 SV=2	Q96HE7	1	3	1	3	0.729048
Elongin-B OS=Homo sapiens GN=ELOB PE=1 SV=1	Q15370	1	7			0.55154
HLA class I histocompatibility antigen, A-24 alpha chain OS=Homo sapiens GN=HLA-A PE=1 SV=2; HLA class I histocompatibility antigen, A-2 alpha chain OS=Homo sapiens GN=HLA-A PE=1 SV=1; HLA class I histocompatibility antigen, A-23 alpha chain OS=Homo sapie	P05534; P01892; P30447; P10316	1				0.55154
ELAV-like protein 1 OS=Homo sapiens GN=ELAVL1 PE=1 SV=2	Q15717	1	2			0.55154
RNA-binding motif protein, X chromosome OS=Homo sapiens GN=RBMX PE=1 SV=3	P38159	1	15			0.55154
E3 ubiquitin-protein ligase RNF216 OS=Homo sapiens GN=RNF216 PE=1 SV=3	Q9NWF9	1	1			0.55154
E3 ubiquitin-protein ligase MYCBP2 OS=Homo sapiens GN=MYCBP2 PE=1 SV=3	O75592	1	0			0.55154
Proteasome subunit alpha type-5 OS=Homo sapiens GN=PSMA5 PE=1 SV=3	P28066	1	8	1	4	0.729048
Dystonin OS=Homo sapiens GN=DST PE=1 SV=4	Q03001	1	0			0.55154
Rho guanine nucleotide exchange factor 2 OS=Homo sapiens GN=ARHGEF2 PE=1 SV=4	Q92974	1	2			0.55154
RNA-binding protein 3 OS=Homo sapiens GN=RBM3 PE=1 SV=1	P98179	1	11			0.55154
Dynamin-3 OS=Homo sapiens GN=DNM3 PE=1 SV=4	Q9UQ16	1		1		0.729048
Dynamin-2 OS=Homo sapiens GN=DNM2 PE=1 SV=2	P50570	1	2		1	0.55154
Dynamin-1-like protein OS=Homo sapiens GN=DNM1L PE=1 SV=2	O00429	1	3			0.55154
Proteasome subunit alpha type-4 OS=Homo sapiens GN=PSMA4 PE=1 SV=1	P25789	1	4	1	4	0.729048
EH domain-containing protein 3 OS=Homo sapiens GN=EHD3 PE=1 SV=2; EH domain-containing protein 1 OS=Homo sapiens GN=EHD1 PE=1 SV=2	Q9NZN3; Q9H4M9	1				0.55154
Ribonuclease inhibitor OS=Homo sapiens GN=RNH1 PE=1 SV=2	P13489	1	3	2	6	0.937207
HLA class I histocompatibility antigen, B-44 alpha chain OS=Homo sapiens GN=HLA-B PE=1 SV=1	P30481	1	18			0.55154
RNA-binding protein EWS OS=Homo sapiens GN=EWSR1 PE=1 SV=1	Q01844	1	1	1	2	0.729048
Rho guanine nucleotide exchange factor 7 OS=Homo sapiens GN=ARHGEF7 PE=1 SV=2	Q14155	1	1		2	0.55154
Keratin, type II cytoskeletal 6A OS=Homo sapiens GN=KRT6A PE=1 SV=3; Keratin, type II cytoskeletal 6C OS=Homo sapiens GN=KRT6C PE=1 SV=3	P02538; P48668	1		2		0.937207
Rho-related GTP-binding protein RhoC OS=Homo sapiens GN=RHOC PE=1 SV=1; Rho-related GTP-binding protein RhoB OS=Homo sapiens GN=RHOB PE=1 SV=1; Transforming protein RhoA OS=Homo sapiens GN=RHOA PE=1 SV=1	P08134; P62745; P61586	1				0.55154
HLA class I histocompatibility antigen, B-46 alpha chain OS=Homo sapiens GN=HLA-B PE=1 SV=1; HLA class I histocompatibility antigen, B-41 alpha chain OS=Homo sapiens GN=HLA-B PE=1 SV=1; HLA class I histocompatibility antigen, B-7 alpha chain OS=Homo sapie	P30484; P30479; P01889; P30492; P30485; P18465; Q29940; Q29718; Q29836; P10319; P30464; Q04826; P30490; P03989; P30491; P30493; Q95365; P30462; P30461; P30487; P30498; P30460; P30483; P30495; P30480; Q31610; P30475; P30466; P30488; P18463; P18464; P30486;	1				0.55154
Ribonucleoside-diphosphate reductase large subunit OS=Homo sapiens GN=RRM1 PE=1 SV=1	P23921	1	1			0.55154
HLA class I histocompatibility antigen, B-46 alpha chain OS=Homo sapiens GN=HLA-B PE=1 SV=1; HLA class I histocompatibility antigen, B-41 alpha chain OS=Homo sapiens GN=HLA-B PE=1 SV=1; HLA class I histocompatibility antigen, A-33 alpha chain OS=Homo sapi	P30484; P30479; P16190; P01889; Q31612; P30485; P01891; Q29940; Q29718; Q29836; P30464; Q04826; P30490; P30457; P03989; P30491; P30450; P30493; Q95365; P30462; P30461; P30453; P30487; P30498; P30460; P30483; P10316; P30495; P18462; P30480; Q31610; P30475;	1				0.55154
Dynamin-1 OS=Homo sapiens GN=DNM1 PE=1 SV=2; Dynamin-2 OS=Homo sapiens GN=DNM2 PE=1 SV=2	Q05193; P50570	1		1		0.729048
Intraflagellar transport protein 46 homolog OS=Homo sapiens GN=IFT46 PE=1 SV=1	Q9NQC8	1	7			0.55154
Electron transfer flavoprotein subunit beta OS=Homo sapiens GN=ETFB PE=1 SV=3	P38117	1	4			0.55154
N-terminal kinase-like protein OS=Homo sapiens GN=SCYL1 PE=1 SV=1	Q96KG9			1	1	0.729048
Zinc-alpha-2-glycoprotein OS=Homo sapiens GN=AZGP1 PE=1 SV=2	P25311			3	16	0.980819
Insulin-like growth factor 2 mRNA-binding protein 3 OS=Homo sapiens GN=IGF2BP3 PE=1 SV=2	O00425			1	1	0.729048
Protein ERGIC-53 OS=Homo sapiens GN=LMAN1 PE=1 SV=2	P49257			1	2	0.729048
Interleukin-1 receptor accessory protein OS=Homo sapiens GN=IL1RAP PE=1 SV=2	Q9NPH3			1	2	0.729048
Iodotyrosine deiodinase 1 OS=Homo sapiens GN=IYD PE=1 SV=2	Q6PHW0			14	14	0.999981
Interleukin enhancer-binding factor 3 OS=Homo sapiens GN=ILF3 PE=1 SV=3	Q12906		1	1	1	0.729048
Immunoglobulin heavy variable 6-1 OS=Homo sapiens GN=IGHV6-1 PE=3 SV=1	A0A0B4J1U7			3	6	0.980819
Tyrosine--tRNA ligase, cytoplasmic OS=Homo sapiens GN=YARS PE=1 SV=4	P54577			4	7	0.992927
High mobility group protein B1 OS=Homo sapiens GN=HMGB1 PE=1 SV=3	P09429			1	7	0.729048
Junction plakoglobin OS=Homo sapiens GN=JUP PE=1 SV=3; Catenin beta-1 OS=Homo sapiens GN=CTNNB1 PE=1 SV=1	P14923; P35222			1		0.729048
U1 small nuclear ribonucleoprotein A OS=Homo sapiens GN=SNRPA PE=1 SV=3; U2 small nuclear ribonucleoprotein B'' OS=Homo sapiens GN=SNRPB2 PE=1 SV=1	P09012; P08579			1		0.729048
U2 small nuclear ribonucleoprotein A' OS=Homo sapiens GN=SNRPA1 PE=1 SV=2	P09661			1	5	0.729048
V-type proton ATPase subunit G 1 OS=Homo sapiens GN=ATP6V1G1 PE=1 SV=3	O75348			1	9	0.729048
Prolactin-inducible protein OS=Homo sapiens GN=PIP PE=1 SV=1	P12273			1	5	0.729048
Interleukin-36 gamma OS=Homo sapiens GN=IL36G PE=1 SV=1	Q9NZH8			1	7	0.729048
Tubulin beta-4A chain OS=Homo sapiens GN=TUBB4A PE=1 SV=2; Tubulin beta-6 chain OS=Homo sapiens GN=TUBB6 PE=1 SV=1	P04350; Q9BUF5			1		0.729048
WD repeat-containing protein 26 OS=Homo sapiens GN=WDR26 PE=1 SV=3	Q9H7D7			1	2	0.729048
Immunoglobulin lambda variable 2-23 OS=Homo sapiens GN=IGLV2-23 PE=1 SV=2	P01705			1	7	0.729048
Nuclear pore complex protein Nup205 OS=Homo sapiens GN=NUP205 PE=1 SV=3	Q92621			1	0	0.729048
Keratin, type II cytoskeletal 6A OS=Homo sapiens GN=KRT6A PE=1 SV=3; Keratin, type II cytoskeletal 75 OS=Homo sapiens GN=KRT75 PE=1 SV=2; Keratin, type II cytoskeletal 6C OS=Homo sapiens GN=KRT6C PE=1 SV=3	P02538; O95678; P48668			1		0.729048
Eukaryotic translation initiation factor 2 subunit 3 OS=Homo sapiens GN=EIF2S3 PE=1 SV=3; Putative eukaryotic translation initiation factor 2 subunit 3-like protein OS=Homo sapiens GN=EIF2S3L PE=5 SV=2	P41091; Q2VIR3			1		0.729048
DNA damage-binding protein 1 OS=Homo sapiens GN=DDB1 PE=1 SV=1	Q16531			1	2	0.729048
Plakophilin-1 OS=Homo sapiens GN=PKP1 PE=1 SV=2	Q13835			2	5	0.937207
Chromobox protein homolog 3 OS=Homo sapiens GN=CBX3 PE=1 SV=4	Q13185			1	7	0.729048
DnaJ homolog subfamily B member 4 OS=Homo sapiens GN=DNAJB4 PE=1 SV=1	Q9UDY4			4	2	0.992927
Cell division cycle protein 16 homolog OS=Homo sapiens GN=CDC16 PE=1 SV=2	Q13042			2	3	0.937207
Kinesin-like protein KIF16B OS=Homo sapiens GN=KIF16B PE=1 SV=2	Q96L93			1		0.729048
Segment polarity protein dishevelled homolog DVL-2 OS=Homo sapiens GN=DVL2 PE=1 SV=1; Segment polarity protein dishevelled homolog DVL-3 OS=Homo sapiens GN=DVL3 PE=1 SV=2	O14641; Q92997			1		0.729048
Dihydrolipoyllysine-residue acetyltransferase component of pyruvate dehydrogenase complex, mitochondrial OS=Homo sapiens GN=DLAT PE=1 SV=3	P10515			1	1	0.729048
KN motif and ankyrin repeat domain-containing protein 1 OS=Homo sapiens GN=KANK1 PE=1 SV=3	Q14678			1	1	0.729048
Keratinocyte proline-rich protein OS=Homo sapiens GN=KPRP PE=1 SV=1	Q5T749			1	1	0.729048
RNA polymerase II-associated protein 3 OS=Homo sapiens GN=RPAP3 PE=1 SV=2	Q9H6T3			1	2	0.729048
RISC-loading complex subunit TARBP2 OS=Homo sapiens GN=TARBP2 PE=1 SV=3	Q15633			2	9	0.937207
Rho guanine nucleotide exchange factor 6 OS=Homo sapiens GN=ARHGEF6 PE=1 SV=2; Rho guanine nucleotide exchange factor 7 OS=Homo sapiens GN=ARHGEF7 PE=1 SV=2	Q15052; Q14155			1		0.729048
Spermatogenesis-defective protein 39 homolog OS=Homo sapiens GN=VIPAS39 PE=1 SV=1	Q9H9C1			1	2	0.729048
Calmodulin-like protein 5 OS=Homo sapiens GN=CALML5 PE=1 SV=2	Q9NZT1			1	16	0.729048
Keratin, type I cytoskeletal 14 OS=Homo sapiens GN=KRT14 PE=1 SV=4; Keratin, type I cytoskeletal 17 OS=Homo sapiens GN=KRT17 PE=1 SV=2; Keratin, type I cytoskeletal 16 OS=Homo sapiens GN=KRT16 PE=1 SV=4; Keratin, type I cytoskeletal 20 OS=Homo sapiens GN=	P02533; Q04695; P08779; P35900			1		0.729048
Keratin, type II cytoskeletal 2 oral OS=Homo sapiens GN=KRT76 PE=1 SV=2	Q01546			1	13	0.729048
Keratin, type I cytoskeletal 25 OS=Homo sapiens GN=KRT25 PE=1 SV=1; Keratin, type I cytoskeletal 27 OS=Homo sapiens GN=KRT27 PE=1 SV=2	Q7Z3Z0; Q7Z3Y8			1		0.729048
Kinesin-like protein KIF3A OS=Homo sapiens GN=KIF3A PE=1 SV=4; Chromosome-associated kinesin KIF4B OS=Homo sapiens GN=KIF4B PE=2 SV=2; Chromosome-associated kinesin KIF4A OS=Homo sapiens GN=KIF4A PE=1 SV=3; Kinesin-like protein KIF6 OS=Homo sapiens GN=KIF	Q9Y496; Q2VIQ3; O95239; Q6ZMV9			1		0.729048
COMM domain-containing protein 8 OS=Homo sapiens GN=COMMD8 PE=1 SV=1	Q9NX08			1	7	0.729048
Keratin, type II cytoskeletal 78 OS=Homo sapiens GN=KRT78 PE=1 SV=2	Q8N1N4			2	5	0.937207
Cyclin-dependent kinase 1 OS=Homo sapiens GN=CDK1 PE=1 SV=3	P06493			228	3	1
Cyclin-dependent kinase 3 OS=Homo sapiens GN=CDK3 PE=1 SV=1	Q00526			1	3	0.729048
Serine/threonine-protein phosphatase PP1-alpha catalytic subunit OS=Homo sapiens GN=PPP1CA PE=1 SV=1	P62136			1	11	0.729048
Corneodesmosin OS=Homo sapiens GN=CDSN PE=1 SV=3	Q15517			1	3	0.729048
Serpin B4 OS=Homo sapiens GN=SERPINB4 PE=1 SV=2; Serpin B3 OS=Homo sapiens GN=SERPINB3 PE=1 SV=2	P48594; P29508			5		0.997023
Inositol 1,4,5-trisphosphate receptor type 1 OS=Homo sapiens GN=ITPR1 PE=1 SV=3	Q14643			2	1	0.937207
Keratin, type II cytoskeletal 74 OS=Homo sapiens GN=KRT74 PE=1 SV=2; Keratin, type II cytoskeletal 73 OS=Homo sapiens GN=KRT73 PE=1 SV=1; Keratin, type II cytoskeletal 71 OS=Homo sapiens GN=KRT71 PE=1 SV=3; Keratin, type II cytoskeletal 72 OS=Homo sapiens	Q7RTS7; Q86Y46; Q3SY84; Q14CN4			3		0.980819
Dipeptidyl peptidase 2 OS=Homo sapiens GN=DPP7 PE=1 SV=3	Q9UHL4			1	4	0.729048
Keratin, type II cytoskeletal 74 OS=Homo sapiens GN=KRT74 PE=1 SV=2; Keratin, type II cytoskeletal 73 OS=Homo sapiens GN=KRT73 PE=1 SV=1; Keratin, type II cytoskeletal 2 epidermal OS=Homo sapiens GN=KRT2 PE=1 SV=2; Keratin, type II cytoskeletal 2 oral OS=	Q7RTS7; Q86Y46; P35908; Q01546; P12035; Q3SY84; Q14CN4			1		0.729048
Peroxiredoxin-1 OS=Homo sapiens GN=PRDX1 PE=1 SV=1; Peroxiredoxin-2 OS=Homo sapiens GN=PRDX2 PE=1 SV=5	Q06830; P32119			1		0.729048
Keratin, type II cytoskeletal 79 OS=Homo sapiens GN=KRT79 PE=1 SV=2; Keratin, type II cytoskeletal 2 epidermal OS=Homo sapiens GN=KRT2 PE=1 SV=2; Keratin, type II cytoskeletal 6B OS=Homo sapiens GN=KRT6B PE=1 SV=5; Keratin, type II cytoskeletal 6A OS=Homo	Q5XKE5; P35908; P04259; P02538; Q01546; O95678; P48668; Q9NSB2; P12035; P05787; P13647			1		0.729048
Keratin, type II cytoskeletal 79 OS=Homo sapiens GN=KRT79 PE=1 SV=2; Keratin, type II cytoskeletal 6B OS=Homo sapiens GN=KRT6B PE=1 SV=5; Keratin, type II cytoskeletal 6A OS=Homo sapiens GN=KRT6A PE=1 SV=3; Keratin, type II cytoskeletal 6C OS=Homo sapiens	Q5XKE5; P04259; P02538; P48668; P13647			2		0.937207
Serine/arginine-rich splicing factor 8 OS=Homo sapiens GN=SRSF8 PE=1 SV=1; Serine/arginine-rich splicing factor 2 OS=Homo sapiens GN=SRSF2 PE=1 SV=4	Q9BRL6; Q01130			1		0.729048
Delta(3,5)-Delta(2,4)-dienoyl-CoA isomerase, mitochondrial OS=Homo sapiens GN=ECH1 PE=1 SV=2	Q13011			1	2	0.729048
Coiled-coil domain-containing protein 144A OS=Homo sapiens GN=CCDC144A PE=2 SV=1; Coiled-coil domain-containing protein 144B OS=Homo sapiens GN=CCDC144B PE=2 SV=1	A2RUR9; Q3MJ40			11		0.999927
Keratin, type II cytoskeletal 79 OS=Homo sapiens GN=KRT79 PE=1 SV=2; Keratin, type II cytoskeletal 7 OS=Homo sapiens GN=KRT7 PE=1 SV=5; Keratin, type II cytoskeletal 1b OS=Homo sapiens GN=KRT77 PE=1 SV=3; Keratin, type II cytoskeletal 74 OS=Homo sapiens G	Q5XKE5; P08729; Q7Z794; Q7RTS7; Q86Y46; P35908; P04259; P02538; Q01546; O95678; P48668; Q9NSB2; P12035; Q3SY84; Q14CN4; P05787; P13647			1		0.729048
Desmocollin-3 OS=Homo sapiens GN=DSC3 PE=1 SV=3	Q14574			1	2	0.729048
Keratin, type II cytoskeletal 80 OS=Homo sapiens GN=KRT80 PE=1 SV=2	Q6KB66			2	6	0.937207
Cytosolic non-specific dipeptidase OS=Homo sapiens GN=CNDP2 PE=1 SV=2	Q96KP4			1	4	0.729048
Trifunctional enzyme subunit alpha, mitochondrial OS=Homo sapiens GN=HADHA PE=1 SV=2	P40939			1	2	0.729048
Biognosys iRT Peptide 3	IRT003			1	100	0.729048
Melanoma-associated antigen D2 OS=Homo sapiens GN=MAGED2 PE=1 SV=2; Melanoma-associated antigen D1 OS=Homo sapiens GN=MAGED1 PE=1 SV=3	Q9UNF1; Q9Y5V3			1		0.729048
Protein-glutamine gamma-glutamyltransferase 2 OS=Homo sapiens GN=TGM2 PE=1 SV=2	P21980			1	1	0.729048
Protein transport protein Sec31A OS=Homo sapiens GN=SEC31A PE=1 SV=3	O94979			2	1	0.937207
Keratin, type I cytoskeletal 14 OS=Homo sapiens GN=KRT14 PE=1 SV=4; Keratin, type I cytoskeletal 19 OS=Homo sapiens GN=KRT19 PE=1 SV=4; Keratin, type I cytoskeletal 10 OS=Homo sapiens GN=KRT10 PE=1 SV=6; Keratin, type I cytoskeletal 15 OS=Homo sapiens GN=	P02533; P08727; P13645; P19012; Q99456; Q04695; P08779			3		0.980819
Growth factor receptor-bound protein 2 OS=Homo sapiens GN=GRB2 PE=1 SV=1	P62993			1	3	0.729048
Actin-related protein 3B OS=Homo sapiens GN=ACTR3B PE=2 SV=1; Actin-related protein 3 OS=Homo sapiens GN=ACTR3 PE=1 SV=3	Q9P1U1; P61158			1		0.729048
Keratin, type I cytoskeletal 14 OS=Homo sapiens GN=KRT14 PE=1 SV=4; Keratin, type I cytoskeletal 19 OS=Homo sapiens GN=KRT19 PE=1 SV=4	P02533; P08727			2		0.937207
ADP-ribosylation factor 3 OS=Homo sapiens GN=ARF3 PE=1 SV=2; ADP-ribosylation factor 1 OS=Homo sapiens GN=ARF1 PE=1 SV=2	P61204; P84077			1		0.729048
Actin-related protein 2/3 complex subunit 2 OS=Homo sapiens GN=ARPC2 PE=1 SV=1	O15144			1	3	0.729048
ADP-ribosylation factor 3 OS=Homo sapiens GN=ARF3 PE=1 SV=2; ADP-ribosylation factor 1 OS=Homo sapiens GN=ARF1 PE=1 SV=2; ADP-ribosylation factor 5 OS=Homo sapiens GN=ARF5 PE=1 SV=2	P61204; P84077; P84085			1		0.729048
60S ribosomal protein L9 OS=Homo sapiens GN=RPL9 PE=1 SV=1	P32969			1	5	0.729048
Protein S100-A9 OS=Homo sapiens GN=S100A9 PE=1 SV=1	P06702			12	60	0.999955
Keratin, type I cytoskeletal 14 OS=Homo sapiens GN=KRT14 PE=1 SV=4; Keratin, type I cytoskeletal 15 OS=Homo sapiens GN=KRT15 PE=1 SV=3; Keratin, type I cytoskeletal 13 OS=Homo sapiens GN=KRT13 PE=1 SV=4; Keratin, type I cytoskeletal 16 OS=Homo sapiens GN=	P02533; P19012; P13646; P08779			8		0.999631
Nucleosome-remodeling factor subunit BPTF OS=Homo sapiens GN=BPTF PE=1 SV=3	Q12830			2	0	0.937207
Keratin, type I cytoskeletal 14 OS=Homo sapiens GN=KRT14 PE=1 SV=4; Keratin, type I cytoskeletal 10 OS=Homo sapiens GN=KRT10 PE=1 SV=6; Keratin, type I cytoskeletal 16 OS=Homo sapiens GN=KRT16 PE=1 SV=4	P02533; P13645; P08779			1		0.729048
Trypsin OS=Sus scrofa PE=1 SV=1; Trypsin-1 OS=Homo sapiens GN=PRSS1 PE=1 SV=1; Transmembrane protease serine 13 OS=Homo sapiens GN=TMPRSS13 PE=2 SV=4	P00761; P07477; Q9BYE2			1		0.729048
60S ribosomal protein L3 OS=Homo sapiens GN=RPL3 PE=1 SV=2	P39023			2	3	0.937207
Protein inturned OS=Homo sapiens GN=INTU PE=1 SV=2	Q9ULD6			2	1	0.937207
GTP-binding protein SAR1a OS=Homo sapiens GN=SAR1A PE=1 SV=1	Q9NR31		6	1	12	0.729048
RAB6-interacting golgin OS=Homo sapiens GN=GORAB PE=1 SV=1	Q5T7V8			2	5	0.937207
Eukaryotic translation initiation factor 3 subunit I OS=Homo sapiens GN=EIF3I PE=1 SV=1	Q13347			1	3	0.729048
Suprabasin OS=Homo sapiens GN=SBSN PE=1 SV=2	Q6UWP8			1	3	0.729048
Liprin-beta-1 OS=Homo sapiens GN=PPFIBP1 PE=1 SV=2; Liprin-beta-2 OS=Homo sapiens GN=PPFIBP2 PE=1 SV=3	Q86W92; Q8ND30			1		0.729048
Arginase-1 OS=Homo sapiens GN=ARG1 PE=1 SV=2	P05089			1	3	0.729048
Fanconi anemia group I protein OS=Homo sapiens GN=FANCI PE=1 SV=4	Q9NVI1			1		0.729048
Lumican OS=Homo sapiens GN=LUM PE=1 SV=2	P51884			2	6	0.937207
Tetranectin OS=Homo sapiens GN=CLEC3B PE=1 SV=3	P05452			1	7	0.729048
Tetratricopeptide repeat protein 30B OS=Homo sapiens GN=TTC30B PE=1 SV=2; Tetratricopeptide repeat protein 30A OS=Homo sapiens GN=TTC30A PE=2 SV=3	Q8N4P2; Q86WT1			1		0.729048
Adenylyltransferase and sulfurtransferase MOCS3 OS=Homo sapiens GN=MOCS3 PE=1 SV=1	O95396			1	3	0.729048
Lysosomal protective protein OS=Homo sapiens GN=CTSA PE=1 SV=2	P10619			1	3	0.729048
Protein FAM149B1 OS=Homo sapiens GN=FAM149B1 PE=2 SV=2	Q96BN6			7	2	0.999308
Rab GTPase-binding effector protein 1 OS=Homo sapiens GN=RABEP1 PE=1 SV=2	Q15276			1	1	0.729048
Keratin, type I cytoskeletal 28 OS=Homo sapiens GN=KRT28 PE=1 SV=2; Keratin, type I cytoskeletal 10 OS=Homo sapiens GN=KRT10 PE=1 SV=6	Q7Z3Y7; P13645			2		0.937207
S-formylglutathione hydrolase OS=Homo sapiens GN=ESD PE=1 SV=2	P10768			1	4	0.729048
Thyroid peroxidase OS=Homo sapiens GN=TPO PE=1 SV=4	P07202			1	3	0.729048
Keratin, type I cytoskeletal 19 OS=Homo sapiens GN=KRT19 PE=1 SV=4; Keratin, type I cytoskeletal 16 OS=Homo sapiens GN=KRT16 PE=1 SV=4	P08727; P08779			1		0.729048
Polyadenylate-binding protein 4 OS=Homo sapiens GN=PABPC4 PE=1 SV=1	Q13310			1	9	0.729048
Keratin, type I cytoskeletal 17 OS=Homo sapiens GN=KRT17 PE=1 SV=2; Keratin, type I cytoskeletal 23 OS=Homo sapiens GN=KRT23 PE=1 SV=2	Q04695; Q9C075			1		0.729048
Glutathione S-transferase omega-1 OS=Homo sapiens GN=GSTO1 PE=1 SV=2	P78417			1	5	0.729048
Rabankyrin-5 OS=Homo sapiens GN=ANKFY1 PE=1 SV=2	Q9P2R3			1	2	0.729048
