# Supplementary material for: Proteomics analysis identifies PEA-15 as an endosomal phosphoprotein that regulates α5β1 integrin endocytosis
Source: Sci Rep. 2021 Oct 6;11:19830. doi: 10.1038/s41598-021-99348-z (PMC8494857; doi:10.1038/s41598-021-99348-z)
Supplement: Supplementary file 2 — Supplementary Table 2. [file 41598_2021_99348_MOESM2_ESM.xlsx]

## Sheet: Sheet1
protein	accession	U87HA_PEA15_HA_0min	U87HA_PEA15_HA_0min_coverage5	U87HA_PEA15_HA_10min	U87HA_PEA15_HA_10min_coverage%	Normalized_PEA15_0min	Normalized PEA15_10min	FN_normalized_PEA15_0min	FN_normalized_PEA15_10min	ratio(10min/0min)	log2(ratio)	z score	p-value
14-3-3 protein beta/alpha OS=Homo sapiens GN=YWHAB PE=1 SV=3	P31946	8	49	13	58	8	9.95112	8	9.95112	1.24389	0.314859	0.221947	0.587823
14-3-3 protein beta/alpha OS=Homo sapiens GN=YWHAB PE=1 SV=3; 14-3-3 protein eta OS=Homo sapiens GN=YWHAH PE=1 SV=4; 14-3-3 protein gamma OS=Homo sapiens GN=YWHAG PE=1 SV=2; 14-3-3 protein theta OS=Homo sapiens GN=YWHAQ PE=1 SV=1	P31946; Q04917; P61981; P27348	5		4		5	3.06188	5	3.06188	0.612377	-0.707509	-0.922228	0.178205
14-3-3 protein beta/alpha OS=Homo sapiens GN=YWHAB PE=1 SV=3; 14-3-3 protein gamma OS=Homo sapiens GN=YWHAG PE=1 SV=2	P31946; P61981	1		2		1	1.53094	1	1.53094	1.53094	0.614419	0.557198	0.711304
14-3-3 protein epsilon OS=Homo sapiens GN=YWHAE PE=1 SV=1	P62258	29	47	43	62	29	32.9152	29	32.9152	1.13501	0.182703	0.074046	0.529513
14-3-3 protein eta OS=Homo sapiens GN=YWHAH PE=1 SV=4	Q04917	6	39	11	39	6	8.42018	6	8.42018	1.40336	0.488888	0.416711	0.661555
14-3-3 protein gamma OS=Homo sapiens GN=YWHAG PE=1 SV=2	P61981	4	34	9	40	4	6.88924	4	6.88924	1.72231	0.784344	0.747368	0.772579
14-3-3 protein sigma OS=Homo sapiens GN=SFN PE=1 SV=1	P31947	5		4		5	3.06188	5	3.06188	0.612377	-0.707509	-0.922228	0.178205
14-3-3 protein theta OS=Homo sapiens GN=YWHAQ PE=1 SV=1	P27348	10	40	16	40	10	12.2475	10	12.2475	1.22475	0.292491	0.196915	0.578053
14-3-3 protein zeta/delta OS=Homo sapiens GN=YWHAZ PE=1 SV=1	P63104	16	37	22	47	16	16.8404	16	16.8404	1.05252	0.0738507	-0.047775	0.480948
14-3-3 protein zeta/delta OS=Homo sapiens GN=YWHAZ PE=1 SV=1; 14-3-3 protein beta/alpha OS=Homo sapiens GN=YWHAB PE=1 SV=3; 14-3-3 protein theta OS=Homo sapiens GN=YWHAQ PE=1 SV=1	P63104; P31946; P27348	3		6		3	4.59282	3	4.59282	1.53094	0.614419	0.557198	0.711304
14-3-3 protein zeta/delta OS=Homo sapiens GN=YWHAZ PE=1 SV=1; 14-3-3 protein sigma OS=Homo sapiens GN=SFN PE=1 SV=1; 14-3-3 protein beta/alpha OS=Homo sapiens GN=YWHAB PE=1 SV=3; 14-3-3 protein eta OS=Homo sapiens GN=YWHAH PE=1 SV=4; 14-3-3 protein gamma	P63104; P31947; P31946; Q04917; P61981; P27348; P62258	10		15		10	11.4821	10	11.4821	1.14821	0.199382	0.0927119	0.536934
182 kDa tankyrase-1-binding protein OS=Homo sapiens GN=TNKS1BP1 PE=1 SV=4	Q9C0C2	52	18	80	28	52	61.2377	52	61.2377	1.17765	0.235907	0.13359	0.553136
2',3'-cyclic-nucleotide 3'-phosphodiesterase OS=Homo sapiens GN=CNP PE=1 SV=2	P09543			1	2	0	0.765471	1	0.765471	0.765471	-0.385581	-0.561944	0.287077
2,4-dienoyl-CoA reductase, mitochondrial OS=Homo sapiens GN=DECR1 PE=1 SV=1	Q16698	2	8	4	13	2	3.06188	2	3.06188	1.53094	0.614419	0.557198	0.711304
26S proteasome non-ATPase regulatory subunit 1 OS=Homo sapiens GN=PSMD1 PE=1 SV=2	Q99460			2	2	0	1.53094	1	1.53094	1.53094	0.614419	0.557198	0.711304
26S proteasome non-ATPase regulatory subunit 11 OS=Homo sapiens GN=PSMD11 PE=1 SV=3	O00231	4	10	4	10	4	3.06188	4	3.06188	0.765471	-0.385581	-0.561944	0.287077
26S proteasome non-ATPase regulatory subunit 12 OS=Homo sapiens GN=PSMD12 PE=1 SV=3	O00232			1	3	0	0.765471	1	0.765471	0.765471	-0.385581	-0.561944	0.287077
26S proteasome non-ATPase regulatory subunit 13 OS=Homo sapiens GN=PSMD13 PE=1 SV=2	Q9UNM6	2	6	5	14	2	3.82735	2	3.82735	1.91368	0.936347	0.917481	0.820555
26S proteasome non-ATPase regulatory subunit 2 OS=Homo sapiens GN=PSMD2 PE=1 SV=3	Q13200			1	1	0	0.765471	1	0.765471	0.765471	-0.385581	-0.561944	0.287077
26S proteasome non-ATPase regulatory subunit 4 OS=Homo sapiens GN=PSMD4 PE=1 SV=1	P55036			2	4	0	1.53094	1	1.53094	1.53094	0.614419	0.557198	0.711304
26S proteasome non-ATPase regulatory subunit 7 OS=Homo sapiens GN=PSMD7 PE=1 SV=2	P51665	5	24	5	24	5	3.82735	5	3.82735	0.765471	-0.385581	-0.561944	0.287077
26S proteasome non-ATPase regulatory subunit 8 OS=Homo sapiens GN=PSMD8 PE=1 SV=2	P48556	4	14	6	19	4	4.59282	4	4.59282	1.14821	0.199382	0.0927119	0.536934
26S proteasome non-ATPase regulatory subunit 9 OS=Homo sapiens GN=PSMD9 PE=1 SV=3	O00233			1	5	0	0.765471	1	0.765471	0.765471	-0.385581	-0.561944	0.287077
26S proteasome regulatory subunit 10B OS=Homo sapiens GN=PSMC6 PE=1 SV=1	P62333	3	10	9	27	3	6.88924	3	6.88924	2.29641	1.19938	1.21185	0.887216
26S proteasome regulatory subunit 4 OS=Homo sapiens GN=PSMC1 PE=1 SV=1	P62191	2	3	6	12	2	4.59282	2	4.59282	2.29641	1.19938	1.21185	0.887216
26S proteasome regulatory subunit 6A OS=Homo sapiens GN=PSMC3 PE=1 SV=3	P17980	3	11	11	19	3	8.42018	3	8.42018	2.80673	1.48889	1.53585	0.937713
26S proteasome regulatory subunit 6B OS=Homo sapiens GN=PSMC4 PE=1 SV=2	P43686	3	6	10	16	3	7.65471	3	7.65471	2.55157	1.35138	1.38197	0.916509
26S proteasome regulatory subunit 7 OS=Homo sapiens GN=PSMC2 PE=1 SV=3	P35998	2	6	4	8	2	3.06188	2	3.06188	1.53094	0.614419	0.557198	0.711304
26S proteasome regulatory subunit 8 OS=Homo sapiens GN=PSMC5 PE=1 SV=1	P62195	2	5	7	18	2	5.3583	2	5.3583	2.67915	1.42177	1.46074	0.927957
28 kDa heat- and acid-stable phosphoprotein OS=Homo sapiens GN=PDAP1 PE=1 SV=1	Q13442	5	26	9	27	5	6.88924	5	6.88924	1.37785	0.462416	0.387085	0.650653
3'(2'),5'-bisphosphate nucleotidase 1 OS=Homo sapiens GN=BPNT1 PE=1 SV=1	O95861	1	3	2	6	1	1.53094	1	1.53094	1.53094	0.614419	0.557198	0.711304
3'-5' exoribonuclease 1 OS=Homo sapiens GN=ERI1 PE=1 SV=3	Q8IV48			1	2	0	0.765471	1	0.765471	0.765471	-0.385581	-0.561944	0.287077
3-hydroxyacyl-CoA dehydrogenase type-2 OS=Homo sapiens GN=HSD17B10 PE=1 SV=3	Q99714			1	7	0	0.765471	1	0.765471	0.765471	-0.385581	-0.561944	0.287077
3-hydroxyisobutyrate dehydrogenase, mitochondrial OS=Homo sapiens GN=HIBADH PE=1 SV=2	P31937			1	4	0	0.765471	1	0.765471	0.765471	-0.385581	-0.561944	0.287077
3-hydroxyisobutyryl-CoA hydrolase, mitochondrial OS=Homo sapiens GN=HIBCH PE=1 SV=2	Q6NVY1			1	3	0	0.765471	1	0.765471	0.765471	-0.385581	-0.561944	0.287077
3-ketoacyl-CoA thiolase, peroxisomal OS=Homo sapiens GN=ACAA1 PE=1 SV=2	P09110			1	3	0	0.765471	1	0.765471	0.765471	-0.385581	-0.561944	0.287077
40S ribosomal protein S10 OS=Homo sapiens GN=RPS10 PE=1 SV=1	P46783	14	38	18	38	14	13.7785	14	13.7785	0.984177	-0.0230108	-0.156177	0.437947
40S ribosomal protein S10 OS=Homo sapiens GN=RPS10 PE=1 SV=1; Putative 40S ribosomal protein S10-like OS=Homo sapiens GN=RPS10P5 PE=5 SV=1	P46783; Q9NQ39	13		25		13	19.1368	13	19.1368	1.47206	0.557836	0.493873	0.689302
40S ribosomal protein S11 OS=Homo sapiens GN=RPS11 PE=1 SV=3	P62280	23	24	22	28	23	16.8404	23	16.8404	0.732189	-0.449711	-0.633715	0.263133
40S ribosomal protein S12 OS=Homo sapiens GN=RPS12 PE=1 SV=3	P25398	3	14	2	14	3	1.53094	3	1.53094	0.510314	-0.970543	-1.2166	0.111878
40S ribosomal protein S13 OS=Homo sapiens GN=RPS13 PE=1 SV=2	P62277	22	49	28	43	22	21.4332	22	21.4332	0.974235	-0.0376576	-0.172569	0.431495
40S ribosomal protein S14 OS=Homo sapiens GN=RPS14 PE=1 SV=3	P62263	11	36	21	37	11	16.0749	11	16.0749	1.46135	0.547305	0.482088	0.685128
40S ribosomal protein S15 OS=Homo sapiens GN=RPS15 PE=1 SV=2	P62841	21	65	34	65	21	26.026	21	26.026	1.23933	0.309565	0.216022	0.585515
40S ribosomal protein S15a OS=Homo sapiens GN=RPS15A PE=1 SV=2	P62244	14	36	14	52	14	10.7166	14	10.7166	0.765471	-0.385581	-0.561944	0.287077
40S ribosomal protein S16 OS=Homo sapiens GN=RPS16 PE=1 SV=2	P62249	12	39	15	47	12	11.4821	12	11.4821	0.956838	-0.0636528	-0.201661	0.420091
40S ribosomal protein S17 OS=Homo sapiens GN=RPS17 PE=1 SV=2	P08708	12	50	19	50	12	14.5439	12	14.5439	1.212	0.277384	0.180008	0.571427
40S ribosomal protein S18 OS=Homo sapiens GN=RPS18 PE=1 SV=3	P62269	23	53	36	57	23	27.5569	23	27.5569	1.19813	0.260782	0.161428	0.564122
40S ribosomal protein S19 OS=Homo sapiens GN=RPS19 PE=1 SV=2	P39019	18	38	23	38	18	17.6058	18	17.6058	0.978101	-0.0319439	-0.166174	0.43401
40S ribosomal protein S2 OS=Homo sapiens GN=RPS2 PE=1 SV=2	P15880	21	19	26	27	21	19.9022	21	19.9022	0.947726	-0.0774586	-0.217112	0.414061
40S ribosomal protein S20 OS=Homo sapiens GN=RPS20 PE=1 SV=1	P60866	12	24	12	24	12	9.18565	12	9.18565	0.765471	-0.385581	-0.561944	0.287077
40S ribosomal protein S21 OS=Homo sapiens GN=RPS21 PE=1 SV=1	P63220	1	13	2	13	1	1.53094	1	1.53094	1.53094	0.614419	0.557198	0.711304
40S ribosomal protein S23 OS=Homo sapiens GN=RPS23 PE=1 SV=3	P62266	1	8	7	23	1	5.3583	1	5.3583	5.3583	2.42177	2.57988	0.995058
40S ribosomal protein S24 OS=Homo sapiens GN=RPS24 PE=1 SV=1	P62847	11	29	21	35	11	16.0749	11	16.0749	1.46135	0.547305	0.482088	0.685128
40S ribosomal protein S25 OS=Homo sapiens GN=RPS25 PE=1 SV=1	P62851	11	28	18	30	11	13.7785	11	13.7785	1.25259	0.324912	0.233199	0.592196
40S ribosomal protein S26 OS=Homo sapiens GN=RPS26 PE=1 SV=3	P62854	2	34	3	34	2	2.29641	2	2.29641	1.14821	0.199382	0.0927119	0.536934
40S ribosomal protein S26 OS=Homo sapiens GN=RPS26 PE=1 SV=3; Putative 40S ribosomal protein S26-like 1 OS=Homo sapiens GN=RPS26P11 PE=5 SV=1	P62854; Q5JNZ5	9		8		9	6.12377	9	6.12377	0.680418	-0.555506	-0.752115	0.225991
40S ribosomal protein S27 OS=Homo sapiens GN=RPS27 PE=1 SV=3	P42677	2	29	4	30	2	3.06188	2	3.06188	1.53094	0.614419	0.557198	0.711304
40S ribosomal protein S27-like OS=Homo sapiens GN=RPS27L PE=1 SV=3	Q71UM5			1	29	0	0.765471	1	0.765471	0.765471	-0.385581	-0.561944	0.287077
40S ribosomal protein S27-like OS=Homo sapiens GN=RPS27L PE=1 SV=3; 40S ribosomal protein S27 OS=Homo sapiens GN=RPS27 PE=1 SV=3	Q71UM5; P42677	1		1		1	0.765471	1	0.765471	0.765471	-0.385581	-0.561944	0.287077
40S ribosomal protein S28 OS=Homo sapiens GN=RPS28 PE=1 SV=1	P62857	3	30	3	30	3	2.29641	3	2.29641	0.765471	-0.385581	-0.561944	0.287077
40S ribosomal protein S29 OS=Homo sapiens GN=RPS29 PE=1 SV=2	P62273	2	20	1	20	2	0.765471	2	0.765471	0.382735	-1.38558	-1.68109	0.0463731
40S ribosomal protein S3 OS=Homo sapiens GN=RPS3 PE=1 SV=2	P23396	12	30	34	51	12	26.026	12	26.026	2.16883	1.11692	1.11957	0.868551
40S ribosomal protein S30 OS=Homo sapiens GN=FAU PE=1 SV=1	P62861			3	17	0	2.29641	1	2.29641	2.29641	1.19938	1.21185	0.887216
40S ribosomal protein S3a OS=Homo sapiens GN=RPS3A PE=1 SV=2	P61247	22	36	32	37	22	24.4951	22	24.4951	1.11341	0.154987	0.0430286	0.517161
40S ribosomal protein S4, X isoform OS=Homo sapiens GN=RPS4X PE=1 SV=2	P62701	4	29	8	38	4	6.12377	4	6.12377	1.53094	0.614419	0.557198	0.711304
40S ribosomal protein S4, Y isoform 1 OS=Homo sapiens GN=RPS4Y1 PE=1 SV=2; 40S ribosomal protein S4, X isoform OS=Homo sapiens GN=RPS4X PE=1 SV=2	P22090; P62701	2		6		2	4.59282	2	4.59282	2.29641	1.19938	1.21185	0.887216
40S ribosomal protein S4, Y isoform 1 OS=Homo sapiens GN=RPS4Y1 PE=1 SV=2; 40S ribosomal protein S4, Y isoform 2 OS=Homo sapiens GN=RPS4Y2 PE=2 SV=3; 40S ribosomal protein S4, X isoform OS=Homo sapiens GN=RPS4X PE=1 SV=2	P22090; Q8TD47; P62701	6		14		6	10.7166	6	10.7166	1.7861	0.836812	0.806087	0.789904
40S ribosomal protein S4, Y isoform 2 OS=Homo sapiens GN=RPS4Y2 PE=2 SV=3; 40S ribosomal protein S4, X isoform OS=Homo sapiens GN=RPS4X PE=1 SV=2	Q8TD47; P62701	7		9		7	6.88924	7	6.88924	0.984177	-0.0230108	-0.156177	0.437947
40S ribosomal protein S5 OS=Homo sapiens GN=RPS5 PE=1 SV=4	P46782	12	31	23	31	12	17.6058	12	17.6058	1.46715	0.553019	0.488482	0.687396
40S ribosomal protein S6 OS=Homo sapiens GN=RPS6 PE=1 SV=1	P62753	10	14	13	14	10	9.95112	10	9.95112	0.995112	-0.00706928	-0.138336	0.444987
40S ribosomal protein S7 OS=Homo sapiens GN=RPS7 PE=1 SV=1	P62081	13	26	22	32	13	16.8404	13	16.8404	1.29541	0.373411	0.287476	0.613126
40S ribosomal protein S8 OS=Homo sapiens GN=RPS8 PE=1 SV=2	P62241	14	38	24	38	14	18.3713	14	18.3713	1.31224	0.392027	0.308309	0.621076
40S ribosomal protein S9 OS=Homo sapiens GN=RPS9 PE=1 SV=3	P46781	19	40	30	50	19	22.9641	19	22.9641	1.20864	0.273382	0.175529	0.569668
40S ribosomal protein SA OS=Homo sapiens GN=RPSA PE=1 SV=4	P08865	40	45	50	45	40	38.2735	40	38.2735	0.956838	-0.0636528	-0.201661	0.420091
5'-nucleotidase OS=Homo sapiens GN=NT5E PE=1 SV=1	P21589	65	39	47	33	65	35.9771	65	35.9771	0.553494	-0.85336	-1.08546	0.13886
60 kDa heat shock protein, mitochondrial OS=Homo sapiens GN=HSPD1 PE=1 SV=2	P10809	10	17	20	30	10	15.3094	10	15.3094	1.53094	0.614419	0.557198	0.711304
60 kDa SS-A/Ro ribonucleoprotein OS=Homo sapiens GN=TROVE2 PE=1 SV=2	P10155			1	1	0	0.765471	1	0.765471	0.765471	-0.385581	-0.561944	0.287077
60S acidic ribosomal protein P0 OS=Homo sapiens GN=RPLP0 PE=1 SV=1	P05388	4	32	5	33	4	3.82735	4	3.82735	0.956838	-0.0636528	-0.201661	0.420091
60S acidic ribosomal protein P0 OS=Homo sapiens GN=RPLP0 PE=1 SV=1; 60S acidic ribosomal protein P0-like OS=Homo sapiens GN=RPLP0P6 PE=5 SV=1	P05388; Q8NHW5	41		64		41	48.9901	41	48.9901	1.19488	0.256867	0.157046	0.562396
60S acidic ribosomal protein P1 OS=Homo sapiens GN=RPLP1 PE=1 SV=1	P05386	1	14	3	14	1	2.29641	1	2.29641	2.29641	1.19938	1.21185	0.887216
60S acidic ribosomal protein P2 OS=Homo sapiens GN=RPLP2 PE=1 SV=1	P05387	19	78	16	78	19	12.2475	19	12.2475	0.644607	-0.633508	-0.83941	0.20062
60S ribosomal protein L10 OS=Homo sapiens GN=RPL10 PE=1 SV=4	P27635	8	21	15	21	8	11.4821	8	11.4821	1.43526	0.52131	0.452995	0.674724
60S ribosomal protein L10 OS=Homo sapiens GN=RPL10 PE=1 SV=4; 60S ribosomal protein L10-like OS=Homo sapiens GN=RPL10L PE=1 SV=3	P27635; Q96L21	5		10		5	7.65471	5	7.65471	1.53094	0.614419	0.557198	0.711304
60S ribosomal protein L10a OS=Homo sapiens GN=RPL10A PE=1 SV=2	P62906	30	38	39	41	30	29.8534	30	29.8534	0.995112	-0.00706928	-0.138336	0.444987
60S ribosomal protein L11 OS=Homo sapiens GN=RPL11 PE=1 SV=2	P62913	6	21	9	21	6	6.88924	6	6.88924	1.14821	0.199382	0.0927119	0.536934
60S ribosomal protein L12 OS=Homo sapiens GN=RPL12 PE=1 SV=1	P30050	10	24	27	24	10	20.6677	10	20.6677	2.06677	1.04738	1.04174	0.851234
60S ribosomal protein L13 OS=Homo sapiens GN=RPL13 PE=1 SV=4	P26373	11	15	16	20	11	12.2475	11	12.2475	1.11341	0.154987	0.0430286	0.517161
60S ribosomal protein L13a OS=Homo sapiens GN=RPL13A PE=1 SV=2	P40429		9	1	13	0	0.765471	1	0.765471	0.765471	-0.385581	-0.561944	0.287077
60S ribosomal protein L14 OS=Homo sapiens GN=RPL14 PE=1 SV=4	P50914	5	14	9	14	5	6.88924	5	6.88924	1.37785	0.462416	0.387085	0.650653
60S ribosomal protein L15 OS=Homo sapiens GN=RPL15 PE=1 SV=2	P61313	7	11	20	27	7	15.3094	7	15.3094	2.18706	1.12899	1.13308	0.871409
60S ribosomal protein L17 OS=Homo sapiens GN=RPL17 PE=1 SV=3	P18621	24	32	40	32	24	30.6188	24	30.6188	1.27578	0.351385	0.262825	0.603657
60S ribosomal protein L18 OS=Homo sapiens GN=RPL18 PE=1 SV=2	Q07020	8	26	15	37	8	11.4821	8	11.4821	1.43526	0.52131	0.452995	0.674724
60S ribosomal protein L18a OS=Homo sapiens GN=RPL18A PE=1 SV=2	Q02543	3	14	9	14	3	6.88924	3	6.88924	2.29641	1.19938	1.21185	0.887216
60S ribosomal protein L19 OS=Homo sapiens GN=RPL19 PE=1 SV=1	P84098	11	22	15	23	11	11.4821	11	11.4821	1.04382	0.0618781	-0.0611741	0.47561
60S ribosomal protein L21 OS=Homo sapiens GN=RPL21 PE=1 SV=2	P46778	2	16	7	28	2	5.3583	2	5.3583	2.67915	1.42177	1.46074	0.927957
60S ribosomal protein L22 OS=Homo sapiens GN=RPL22 PE=1 SV=2	P35268	5	19	6	30	5	4.59282	5	4.59282	0.918565	-0.122546	-0.267571	0.394515
60S ribosomal protein L22-like 1 OS=Homo sapiens GN=RPL22L1 PE=1 SV=2	Q6P5R6	6	20	5	20	6	3.82735	6	3.82735	0.637892	-0.648615	-0.856317	0.195911
60S ribosomal protein L23 OS=Homo sapiens GN=RPL23 PE=1 SV=1	P62829	13	29	13	29	13	9.95112	13	9.95112	0.765471	-0.385581	-0.561944	0.287077
60S ribosomal protein L23a OS=Homo sapiens GN=RPL23A PE=1 SV=1	P62750	23	34	29	34	23	22.1987	23	22.1987	0.965159	-0.0511619	-0.187682	0.425563
60S ribosomal protein L24 OS=Homo sapiens GN=RPL24 PE=1 SV=1	P83731	11	19	19	19	11	14.5439	11	14.5439	1.32218	0.402915	0.320495	0.625703
60S ribosomal protein L26 OS=Homo sapiens GN=RPL26 PE=1 SV=1	P61254	1	28		17	1	0	1	1	1	0	-0.130424	0.448115
60S ribosomal protein L26 OS=Homo sapiens GN=RPL26 PE=1 SV=1; 60S ribosomal protein L26-like 1 OS=Homo sapiens GN=RPL26L1 PE=1 SV=1	P61254; Q9UNX3	6		9		6	6.88924	6	6.88924	1.14821	0.199382	0.0927119	0.536934
60S ribosomal protein L27 OS=Homo sapiens GN=RPL27 PE=1 SV=2	P61353	11	43	20	43	11	15.3094	11	15.3094	1.39176	0.476916	0.403312	0.656641
60S ribosomal protein L27a OS=Homo sapiens GN=RPL27A PE=1 SV=2	P46776	1	5	5	20	1	3.82735	1	3.82735	3.82735	1.93635	2.03662	0.979156
60S ribosomal protein L28 OS=Homo sapiens GN=RPL28 PE=1 SV=3	P46779	9	21	14	31	9	10.7166	9	10.7166	1.19073	0.251849	0.15143	0.560182
60S ribosomal protein L29 OS=Homo sapiens GN=RPL29 PE=1 SV=2	P47914	2	14	3	14	2	2.29641	2	2.29641	1.14821	0.199382	0.0927119	0.536934
60S ribosomal protein L3 OS=Homo sapiens GN=RPL3 PE=1 SV=2	P39023			5	13	0	3.82735	1	3.82735	3.82735	1.93635	2.03662	0.979156
60S ribosomal protein L3 OS=Homo sapiens GN=RPL3 PE=1 SV=2; 60S ribosomal protein L3-like OS=Homo sapiens GN=RPL3L PE=2 SV=3	P39023; Q92901			2		0	1.53094	1	1.53094	1.53094	0.614419	0.557198	0.711304
60S ribosomal protein L30 OS=Homo sapiens GN=RPL30 PE=1 SV=2	P62888	5	17	4	17	5	3.06188	5	3.06188	0.612377	-0.707509	-0.922228	0.178205
60S ribosomal protein L31 OS=Homo sapiens GN=RPL31 PE=1 SV=1	P62899	14	25	19	31	14	14.5439	14	14.5439	1.03885	0.0549917	-0.0688809	0.472542
60S ribosomal protein L32 OS=Homo sapiens GN=RPL32 PE=1 SV=2	P62910	6	22	8	21	6	6.12377	6	6.12377	1.02063	0.0294566	-0.0974583	0.461181
60S ribosomal protein L34 OS=Homo sapiens GN=RPL34 PE=1 SV=3	P49207	13	22	15	22	13	11.4821	13	11.4821	0.883235	-0.17913	-0.330896	0.370361
60S ribosomal protein L35 OS=Homo sapiens GN=RPL35 PE=1 SV=2	P42766	5	16	8	16	5	6.12377	5	6.12377	1.22475	0.292491	0.196915	0.578053
60S ribosomal protein L35a OS=Homo sapiens GN=RPL35A PE=1 SV=2	P18077	4	13	8	13	4	6.12377	4	6.12377	1.53094	0.614419	0.557198	0.711304
60S ribosomal protein L36 OS=Homo sapiens GN=RPL36 PE=1 SV=3	Q9Y3U8	9	20	10	20	9	7.65471	9	7.65471	0.850523	-0.233578	-0.391831	0.347591
60S ribosomal protein L36a OS=Homo sapiens GN=RPL36A PE=1 SV=2	P83881			1	27	0	0.765471	1	0.765471	0.765471	-0.385581	-0.561944	0.287077
60S ribosomal protein L36a-like OS=Homo sapiens GN=RPL36AL PE=1 SV=3	Q969Q0	1	15	1	27	1	0.765471	1	0.765471	0.765471	-0.385581	-0.561944	0.287077
60S ribosomal protein L36a-like OS=Homo sapiens GN=RPL36AL PE=1 SV=3; 60S ribosomal protein L36a OS=Homo sapiens GN=RPL36A PE=1 SV=2	Q969Q0; P83881	3		4		3	3.06188	3	3.06188	1.02063	0.0294566	-0.0974583	0.461181
60S ribosomal protein L37 OS=Homo sapiens GN=RPL37 PE=1 SV=2	P61927	1	7			1	0	1	1	1	0	-0.130424	0.448115
60S ribosomal protein L38 OS=Homo sapiens GN=RPL38 PE=1 SV=2	P63173	1	14	2	29	1	1.53094	1	1.53094	1.53094	0.614419	0.557198	0.711304
60S ribosomal protein L4 OS=Homo sapiens GN=RPL4 PE=1 SV=5	P36578	39	29	50	29	39	38.2735	39	38.2735	0.981373	-0.0271269	-0.160783	0.436132
60S ribosomal protein L5 OS=Homo sapiens GN=RPL5 PE=1 SV=3	P46777	17	21	25	16	17	19.1368	17	19.1368	1.12569	0.170812	0.060739	0.524216
60S ribosomal protein L6 OS=Homo sapiens GN=RPL6 PE=1 SV=3	Q02878	14	21	25	30	14	19.1368	14	19.1368	1.36691	0.45092	0.37422	0.64588
60S ribosomal protein L7 OS=Homo sapiens GN=RPL7 PE=1 SV=1	P18124	28	41	42	41	28	32.1498	28	32.1498	1.14821	0.199382	0.0927119	0.536934
60S ribosomal protein L7a OS=Homo sapiens GN=RPL7A PE=1 SV=2	P62424	29	33	38	33	29	29.0879	29	29.0879	1.00303	0.00436562	-0.125539	0.450049
60S ribosomal protein L8 OS=Homo sapiens GN=RPL8 PE=1 SV=2	P62917	12	16	18	22	12	13.7785	12	13.7785	1.14821	0.199382	0.0927119	0.536934
60S ribosomal protein L9 OS=Homo sapiens GN=RPL9 PE=1 SV=1	P32969	2	13	2	13	2	1.53094	2	1.53094	0.765471	-0.385581	-0.561944	0.287077
6-phosphogluconate dehydrogenase, decarboxylating OS=Homo sapiens GN=PGD PE=1 SV=3	P52209	1	3	9	18	1	6.88924	1	6.88924	6.88924	2.78434	2.98565	0.998585
6-phosphogluconolactonase OS=Homo sapiens GN=PGLS PE=1 SV=2	O95336	2	12	2	12	2	1.53094	2	1.53094	0.765471	-0.385581	-0.561944	0.287077
78 kDa glucose-regulated protein OS=Homo sapiens GN=HSPA5 PE=1 SV=2	P11021	13	20	39	34	13	29.8534	13	29.8534	2.29641	1.19938	1.21185	0.887216
Abl interactor 2 OS=Homo sapiens GN=ABI2 PE=1 SV=1; Abl interactor 1 OS=Homo sapiens GN=ABI1 PE=1 SV=4	Q9NYB9; Q8IZP0			1		0	0.765471	1	0.765471	0.765471	-0.385581	-0.561944	0.287077
Acetyl-CoA acetyltransferase, mitochondrial OS=Homo sapiens GN=ACAT1 PE=1 SV=1	P24752			1	2	0	0.765471	1	0.765471	0.765471	-0.385581	-0.561944	0.287077
Acid ceramidase OS=Homo sapiens GN=ASAH1 PE=1 SV=5	Q13510			1	3	0	0.765471	1	0.765471	0.765471	-0.385581	-0.561944	0.287077
Acidic leucine-rich nuclear phosphoprotein 32 family member A OS=Homo sapiens GN=ANP32A PE=1 SV=1	P39687	2	10	1	7	2	0.765471	2	0.765471	0.382735	-1.38558	-1.68109	0.0463731
Acidic leucine-rich nuclear phosphoprotein 32 family member A OS=Homo sapiens GN=ANP32A PE=1 SV=1; Acidic leucine-rich nuclear phosphoprotein 32 family member C OS=Homo sapiens GN=ANP32C PE=2 SV=1; Acidic leucine-rich nuclear phosphoprotein 32 family memb	P39687; O43423; O95626	1		1		1	0.765471	1	0.765471	0.765471	-0.385581	-0.561944	0.287077
Acidic leucine-rich nuclear phosphoprotein 32 family member A OS=Homo sapiens GN=ANP32A PE=1 SV=1; Acidic leucine-rich nuclear phosphoprotein 32 family member D OS=Homo sapiens GN=ANP32D PE=2 SV=2	P39687; O95626			1		0	0.765471	1	0.765471	0.765471	-0.385581	-0.561944	0.287077
Acidic leucine-rich nuclear phosphoprotein 32 family member B OS=Homo sapiens GN=ANP32B PE=1 SV=1	Q92688	4	12	6	12	4	4.59282	4	4.59282	1.14821	0.199382	0.0927119	0.536934
Acidic leucine-rich nuclear phosphoprotein 32 family member E OS=Homo sapiens GN=ANP32E PE=1 SV=1	Q9BTT0	1	4	4	11	1	3.06188	1	3.06188	3.06188	1.61442	1.67634	0.953164
Aconitate hydratase, mitochondrial OS=Homo sapiens GN=ACO2 PE=1 SV=2	Q99798			1	2	0	0.765471	1	0.765471	0.765471	-0.385581	-0.561944	0.287077
Actin, cytoplasmic 1 OS=Homo sapiens GN=ACTB PE=1 SV=1; Actin, aortic smooth muscle OS=Homo sapiens GN=ACTA2 PE=1 SV=1; Beta-actin-like protein 2 OS=Homo sapiens GN=ACTBL2 PE=1 SV=2; Actin, alpha cardiac muscle 1 OS=Homo sapiens GN=ACTC1 PE=1 SV=1; Actin,	P60709; P62736; Q562R1; P68032; P63261			1		0	0.765471	1	0.765471	0.765471	-0.385581	-0.561944	0.287077
Actin, cytoplasmic 1 OS=Homo sapiens GN=ACTB PE=1 SV=1; Actin, cytoplasmic 2 OS=Homo sapiens GN=ACTG1 PE=1 SV=1	P60709; P63261	285		531		285	406.465	285	406.465	1.42619	0.512169	0.442766	0.671032
Actin, gamma-enteric smooth muscle OS=Homo sapiens GN=ACTG2 PE=1 SV=1; Actin, aortic smooth muscle OS=Homo sapiens GN=ACTA2 PE=1 SV=1; Actin, alpha skeletal muscle OS=Homo sapiens GN=ACTA1 PE=1 SV=1; Actin, alpha cardiac muscle 1 OS=Homo sapiens GN=ACTC1	P63267; P62736; P68133; P68032	47		71		47	54.3484	47	54.3484	1.15635	0.209577	0.104122	0.541464
Actin, gamma-enteric smooth muscle OS=Homo sapiens GN=ACTG2 PE=1 SV=1; Actin, cytoplasmic 1 OS=Homo sapiens GN=ACTB PE=1 SV=1; Actin, aortic smooth muscle OS=Homo sapiens GN=ACTA2 PE=1 SV=1; Actin, alpha skeletal muscle OS=Homo sapiens GN=ACTA1 PE=1 SV=1;	P63267; P60709; P62736; P68133; P68032; P63261	63		77		63	58.9412	63	58.9412	0.935575	-0.0960743	-0.237945	0.405962
Actin, gamma-enteric smooth muscle OS=Homo sapiens GN=ACTG2 PE=1 SV=1; Actin, cytoplasmic 1 OS=Homo sapiens GN=ACTB PE=1 SV=1; Actin, aortic smooth muscle OS=Homo sapiens GN=ACTA2 PE=1 SV=1; Actin, alpha skeletal muscle OS=Homo sapiens GN=ACTA1 PE=1 SV=1;	P63267; P60709; P62736; P68133; Q562R1; P68032; P63261	77		103		77	78.8435	77	78.8435	1.02394	0.0341331	-0.0922247	0.46326
Actin-binding LIM protein 1 OS=Homo sapiens GN=ABLIM1 PE=1 SV=3	O14639	1	1	6	5	1	4.59282	1	4.59282	4.59282	2.19938	2.331	0.990123
Actin-related protein 10 OS=Homo sapiens GN=ACTR10 PE=1 SV=1	Q9NZ32	1	2	5	12	1	3.82735	1	3.82735	3.82735	1.93635	2.03662	0.979156
Actin-related protein 2 OS=Homo sapiens GN=ACTR2 PE=1 SV=1	P61160	1	4	8	16	1	6.12377	1	6.12377	6.12377	2.61442	2.79548	0.997409
Actin-related protein 2/3 complex subunit 1B OS=Homo sapiens GN=ARPC1B PE=1 SV=3	O15143			4	9	0	3.06188	1	3.06188	3.06188	1.61442	1.67634	0.953164
Actin-related protein 2/3 complex subunit 2 OS=Homo sapiens GN=ARPC2 PE=1 SV=1	O15144			16	24	0	12.2475	1	12.2475	12.2475	3.61442	3.91462	0.999955
Actin-related protein 2/3 complex subunit 3 OS=Homo sapiens GN=ARPC3 PE=1 SV=3	O15145	15	33	25	33	15	19.1368	15	19.1368	1.27578	0.351385	0.262825	0.603657
Actin-related protein 2/3 complex subunit 4 OS=Homo sapiens GN=ARPC4 PE=1 SV=3	P59998	6	23	14	35	6	10.7166	6	10.7166	1.7861	0.836812	0.806087	0.789904
Actin-related protein 2/3 complex subunit 5 OS=Homo sapiens GN=ARPC5 PE=1 SV=3	O15511	5	34	9	34	5	6.88924	5	6.88924	1.37785	0.462416	0.387085	0.650653
Actin-related protein 2/3 complex subunit 5-like protein OS=Homo sapiens GN=ARPC5L PE=1 SV=1	Q9BPX5	3	50	5	59	3	3.82735	3	3.82735	1.27578	0.351385	0.262825	0.603657
Actin-related protein 2/3 complex subunit 5-like protein OS=Homo sapiens GN=ARPC5L PE=1 SV=1; Actin-related protein 2/3 complex subunit 5 OS=Homo sapiens GN=ARPC5 PE=1 SV=3	Q9BPX5; O15511	1		2		1	1.53094	1	1.53094	1.53094	0.614419	0.557198	0.711304
Actin-related protein 3 OS=Homo sapiens GN=ACTR3 PE=1 SV=3	P61158	23	36	50	36	23	38.2735	23	38.2735	1.66407	0.734713	0.691824	0.755476
Actin-related protein 3B OS=Homo sapiens GN=ACTR3B PE=2 SV=1; Actin-related protein 3 OS=Homo sapiens GN=ACTR3 PE=1 SV=3	Q9P1U1; P61158	3		8		3	6.12377	3	6.12377	2.04126	1.02946	1.02168	0.846535
Actin-related protein 3C OS=Homo sapiens GN=ACTR3C PE=2 SV=1; Actin-related protein 3B OS=Homo sapiens GN=ACTR3B PE=2 SV=1; Actin-related protein 3 OS=Homo sapiens GN=ACTR3 PE=1 SV=3	Q9C0K3; Q9P1U1; P61158	3		9		3	6.88924	3	6.88924	2.29641	1.19938	1.21185	0.887216
Activated RNA polymerase II transcriptional coactivator p15 OS=Homo sapiens GN=SUB1 PE=1 SV=3	P53999			2	16	0	1.53094	1	1.53094	1.53094	0.614419	0.557198	0.711304
Activator of 90 kDa heat shock protein ATPase homolog 1 OS=Homo sapiens GN=AHSA1 PE=1 SV=1	O95433			3	7	0	2.29641	1	2.29641	2.29641	1.19938	1.21185	0.887216
Acyl-protein thioesterase 2 OS=Homo sapiens GN=LYPLA2 PE=1 SV=1	O95372			2	7	0	1.53094	1	1.53094	1.53094	0.614419	0.557198	0.711304
Adaptin ear-binding coat-associated protein 2 OS=Homo sapiens GN=NECAP2 PE=1 SV=1	Q9NVZ3			1	10	0	0.765471	1	0.765471	0.765471	-0.385581	-0.561944	0.287077
Adenosylhomocysteinase OS=Homo sapiens GN=AHCY PE=1 SV=4	P23526			1	3	0	0.765471	1	0.765471	0.765471	-0.385581	-0.561944	0.287077
Adenylate kinase 2, mitochondrial OS=Homo sapiens GN=AK2 PE=1 SV=2	P54819	1	5	3	13	1	2.29641	1	2.29641	2.29641	1.19938	1.21185	0.887216
Adenylate kinase isoenzyme 1 OS=Homo sapiens GN=AK1 PE=1 SV=3	P00568			1	6	0	0.765471	1	0.765471	0.765471	-0.385581	-0.561944	0.287077
Adenylosuccinate lyase OS=Homo sapiens GN=ADSL PE=1 SV=2	P30566			2	6	0	1.53094	1	1.53094	1.53094	0.614419	0.557198	0.711304
Adenylosuccinate synthetase isozyme 2 OS=Homo sapiens GN=ADSS PE=1 SV=3	P30520			2	5	0	1.53094	1	1.53094	1.53094	0.614419	0.557198	0.711304
Adhesion G protein-coupled receptor L2 OS=Homo sapiens GN=ADGRL2 PE=1 SV=2	O95490	1	1	1	1	1	0.765471	1	0.765471	0.765471	-0.385581	-0.561944	0.287077
ADP-ribosylation factor 3 OS=Homo sapiens GN=ARF3 PE=1 SV=2; ADP-ribosylation factor 1 OS=Homo sapiens GN=ARF1 PE=1 SV=2	P61204; P84077			1		0	0.765471	1	0.765471	0.765471	-0.385581	-0.561944	0.287077
ADP-ribosylation factor 3 OS=Homo sapiens GN=ARF3 PE=1 SV=2; ADP-ribosylation factor 1 OS=Homo sapiens GN=ARF1 PE=1 SV=2; ADP-ribosylation factor 5 OS=Homo sapiens GN=ARF5 PE=1 SV=2	P61204; P84077; P84085			1		0	0.765471	1	0.765471	0.765471	-0.385581	-0.561944	0.287077
ADP-ribosylation factor-like protein 3 OS=Homo sapiens GN=ARL3 PE=1 SV=2	P36405	1	6	2	12	1	1.53094	1	1.53094	1.53094	0.614419	0.557198	0.711304
ADP-ribosylation factor-like protein 6-interacting protein 1 OS=Homo sapiens GN=ARL6IP1 PE=1 SV=2	Q15041			1	4	0	0.765471	1	0.765471	0.765471	-0.385581	-0.561944	0.287077
ADP-sugar pyrophosphatase OS=Homo sapiens GN=NUDT5 PE=1 SV=1	Q9UKK9			1	4	0	0.765471	1	0.765471	0.765471	-0.385581	-0.561944	0.287077
Afadin OS=Homo sapiens GN=AFDN PE=1 SV=3	P55196	1	0	1	0	1	0.765471	1	0.765471	0.765471	-0.385581	-0.561944	0.287077
AH receptor-interacting protein OS=Homo sapiens GN=AIP PE=1 SV=2	O00170	1	4	1	4	1	0.765471	1	0.765471	0.765471	-0.385581	-0.561944	0.287077
A-kinase anchor protein 12 OS=Homo sapiens GN=AKAP12 PE=1 SV=4	Q02952			2	2	0	1.53094	1	1.53094	1.53094	0.614419	0.557198	0.711304
A-kinase anchor protein 2 OS=Homo sapiens GN=AKAP2 PE=1 SV=3	Q9Y2D5	7	5	24	20	7	18.3713	7	18.3713	2.62447	1.39203	1.42745	0.923275
Alanine--tRNA ligase, cytoplasmic OS=Homo sapiens GN=AARS PE=1 SV=2	P49588			1	1	0	0.765471	1	0.765471	0.765471	-0.385581	-0.561944	0.287077
Aldose reductase OS=Homo sapiens GN=AKR1B1 PE=1 SV=3	P15121			1	11	0	0.765471	1	0.765471	0.765471	-0.385581	-0.561944	0.287077
Allograft inflammatory factor 1-like OS=Homo sapiens GN=AIF1L PE=1 SV=1	Q9BQI0	4	12	1	7	4	0.765471	4	0.765471	0.191368	-2.38558	-2.80023	0.00255332
Alpha-2-macroglobulin receptor-associated protein OS=Homo sapiens GN=LRPAP1 PE=1 SV=1	P30533			1	2	0	0.765471	1	0.765471	0.765471	-0.385581	-0.561944	0.287077
Alpha-actinin-1 OS=Homo sapiens GN=ACTN1 PE=1 SV=2	P12814	18	29	31	48	18	23.7296	18	23.7296	1.31831	0.39869	0.315767	0.62391
Alpha-actinin-1 OS=Homo sapiens GN=ACTN1 PE=1 SV=2; Alpha-actinin-2 OS=Homo sapiens GN=ACTN2 PE=1 SV=1	P12814; P35609			1		0	0.765471	1	0.765471	0.765471	-0.385581	-0.561944	0.287077
Alpha-actinin-1 OS=Homo sapiens GN=ACTN1 PE=1 SV=2; Alpha-actinin-2 OS=Homo sapiens GN=ACTN2 PE=1 SV=1; Alpha-actinin-4 OS=Homo sapiens GN=ACTN4 PE=1 SV=2	P12814; P35609; O43707	10		15		10	11.4821	10	11.4821	1.14821	0.199382	0.0927119	0.536934
Alpha-actinin-1 OS=Homo sapiens GN=ACTN1 PE=1 SV=2; Alpha-actinin-3 OS=Homo sapiens GN=ACTN3 PE=1 SV=2; Alpha-actinin-2 OS=Homo sapiens GN=ACTN2 PE=1 SV=1	P12814; Q08043; P35609			1		0	0.765471	1	0.765471	0.765471	-0.385581	-0.561944	0.287077
Alpha-actinin-1 OS=Homo sapiens GN=ACTN1 PE=1 SV=2; Alpha-actinin-3 OS=Homo sapiens GN=ACTN3 PE=1 SV=2; Alpha-actinin-2 OS=Homo sapiens GN=ACTN2 PE=1 SV=1; Alpha-actinin-4 OS=Homo sapiens GN=ACTN4 PE=1 SV=2	P12814; Q08043; P35609; O43707	5		10		5	7.65471	5	7.65471	1.53094	0.614419	0.557198	0.711304
Alpha-actinin-1 OS=Homo sapiens GN=ACTN1 PE=1 SV=2; Alpha-actinin-3 OS=Homo sapiens GN=ACTN3 PE=1 SV=2; Alpha-actinin-4 OS=Homo sapiens GN=ACTN4 PE=1 SV=2	P12814; Q08043; O43707	4		4		4	3.06188	4	3.06188	0.765471	-0.385581	-0.561944	0.287077
Alpha-actinin-1 OS=Homo sapiens GN=ACTN1 PE=1 SV=2; Alpha-actinin-4 OS=Homo sapiens GN=ACTN4 PE=1 SV=2	P12814; O43707	15		16		15	12.2475	15	12.2475	0.816502	-0.292471	-0.457742	0.323569
Alpha-actinin-2 OS=Homo sapiens GN=ACTN2 PE=1 SV=1	P35609	1		1		1	0.765471	1	0.765471	0.765471	-0.385581	-0.561944	0.287077
Alpha-actinin-4 OS=Homo sapiens GN=ACTN4 PE=1 SV=2	O43707	46	53	53	63	46	40.5699	46	40.5699	0.881955	-0.181222	-0.333238	0.369477
Alpha-adducin OS=Homo sapiens GN=ADD1 PE=1 SV=2	P35611	1	2		1	1	0	1	1	1	0	-0.130424	0.448115
Alpha-adducin OS=Homo sapiens GN=ADD1 PE=1 SV=2; Beta-adducin OS=Homo sapiens GN=ADD2 PE=1 SV=3	P35611; P35612			1		0	0.765471	1	0.765471	0.765471	-0.385581	-0.561944	0.287077
Alpha-amylase 1 OS=Homo sapiens GN=AMY1A PE=1 SV=2	P04745	3	42			3	0	3	1	0.333333	-1.58496	-1.90422	0.0284406
Alpha-amylase 1 OS=Homo sapiens GN=AMY1A PE=1 SV=2; Alpha-amylase 2B OS=Homo sapiens GN=AMY2B PE=1 SV=1	P04745; P19961	3				3	0	3	1	0.333333	-1.58496	-1.90422	0.0284406
Alpha-amylase 1 OS=Homo sapiens GN=AMY1A PE=1 SV=2; Pancreatic alpha-amylase OS=Homo sapiens GN=AMY2A PE=1 SV=2; Alpha-amylase 2B OS=Homo sapiens GN=AMY2B PE=1 SV=1	P04745; P04746; P19961	15				15	0	15	1	0.0666667	-3.90689	-4.50279	3.35335e-06
Alpha-centractin OS=Homo sapiens GN=ACTR1A PE=1 SV=1	P61163			1	6	0	0.765471	1	0.765471	0.765471	-0.385581	-0.561944	0.287077
Alpha-crystallin B chain OS=Homo sapiens GN=CRYAB PE=1 SV=2	P02511	7	23	8	38	7	6.12377	7	6.12377	0.874824	-0.192936	-0.346347	0.364541
Alpha-enolase OS=Homo sapiens GN=ENO1 PE=1 SV=2	P06733	20	26	44	38	20	33.6807	20	33.6807	1.68404	0.751923	0.711084	0.761484
Alpha-globin transcription factor CP2 OS=Homo sapiens GN=TFCP2 PE=1 SV=2; Upstream-binding protein 1 OS=Homo sapiens GN=UBP1 PE=1 SV=1	Q12800; Q9NZI7			2		0	1.53094	1	1.53094	1.53094	0.614419	0.557198	0.711304
Alpha-parvin OS=Homo sapiens GN=PARVA PE=1 SV=1	Q9NVD7			1	2	0	0.765471	1	0.765471	0.765471	-0.385581	-0.561944	0.287077
Alpha-soluble NSF attachment protein OS=Homo sapiens GN=NAPA PE=1 SV=3	P54920			1	10	0	0.765471	1	0.765471	0.765471	-0.385581	-0.561944	0.287077
Alpha-soluble NSF attachment protein OS=Homo sapiens GN=NAPA PE=1 SV=3; Beta-soluble NSF attachment protein OS=Homo sapiens GN=NAPB PE=1 SV=2	P54920; Q9H115			1		0	0.765471	1	0.765471	0.765471	-0.385581	-0.561944	0.287077
Alpha-taxilin OS=Homo sapiens GN=TXLNA PE=1 SV=3	P40222	18	19	20	29	18	15.3094	18	15.3094	0.850523	-0.233578	-0.391831	0.347591
Alstrom syndrome protein 1 OS=Homo sapiens GN=ALMS1 PE=1 SV=3	Q8TCU4	1	0			1	0	1	1	1	0	-0.130424	0.448115
Aminoacyl tRNA synthase complex-interacting multifunctional protein 1 OS=Homo sapiens GN=AIMP1 PE=1 SV=2	Q12904	3	15	3	15	3	2.29641	3	2.29641	0.765471	-0.385581	-0.561944	0.287077
Aminoacyl tRNA synthase complex-interacting multifunctional protein 2 OS=Homo sapiens GN=AIMP2 PE=1 SV=2	Q13155			1	6	0	0.765471	1	0.765471	0.765471	-0.385581	-0.561944	0.287077
AN1-type zinc finger protein 5 OS=Homo sapiens GN=ZFAND5 PE=1 SV=1	O76080			1	4	0	0.765471	1	0.765471	0.765471	-0.385581	-0.561944	0.287077
Ankycorbin OS=Homo sapiens GN=RAI14 PE=1 SV=2	Q9P0K7	138	50	177	53	138	135.488	138	135.488	0.981799	-0.0264998	-0.160082	0.436408
Ankyrin repeat and KH domain-containing protein 1 OS=Homo sapiens GN=ANKHD1 PE=1 SV=1; Ankyrin repeat domain-containing protein 17 OS=Homo sapiens GN=ANKRD17 PE=1 SV=3	Q8IWZ3; O75179			2		0	1.53094	1	1.53094	1.53094	0.614419	0.557198	0.711304
Ankyrin repeat and LEM domain-containing protein 1 OS=Homo sapiens GN=ANKLE1 PE=1 SV=2	Q8NAG6			1	1	0	0.765471	1	0.765471	0.765471	-0.385581	-0.561944	0.287077
Ankyrin repeat domain-containing protein 17 OS=Homo sapiens GN=ANKRD17 PE=1 SV=3	O75179	2	1	2	2	2	1.53094	2	1.53094	0.765471	-0.385581	-0.561944	0.287077
Annexin A1 OS=Homo sapiens GN=ANXA1 PE=1 SV=2	P04083	23	48	25	41	23	19.1368	23	19.1368	0.832033	-0.265287	-0.427318	0.334574
Annexin A11 OS=Homo sapiens GN=ANXA11 PE=1 SV=1	P50995		2	1	3	0	0.765471	1	0.765471	0.765471	-0.385581	-0.561944	0.287077
Annexin A11 OS=Homo sapiens GN=ANXA11 PE=1 SV=1; Annexin A13 OS=Homo sapiens GN=ANXA13 PE=1 SV=3	P50995; P27216	1		1		1	0.765471	1	0.765471	0.765471	-0.385581	-0.561944	0.287077
Annexin A2 OS=Homo sapiens GN=ANXA2 PE=1 SV=2	P07355	39	53	42	55	39	32.1498	39	32.1498	0.824353	-0.278666	-0.442291	0.329139
Annexin A3 OS=Homo sapiens GN=ANXA3 PE=1 SV=3	P12429			5	15	0	3.82735	1	3.82735	3.82735	1.93635	2.03662	0.979156
Annexin A4 OS=Homo sapiens GN=ANXA4 PE=1 SV=4	P09525	1	3	3	11	1	2.29641	1	2.29641	2.29641	1.19938	1.21185	0.887216
Annexin A5 OS=Homo sapiens GN=ANXA5 PE=1 SV=2	P08758	10	32	20	53	10	15.3094	10	15.3094	1.53094	0.614419	0.557198	0.711304
Annexin A6 OS=Homo sapiens GN=ANXA6 PE=1 SV=3	P08133	40	29	118	57	40	90.3255	40	90.3255	2.25814	1.17513	1.18472	0.881935
Annexin A7 OS=Homo sapiens GN=ANXA7 PE=1 SV=3	P20073	1	2	2	4	1	1.53094	1	1.53094	1.53094	0.614419	0.557198	0.711304
AP-1 complex subunit beta-1 OS=Homo sapiens GN=AP1B1 PE=1 SV=2	Q10567			2	9	0	1.53094	1	1.53094	1.53094	0.614419	0.557198	0.711304
AP-2 complex subunit alpha-1 OS=Homo sapiens GN=AP2A1 PE=1 SV=3	O95782		1	13	20	0	9.95112	1	9.95112	9.95112	3.31486	3.57937	0.999828
AP-2 complex subunit alpha-1 OS=Homo sapiens GN=AP2A1 PE=1 SV=3; AP-2 complex subunit alpha-2 OS=Homo sapiens GN=AP2A2 PE=1 SV=2	O95782; O94973	3		7		3	5.3583	3	5.3583	1.7861	0.836812	0.806087	0.789904
AP-2 complex subunit alpha-2 OS=Homo sapiens GN=AP2A2 PE=1 SV=2	O94973			2	11	0	1.53094	1	1.53094	1.53094	0.614419	0.557198	0.711304
AP-2 complex subunit beta OS=Homo sapiens GN=AP2B1 PE=1 SV=1	P63010			4	13	0	3.06188	1	3.06188	3.06188	1.61442	1.67634	0.953164
AP-2 complex subunit beta OS=Homo sapiens GN=AP2B1 PE=1 SV=1; AP-1 complex subunit beta-1 OS=Homo sapiens GN=AP1B1 PE=1 SV=2	P63010; Q10567			7		0	5.3583	1	5.3583	5.3583	2.42177	2.57988	0.995058
Apolipoprotein B-100 OS=Homo sapiens GN=APOB PE=1 SV=2	P04114	1	0	1	0	1	0.765471	1	0.765471	0.765471	-0.385581	-0.561944	0.287077
Apoptosis inhibitor 5 OS=Homo sapiens GN=API5 PE=1 SV=3	Q9BZZ5	6	15	4	12	6	3.06188	6	3.06188	0.510314	-0.970543	-1.2166	0.111878
Apoptosis regulator BAX OS=Homo sapiens GN=BAX PE=1 SV=1	Q07812			1	7	0	0.765471	1	0.765471	0.765471	-0.385581	-0.561944	0.287077
Arf-GAP domain and FG repeat-containing protein 1 OS=Homo sapiens GN=AGFG1 PE=1 SV=2	P52594	2	2	2	2	2	1.53094	2	1.53094	0.765471	-0.385581	-0.561944	0.287077
Arginase-1 OS=Homo sapiens GN=ARG1 PE=1 SV=2	P05089	4	10			4	0	4	1	0.25	-2	-2.36871	0.00892515
Aspartate aminotransferase, cytoplasmic OS=Homo sapiens GN=GOT1 PE=1 SV=3	P17174	6	19	9	18	6	6.88924	6	6.88924	1.14821	0.199382	0.0927119	0.536934
Aspartate aminotransferase, mitochondrial OS=Homo sapiens GN=GOT2 PE=1 SV=3	P00505			3	5	0	2.29641	1	2.29641	2.29641	1.19938	1.21185	0.887216
Aspartyl/asparaginyl beta-hydroxylase OS=Homo sapiens GN=ASPH PE=1 SV=3	Q12797			1	2	0	0.765471	1	0.765471	0.765471	-0.385581	-0.561944	0.287077
Astrocytic phosphoprotein PEA-15 OS=Homo sapiens GN=PEA15 PE=1 SV=2	Q15121	72	55	91	62	72	69.6578	72	69.6578	0.96747	-0.0477113	-0.18382	0.427077
Ataxin-10 OS=Homo sapiens GN=ATXN10 PE=1 SV=1	Q9UBB4	1	3			1	0	1	1	1	0	-0.130424	0.448115
Ataxin-2 OS=Homo sapiens GN=ATXN2 PE=1 SV=2	Q99700	2	1	5	3	2	3.82735	2	3.82735	1.91368	0.936347	0.917481	0.820555
Ataxin-2-like protein OS=Homo sapiens GN=ATXN2L PE=1 SV=2	Q8WWM7	32	12	41	14	32	31.3843	32	31.3843	0.980759	-0.0280289	-0.161793	0.435735
ATP synthase subunit beta, mitochondrial OS=Homo sapiens GN=ATP5B PE=1 SV=3	P06576					0	0	1	1	1	0	-0.130424	0.448115
ATP-binding cassette sub-family F member 2 OS=Homo sapiens GN=ABCF2 PE=1 SV=2	Q9UG63			3	6	0	2.29641	1	2.29641	2.29641	1.19938	1.21185	0.887216
ATP-binding cassette sub-family G member 2 OS=Homo sapiens GN=ABCG2 PE=1 SV=3	Q9UNQ0	1	1			1	0	1	1	1	0	-0.130424	0.448115
ATP-citrate synthase OS=Homo sapiens GN=ACLY PE=1 SV=3	P53396			1	1	0	0.765471	1	0.765471	0.765471	-0.385581	-0.561944	0.287077
ATP-dependent RNA helicase DDX1 OS=Homo sapiens GN=DDX1 PE=1 SV=2	Q92499			3	5	0	2.29641	1	2.29641	2.29641	1.19938	1.21185	0.887216
ATP-dependent RNA helicase DDX3X OS=Homo sapiens GN=DDX3X PE=1 SV=3	O00571	4	8	6	22	4	4.59282	4	4.59282	1.14821	0.199382	0.0927119	0.536934
ATP-dependent RNA helicase DDX3X OS=Homo sapiens GN=DDX3X PE=1 SV=3; ATP-dependent RNA helicase DDX3Y OS=Homo sapiens GN=DDX3Y PE=1 SV=2	O00571; O15523	6		24		6	18.3713	6	18.3713	3.06188	1.61442	1.67634	0.953164
ATP-dependent RNA helicase DHX29 OS=Homo sapiens GN=DHX29 PE=1 SV=2	Q7Z478	15	1	20	2	15	15.3094	15	15.3094	1.02063	0.0294566	-0.0974583	0.461181
Autophagy protein 5 OS=Homo sapiens GN=ATG5 PE=1 SV=2	Q9H1Y0	1	5			1	0	1	1	1	0	-0.130424	0.448115
BAG family molecular chaperone regulator 1 OS=Homo sapiens GN=BAG1 PE=1 SV=4	Q99933			1	2	0	0.765471	1	0.765471	0.765471	-0.385581	-0.561944	0.287077
BAG family molecular chaperone regulator 2 OS=Homo sapiens GN=BAG2 PE=1 SV=1	O95816	3	17	2	12	3	1.53094	3	1.53094	0.510314	-0.970543	-1.2166	0.111878
BAG family molecular chaperone regulator 3 OS=Homo sapiens GN=BAG3 PE=1 SV=3	O95817	8	8	8	10	8	6.12377	8	6.12377	0.765471	-0.385581	-0.561944	0.287077
BAG family molecular chaperone regulator 4 OS=Homo sapiens GN=BAG4 PE=1 SV=1	O95429			2	4	0	1.53094	1	1.53094	1.53094	0.614419	0.557198	0.711304
Basic leucine zipper and W2 domain-containing protein 1 OS=Homo sapiens GN=BZW1 PE=1 SV=1	Q7L1Q6	1	2	6	14	1	4.59282	1	4.59282	4.59282	2.19938	2.331	0.990123
Basic leucine zipper and W2 domain-containing protein 2 OS=Homo sapiens GN=BZW2 PE=1 SV=1; Basic leucine zipper and W2 domain-containing protein 1 OS=Homo sapiens GN=BZW1 PE=1 SV=1	Q9Y6E2; Q7L1Q6			1		0	0.765471	1	0.765471	0.765471	-0.385581	-0.561944	0.287077
Basic salivary proline-rich protein 2 OS=Homo sapiens GN=PRB2 PE=1 SV=3	P02812	2	5			2	0	2	1	0.5	-1	-1.24957	0.105729
B-cell receptor-associated protein 31 OS=Homo sapiens GN=BCAP31 PE=1 SV=3	P51572	7	19	5	19	7	3.82735	7	3.82735	0.546765	-0.871008	-1.10521	0.134535
Beta/gamma crystallin domain-containing protein 1 OS=Homo sapiens GN=CRYBG1 PE=1 SV=3	Q9Y4K1	2	2	6	3	2	4.59282	2	4.59282	2.29641	1.19938	1.21185	0.887216
Beta-1,4-galactosyltransferase 1 OS=Homo sapiens GN=B4GALT1 PE=1 SV=5	P15291	2	4			2	0	2	1	0.5	-1	-1.24957	0.105729
Beta-1,4-galactosyltransferase 5 OS=Homo sapiens GN=B4GALT5 PE=2 SV=1	O43286	1				1	0	1	1	1	0	-0.130424	0.448115
Beta-actin-like protein 2 OS=Homo sapiens GN=ACTBL2 PE=1 SV=2	Q562R1	12	22	20	22	12	15.3094	12	15.3094	1.27578	0.351385	0.262825	0.603657
Beta-enolase OS=Homo sapiens GN=ENO3 PE=1 SV=5; Gamma-enolase OS=Homo sapiens GN=ENO2 PE=1 SV=3; Alpha-enolase OS=Homo sapiens GN=ENO1 PE=1 SV=2	P13929; P09104; P06733	3		6		3	4.59282	3	4.59282	1.53094	0.614419	0.557198	0.711304
Beta-hexosaminidase subunit beta OS=Homo sapiens GN=HEXB PE=1 SV=3	P07686			4	7	0	3.06188	1	3.06188	3.06188	1.61442	1.67634	0.953164
BH3-interacting domain death agonist OS=Homo sapiens GN=BID PE=1 SV=1	P55957			1	7	0	0.765471	1	0.765471	0.765471	-0.385581	-0.561944	0.287077
Bifunctional polynucleotide phosphatase/kinase OS=Homo sapiens GN=PNKP PE=1 SV=1	Q96T60			2	3	0	1.53094	1	1.53094	1.53094	0.614419	0.557198	0.711304
Bifunctional purine biosynthesis protein PURH OS=Homo sapiens GN=ATIC PE=1 SV=3	P31939			1	3	0	0.765471	1	0.765471	0.765471	-0.385581	-0.561944	0.287077
Bleomycin hydrolase OS=Homo sapiens GN=BLMH PE=1 SV=1	Q13867	3	2			3	0	3	1	0.333333	-1.58496	-1.90422	0.0284406
Brain acid soluble protein 1 OS=Homo sapiens GN=BASP1 PE=1 SV=2	P80723	40	70	28	63	40	21.4332	40	21.4332	0.53583	-0.900154	-1.13782	0.127597
Brain-specific angiogenesis inhibitor 1-associated protein 2 OS=Homo sapiens GN=BAIAP2 PE=1 SV=1	Q9UQB8	27	27	17	25	27	13.013	27	13.013	0.481963	-1.05301	-1.30889	0.0952863
BTB/POZ domain-containing protein KCTD12 OS=Homo sapiens GN=KCTD12 PE=1 SV=1	Q96CX2			1	9	0	0.765471	1	0.765471	0.765471	-0.385581	-0.561944	0.287077
BTB/POZ domain-containing protein KCTD16 OS=Homo sapiens GN=KCTD16 PE=1 SV=1; BTB/POZ domain-containing protein KCTD12 OS=Homo sapiens GN=KCTD12 PE=1 SV=1	Q68DU8; Q96CX2			1		0	0.765471	1	0.765471	0.765471	-0.385581	-0.561944	0.287077
BUB3-interacting and GLEBS motif-containing protein ZNF207 OS=Homo sapiens GN=ZNF207 PE=1 SV=1	O43670	3	5	3	5	3	2.29641	3	2.29641	0.765471	-0.385581	-0.561944	0.287077
Butyrophilin subfamily 1 member A1 OS=Homo sapiens GN=BTN1A1 PE=1 SV=3	Q13410	3	4	1	2	3	0.765471	3	0.765471	0.255157	-1.97054	-2.33574	0.00975233
Butyrophilin subfamily 3 member A1 OS=Homo sapiens GN=BTN3A1 PE=1 SV=3; E3 ubiquitin-protein ligase TRIM11 OS=Homo sapiens GN=TRIM11 PE=1 SV=2; Butyrophilin subfamily 1 member A1 OS=Homo sapiens GN=BTN1A1 PE=1 SV=3; E3 ubiquitin-protein ligase TRIM68 OS=H	O00481; Q96F44; Q13410; Q6AZZ1; O00478	2				2	0	2	1	0.5	-1	-1.24957	0.105729
Bystin OS=Homo sapiens GN=BYSL PE=1 SV=3	Q13895	1	2	2	4	1	1.53094	1	1.53094	1.53094	0.614419	0.557198	0.711304
Cadherin-13 OS=Homo sapiens GN=CDH13 PE=1 SV=1	P55290	12	9	6	7	12	4.59282	12	4.59282	0.382735	-1.38558	-1.68109	0.0463731
Cadherin-2 OS=Homo sapiens GN=CDH2 PE=1 SV=4	P19022			1	2	0	0.765471	1	0.765471	0.765471	-0.385581	-0.561944	0.287077
Calcineurin subunit B type 1 OS=Homo sapiens GN=PPP3R1 PE=1 SV=2	P63098	1	7	1	7	1	0.765471	1	0.765471	0.765471	-0.385581	-0.561944	0.287077
Calcium/calmodulin-dependent protein kinase type II subunit delta OS=Homo sapiens GN=CAMK2D PE=1 SV=3	Q13557			1	2	0	0.765471	1	0.765471	0.765471	-0.385581	-0.561944	0.287077
Calcyclin-binding protein OS=Homo sapiens GN=CACYBP PE=1 SV=2	Q9HB71			3	12	0	2.29641	1	2.29641	2.29641	1.19938	1.21185	0.887216
Caldesmon OS=Homo sapiens GN=CALD1 PE=1 SV=3	Q05682	79	33	103	33	79	78.8435	79	78.8435	0.998019	-0.00286112	-0.133626	0.446849
Calmodulin-1 OS=Homo sapiens GN=CALM1 PE=1 SV=1	P0DP23	45	77	41	83	45	31.3843	45	31.3843	0.697429	-0.519882	-0.712246	0.238156
Calmodulin-like protein 3 OS=Homo sapiens GN=CALML3 PE=1 SV=2	P27482	2	32	1	23	2	0.765471	2	0.765471	0.382735	-1.38558	-1.68109	0.0463731
Calmodulin-like protein 3 OS=Homo sapiens GN=CALML3 PE=1 SV=2; Calmodulin-1 OS=Homo sapiens GN=CALM1 PE=1 SV=1	P27482; P0DP23	2		1		2	0.765471	2	0.765471	0.382735	-1.38558	-1.68109	0.0463731
Calmodulin-like protein 3 OS=Homo sapiens GN=CALML3 PE=1 SV=2; Calmodulin-1 OS=Homo sapiens GN=CALM1 PE=1 SV=1; Troponin C, skeletal muscle OS=Homo sapiens GN=TNNC2 PE=1 SV=2	P27482; P0DP23; P02585	2		5		2	3.82735	2	3.82735	1.91368	0.936347	0.917481	0.820555
Calmodulin-like protein 5 OS=Homo sapiens GN=CALML5 PE=1 SV=2	Q9NZT1	3	5	3	5	3	2.29641	3	2.29641	0.765471	-0.385581	-0.561944	0.287077
Calnexin OS=Homo sapiens GN=CANX PE=1 SV=2	P27824	1	2	4	6	1	3.06188	1	3.06188	3.06188	1.61442	1.67634	0.953164
Calpain small subunit 1 OS=Homo sapiens GN=CAPNS1 PE=1 SV=1	P04632	2	16	5	22	2	3.82735	2	3.82735	1.91368	0.936347	0.917481	0.820555
Calpain small subunit 1 OS=Homo sapiens GN=CAPNS1 PE=1 SV=1; Calpain small subunit 2 OS=Homo sapiens GN=CAPNS2 PE=2 SV=2	P04632; Q96L46	2		1		2	0.765471	2	0.765471	0.382735	-1.38558	-1.68109	0.0463731
Calpastatin OS=Homo sapiens GN=CAST PE=1 SV=4	P20810	2	5	3	6	2	2.29641	2	2.29641	1.14821	0.199382	0.0927119	0.536934
Calponin-3 OS=Homo sapiens GN=CNN3 PE=1 SV=1	Q15417	2	10	6	20	2	4.59282	2	4.59282	2.29641	1.19938	1.21185	0.887216
Calreticulin OS=Homo sapiens GN=CALR PE=1 SV=1	P27797	10	24	16	29	10	12.2475	10	12.2475	1.22475	0.292491	0.196915	0.578053
Calumenin OS=Homo sapiens GN=CALU PE=1 SV=2	O43852	12	30	24	40	12	18.3713	12	18.3713	1.53094	0.614419	0.557198	0.711304
cAMP-regulated phosphoprotein 19 OS=Homo sapiens GN=ARPP19 PE=1 SV=2	P56211	1	25	3	38	1	2.29641	1	2.29641	2.29641	1.19938	1.21185	0.887216
cAMP-regulated phosphoprotein 19 OS=Homo sapiens GN=ARPP19 PE=1 SV=2; Alpha-endosulfine OS=Homo sapiens GN=ENSA PE=1 SV=1	P56211; O43768	1		1		1	0.765471	1	0.765471	0.765471	-0.385581	-0.561944	0.287077
Caprin-1 OS=Homo sapiens GN=CAPRIN1 PE=1 SV=2	Q14444	52	30	66	31	52	50.5211	52	50.5211	0.971559	-0.0416265	-0.17701	0.42975
Carbonic anhydrase 1 OS=Homo sapiens GN=CA1 PE=1 SV=2	P00915			1	4	0	0.765471	1	0.765471	0.765471	-0.385581	-0.561944	0.287077
Carbonic anhydrase 6 OS=Homo sapiens GN=CA6 PE=1 SV=3	P23280	3	13			3	0	3	1	0.333333	-1.58496	-1.90422	0.0284406
Carbonyl reductase [NADPH] 1 OS=Homo sapiens GN=CBR1 PE=1 SV=3	P16152			3	30	0	2.29641	1	2.29641	2.29641	1.19938	1.21185	0.887216
Carbonyl reductase [NADPH] 3 OS=Homo sapiens GN=CBR3 PE=1 SV=3	O75828			1		0	0.765471	1	0.765471	0.765471	-0.385581	-0.561944	0.287077
Carbonyl reductase [NADPH] 3 OS=Homo sapiens GN=CBR3 PE=1 SV=3; Carbonyl reductase [NADPH] 1 OS=Homo sapiens GN=CBR1 PE=1 SV=3	O75828; P16152			2		0	1.53094	1	1.53094	1.53094	0.614419	0.557198	0.711304
Carboxypeptidase M OS=Homo sapiens GN=CPM PE=1 SV=2	P14384			1	3	0	0.765471	1	0.765471	0.765471	-0.385581	-0.561944	0.287077
Cartilage-associated protein OS=Homo sapiens GN=CRTAP PE=1 SV=1	O75718			1	2	0	0.765471	1	0.765471	0.765471	-0.385581	-0.561944	0.287077
Casein kinase I isoform delta OS=Homo sapiens GN=CSNK1D PE=1 SV=2	P48730			1	5	0	0.765471	1	0.765471	0.765471	-0.385581	-0.561944	0.287077
Casein kinase I isoform delta OS=Homo sapiens GN=CSNK1D PE=1 SV=2; Casein kinase I isoform epsilon OS=Homo sapiens GN=CSNK1E PE=1 SV=1	P48730; P49674			1		0	0.765471	1	0.765471	0.765471	-0.385581	-0.561944	0.287077
Casein kinase II subunit alpha OS=Homo sapiens GN=CSNK2A1 PE=1 SV=1	P68400			1	18	0	0.765471	1	0.765471	0.765471	-0.385581	-0.561944	0.287077
Casein kinase II subunit alpha OS=Homo sapiens GN=CSNK2A1 PE=1 SV=1; Casein kinase II subunit alpha 3 OS=Homo sapiens GN=CSNK2A3 PE=1 SV=2	P68400; Q8NEV1			5		0	3.82735	1	3.82735	3.82735	1.93635	2.03662	0.979156
Casein kinase II subunit alpha' OS=Homo sapiens GN=CSNK2A2 PE=1 SV=1	P19784			2	9	0	1.53094	1	1.53094	1.53094	0.614419	0.557198	0.711304
Casein kinase II subunit beta OS=Homo sapiens GN=CSNK2B PE=1 SV=1	P67870	1	7	2	7	1	1.53094	1	1.53094	1.53094	0.614419	0.557198	0.711304
Caspase recruitment domain-containing protein 19 OS=Homo sapiens GN=CARD19 PE=1 SV=1	Q96LW7			1	4	0	0.765471	1	0.765471	0.765471	-0.385581	-0.561944	0.287077
Caspase-14 OS=Homo sapiens GN=CASP14 PE=1 SV=2	P31944	10	22	1	3	10	0.765471	10	0.765471	0.0765471	-3.70751	-4.27965	9.3592e-06
Caspase-3 OS=Homo sapiens GN=CASP3 PE=1 SV=2	P42574	1	4	1	4	1	0.765471	1	0.765471	0.765471	-0.385581	-0.561944	0.287077
Catalase OS=Homo sapiens GN=CAT PE=1 SV=3	P04040	3	2	1	2	3	0.765471	3	0.765471	0.255157	-1.97054	-2.33574	0.00975233
Catenin alpha-1 OS=Homo sapiens GN=CTNNA1 PE=1 SV=1	P35221	7	9	10	17	7	7.65471	7	7.65471	1.09353	0.128992	0.0139362	0.50556
Catenin alpha-1 OS=Homo sapiens GN=CTNNA1 PE=1 SV=1; Catenin alpha-2 OS=Homo sapiens GN=CTNNA2 PE=1 SV=5	P35221; P26232	4		5		4	3.82735	4	3.82735	0.956838	-0.0636528	-0.201661	0.420091
Catenin alpha-1 OS=Homo sapiens GN=CTNNA1 PE=1 SV=1; Catenin alpha-3 OS=Homo sapiens GN=CTNNA3 PE=1 SV=2	P35221; Q9UI47			2		0	1.53094	1	1.53094	1.53094	0.614419	0.557198	0.711304
Catenin alpha-2 OS=Homo sapiens GN=CTNNA2 PE=1 SV=5	P26232	1				1	0	1	1	1	0	-0.130424	0.448115
Catenin beta-1 OS=Homo sapiens GN=CTNNB1 PE=1 SV=1	P35222	1	2	5	10	1	3.82735	1	3.82735	3.82735	1.93635	2.03662	0.979156
Catenin delta-1 OS=Homo sapiens GN=CTNND1 PE=1 SV=1	O60716	7	8	11	10	7	8.42018	7	8.42018	1.20288	0.266496	0.167822	0.566638
Cathepsin D OS=Homo sapiens GN=CTSD PE=1 SV=1	P07339	4	6	2	7	4	1.53094	4	1.53094	0.382735	-1.38558	-1.68109	0.0463731
Cathepsin Z OS=Homo sapiens GN=CTSZ PE=1 SV=1	Q9UBR2			1	3	0	0.765471	1	0.765471	0.765471	-0.385581	-0.561944	0.287077
Caveolae-associated protein 1 OS=Homo sapiens GN=CAVIN1 PE=1 SV=1	Q6NZI2	1	4	1	5	1	0.765471	1	0.765471	0.765471	-0.385581	-0.561944	0.287077
Caveolae-associated protein 3 OS=Homo sapiens GN=CAVIN3 PE=1 SV=3	Q969G5	2	9			2	0	2	1	0.5	-1	-1.24957	0.105729
Caveolin-1 OS=Homo sapiens GN=CAV1 PE=1 SV=4	Q03135	1	12	1	12	1	0.765471	1	0.765471	0.765471	-0.385581	-0.561944	0.287077
CCR4-NOT transcription complex subunit 1 OS=Homo sapiens GN=CNOT1 PE=1 SV=2	A5YKK6	1	0	10	3	1	7.65471	1	7.65471	7.65471	2.93635	3.15577	0.9992
CCR4-NOT transcription complex subunit 10 OS=Homo sapiens GN=CNOT10 PE=1 SV=1	Q9H9A5	2	3	7	12	2	5.3583	2	5.3583	2.67915	1.42177	1.46074	0.927957
CCR4-NOT transcription complex subunit 11 OS=Homo sapiens GN=CNOT11 PE=1 SV=1	Q9UKZ1	6	4	12	27	6	9.18565	6	9.18565	1.53094	0.614419	0.557198	0.711304
CCR4-NOT transcription complex subunit 2 OS=Homo sapiens GN=CNOT2 PE=1 SV=1	Q9NZN8	14	23	15	22	14	11.4821	14	11.4821	0.820147	-0.286045	-0.45055	0.326157
CCR4-NOT transcription complex subunit 3 OS=Homo sapiens GN=CNOT3 PE=1 SV=1	O75175	4	3	6	6	4	4.59282	4	4.59282	1.14821	0.199382	0.0927119	0.536934
CCR4-NOT transcription complex subunit 9 OS=Homo sapiens GN=CNOT9 PE=1 SV=1	Q92600	8	25	11	27	8	8.42018	8	8.42018	1.05252	0.0738507	-0.047775	0.480948
CD2-associated protein OS=Homo sapiens GN=CD2AP PE=1 SV=1	Q9Y5K6	1	3	2	4	1	1.53094	1	1.53094	1.53094	0.614419	0.557198	0.711304
CD44 antigen OS=Homo sapiens GN=CD44 PE=1 SV=3	P16070	6	6	5	6	6	3.82735	6	3.82735	0.637892	-0.648615	-0.856317	0.195911
CD59 glycoprotein OS=Homo sapiens GN=CD59 PE=1 SV=1	P13987	1	6	1	6	1	0.765471	1	0.765471	0.765471	-0.385581	-0.561944	0.287077
CD63 antigen OS=Homo sapiens GN=CD63 PE=1 SV=2	P08962	1	4	1	4	1	0.765471	1	0.765471	0.765471	-0.385581	-0.561944	0.287077
Cell division control protein 42 homolog OS=Homo sapiens GN=CDC42 PE=1 SV=2	P60953	2	15	2	15	2	1.53094	2	1.53094	0.765471	-0.385581	-0.561944	0.287077
Cell division cycle 5-like protein OS=Homo sapiens GN=CDC5L PE=1 SV=2	Q99459			1	3	0	0.765471	1	0.765471	0.765471	-0.385581	-0.561944	0.287077
Cellular tumor antigen p53 OS=Homo sapiens GN=TP53 PE=1 SV=4	P04637	4	7	6	7	4	4.59282	4	4.59282	1.14821	0.199382	0.0927119	0.536934
Centrin-2 OS=Homo sapiens GN=CETN2 PE=1 SV=1	P41208	2	7	5	19	2	3.82735	2	3.82735	1.91368	0.936347	0.917481	0.820555
Centrin-2 OS=Homo sapiens GN=CETN2 PE=1 SV=1; Centrin-1 OS=Homo sapiens GN=CETN1 PE=1 SV=1	P41208; Q12798			1		0	0.765471	1	0.765471	0.765471	-0.385581	-0.561944	0.287077
Centrin-3 OS=Homo sapiens GN=CETN3 PE=1 SV=2	O15182	1	15	2	22	1	1.53094	1	1.53094	1.53094	0.614419	0.557198	0.711304
Centrosomal protein of 131 kDa OS=Homo sapiens GN=CEP131 PE=1 SV=3	Q9UPN4			1	1	0	0.765471	1	0.765471	0.765471	-0.385581	-0.561944	0.287077
Centrosomal protein of 162 kDa OS=Homo sapiens GN=CEP162 PE=1 SV=2	Q5TB80			1	1	0	0.765471	1	0.765471	0.765471	-0.385581	-0.561944	0.287077
Centrosomal protein of 170 kDa OS=Homo sapiens GN=CEP170 PE=1 SV=1	Q5SW79	4	3	8	5	4	6.12377	4	6.12377	1.53094	0.614419	0.557198	0.711304
Centrosomal protein of 290 kDa OS=Homo sapiens GN=CEP290 PE=1 SV=2	O15078			1	0	0	0.765471	1	0.765471	0.765471	-0.385581	-0.561944	0.287077
Centrosomal protein of 295 kDa OS=Homo sapiens GN=CEP295 PE=1 SV=4	Q9C0D2	1	0	2	0	1	1.53094	1	1.53094	1.53094	0.614419	0.557198	0.711304
CGG triplet repeat-binding protein 1 OS=Homo sapiens GN=CGGBP1 PE=1 SV=2	Q9UFW8	1	8	5	25	1	3.82735	1	3.82735	3.82735	1.93635	2.03662	0.979156
Charged multivesicular body protein 1a OS=Homo sapiens GN=CHMP1A PE=1 SV=1	Q9HD42	3	13	2	9	3	1.53094	3	1.53094	0.510314	-0.970543	-1.2166	0.111878
Charged multivesicular body protein 2a OS=Homo sapiens GN=CHMP2A PE=1 SV=1	O43633	1	4	2	7	1	1.53094	1	1.53094	1.53094	0.614419	0.557198	0.711304
Charged multivesicular body protein 3 OS=Homo sapiens GN=CHMP3 PE=1 SV=3	Q9Y3E7	1	4	1	4	1	0.765471	1	0.765471	0.765471	-0.385581	-0.561944	0.287077
Charged multivesicular body protein 4b OS=Homo sapiens GN=CHMP4B PE=1 SV=1	Q9H444	11	24	11	23	11	8.42018	11	8.42018	0.765471	-0.385581	-0.561944	0.287077
Charged multivesicular body protein 4b OS=Homo sapiens GN=CHMP4B PE=1 SV=1; Putative charged multivesicular body protein 4B-like protein CHMP4BP1 OS=Homo sapiens GN=CHMP4BP1 PE=5 SV=1	Q9H444; P59074	1		1		1	0.765471	1	0.765471	0.765471	-0.385581	-0.561944	0.287077
Charged multivesicular body protein 5 OS=Homo sapiens GN=CHMP5 PE=1 SV=1	Q9NZZ3	1	10	1	10	1	0.765471	1	0.765471	0.765471	-0.385581	-0.561944	0.287077
Chloride intracellular channel protein 1 OS=Homo sapiens GN=CLIC1 PE=1 SV=4	O00299	8	28	9	39	8	6.88924	8	6.88924	0.861155	-0.215656	-0.371774	0.355031
Chloride intracellular channel protein 4 OS=Homo sapiens GN=CLIC4 PE=1 SV=4	Q9Y696	3	17	6	30	3	4.59282	3	4.59282	1.53094	0.614419	0.557198	0.711304
Chloride intracellular channel protein 4 OS=Homo sapiens GN=CLIC4 PE=1 SV=4; Chloride intracellular channel protein 5 OS=Homo sapiens GN=CLIC5 PE=1 SV=3; Chloride intracellular channel protein 2 OS=Homo sapiens GN=CLIC2 PE=1 SV=3; Chloride intracellular c	Q9Y696; Q9NZA1; O15247; Q96NY7			1		0	0.765471	1	0.765471	0.765471	-0.385581	-0.561944	0.287077
Choline-phosphate cytidylyltransferase A OS=Homo sapiens GN=PCYT1A PE=1 SV=2; Choline-phosphate cytidylyltransferase B OS=Homo sapiens GN=PCYT1B PE=1 SV=1	P49585; Q9Y5K3			1		0	0.765471	1	0.765471	0.765471	-0.385581	-0.561944	0.287077
Chromatin target of PRMT1 protein OS=Homo sapiens GN=CHTOP PE=1 SV=2	Q9Y3Y2	2	12	4	17	2	3.06188	2	3.06188	1.53094	0.614419	0.557198	0.711304
Chromobox protein homolog 3 OS=Homo sapiens GN=CBX3 PE=1 SV=4	Q13185			1	7	0	0.765471	1	0.765471	0.765471	-0.385581	-0.561944	0.287077
Cingulin OS=Homo sapiens GN=CGN PE=1 SV=2	Q9P2M7	5	4	15	7	5	11.4821	5	11.4821	2.29641	1.19938	1.21185	0.887216
Citrate synthase, mitochondrial OS=Homo sapiens GN=CS PE=1 SV=2	O75390	1	2	4	7	1	3.06188	1	3.06188	3.06188	1.61442	1.67634	0.953164
Clathrin coat assembly protein AP180 OS=Homo sapiens GN=SNAP91 PE=1 SV=2; Phosphatidylinositol-binding clathrin assembly protein OS=Homo sapiens GN=PICALM PE=1 SV=2	O60641; Q13492	1		2		1	1.53094	1	1.53094	1.53094	0.614419	0.557198	0.711304
Clathrin heavy chain 1 OS=Homo sapiens GN=CLTC PE=1 SV=5	Q00610	1	1	8	8	1	6.12377	1	6.12377	6.12377	2.61442	2.79548	0.997409
Clathrin heavy chain 1 OS=Homo sapiens GN=CLTC PE=1 SV=5; Clathrin heavy chain 2 OS=Homo sapiens GN=CLTCL1 PE=1 SV=2	Q00610; P53675			1		0	0.765471	1	0.765471	0.765471	-0.385581	-0.561944	0.287077
Clathrin interactor 1 OS=Homo sapiens GN=CLINT1 PE=1 SV=1	Q14677	6	9	20	20	6	15.3094	6	15.3094	2.55157	1.35138	1.38197	0.916509
Clathrin light chain A OS=Homo sapiens GN=CLTA PE=1 SV=1	P09496	10	10	9	10	10	6.88924	10	6.88924	0.688924	-0.537584	-0.732057	0.232067
Clathrin light chain B OS=Homo sapiens GN=CLTB PE=1 SV=1	P09497	11	21	11	21	11	8.42018	11	8.42018	0.765471	-0.385581	-0.561944	0.287077
Cleavage and polyadenylation specificity factor subunit 5 OS=Homo sapiens GN=NUDT21 PE=1 SV=1	O43809	10	30	13	38	10	9.95112	10	9.95112	0.995112	-0.00706928	-0.138336	0.444987
Cleavage and polyadenylation specificity factor subunit 6 OS=Homo sapiens GN=CPSF6 PE=1 SV=2	Q16630			1	3	0	0.765471	1	0.765471	0.765471	-0.385581	-0.561944	0.287077
Cleavage and polyadenylation specificity factor subunit 7 OS=Homo sapiens GN=CPSF7 PE=1 SV=1	Q8N684			1	3	0	0.765471	1	0.765471	0.765471	-0.385581	-0.561944	0.287077
CLIP-associating protein 1 OS=Homo sapiens GN=CLASP1 PE=1 SV=1	Q7Z460			2	1	0	1.53094	1	1.53094	1.53094	0.614419	0.557198	0.711304
CLIP-associating protein 2 OS=Homo sapiens GN=CLASP2 PE=1 SV=2	O75122	1	1	3	3	1	2.29641	1	2.29641	2.29641	1.19938	1.21185	0.887216
Coactosin-like protein OS=Homo sapiens GN=COTL1 PE=1 SV=3	Q14019	1	6			1	0	1	1	1	0	-0.130424	0.448115
Cofilin-1 OS=Homo sapiens GN=CFL1 PE=1 SV=3	P23528			2	34	0	1.53094	1	1.53094	1.53094	0.614419	0.557198	0.711304
Cofilin-1 OS=Homo sapiens GN=CFL1 PE=1 SV=3; Cofilin-2 OS=Homo sapiens GN=CFL2 PE=1 SV=1	P23528; Q9Y281			3		0	2.29641	1	2.29641	2.29641	1.19938	1.21185	0.887216
Cofilin-2 OS=Homo sapiens GN=CFL2 PE=1 SV=1	Q9Y281			3	34	0	2.29641	1	2.29641	2.29641	1.19938	1.21185	0.887216
Coiled-coil alpha-helical rod protein 1 OS=Homo sapiens GN=CCHCR1 PE=1 SV=2; Kinesin-like protein KIF7 OS=Homo sapiens GN=KIF7 PE=1 SV=2; Centrosomal protein of 128 kDa OS=Homo sapiens GN=CEP128 PE=1 SV=2	Q8TD31; Q2M1P5; Q6ZU80	1		1		1	0.765471	1	0.765471	0.765471	-0.385581	-0.561944	0.287077
Coiled-coil domain-containing protein 124 OS=Homo sapiens GN=CCDC124 PE=1 SV=1	Q96CT7	8	41	8	41	8	6.12377	8	6.12377	0.765471	-0.385581	-0.561944	0.287077
Coiled-coil domain-containing protein 50 OS=Homo sapiens GN=CCDC50 PE=1 SV=1	Q8IVM0	2	4	2	4	2	1.53094	2	1.53094	0.765471	-0.385581	-0.561944	0.287077
Coiled-coil domain-containing protein 6 OS=Homo sapiens GN=CCDC6 PE=1 SV=2	Q16204	1	1	1	2	1	0.765471	1	0.765471	0.765471	-0.385581	-0.561944	0.287077
Coiled-coil domain-containing protein 9 OS=Homo sapiens GN=CCDC9 PE=1 SV=1	Q9Y3X0			2	4	0	1.53094	1	1.53094	1.53094	0.614419	0.557198	0.711304
Cold-inducible RNA-binding protein OS=Homo sapiens GN=CIRBP PE=1 SV=1	Q14011			2	15	0	1.53094	1	1.53094	1.53094	0.614419	0.557198	0.711304
Collagen alpha-1(I) chain OS=Homo sapiens GN=COL1A1 PE=1 SV=5	P02452	17	3	23	4	17	17.6058	17	17.6058	1.03564	0.0505182	-0.0738874	0.47055
Collagen alpha-1(III) chain OS=Homo sapiens GN=COL3A1 PE=1 SV=4	P02461			1	1	0	0.765471	1	0.765471	0.765471	-0.385581	-0.561944	0.287077
Collagen alpha-1(V) chain OS=Homo sapiens GN=COL5A1 PE=1 SV=3	P20908			1	1	0	0.765471	1	0.765471	0.765471	-0.385581	-0.561944	0.287077
Collagen alpha-1(XVIII) chain OS=Homo sapiens GN=COL18A1 PE=1 SV=5	P39060	2	1	1	1	2	0.765471	2	0.765471	0.382735	-1.38558	-1.68109	0.0463731
Collagen alpha-2(I) chain OS=Homo sapiens GN=COL1A2 PE=1 SV=7	P08123	7	2	5	3	7	3.82735	7	3.82735	0.546765	-0.871008	-1.10521	0.134535
Complement component 1 Q subcomponent-binding protein, mitochondrial OS=Homo sapiens GN=C1QBP PE=1 SV=1	Q07021			8	37	0	6.12377	1	6.12377	6.12377	2.61442	2.79548	0.997409
Constitutive coactivator of PPAR-gamma-like protein 1 OS=Homo sapiens GN=FAM120A PE=1 SV=2	Q9NZB2			2	1	0	1.53094	1	1.53094	1.53094	0.614419	0.557198	0.711304
Contactin-associated protein-like 3 OS=Homo sapiens GN=CNTNAP3 PE=2 SV=3; Contactin-associated protein-like 3B OS=Homo sapiens GN=CNTNAP3B PE=2 SV=2	Q9BZ76; Q96NU0	1				1	0	1	1	1	0	-0.130424	0.448115
COP9 signalosome complex subunit 1 OS=Homo sapiens GN=GPS1 PE=1 SV=4	Q13098	4	9	4	9	4	3.06188	4	3.06188	0.765471	-0.385581	-0.561944	0.287077
COP9 signalosome complex subunit 2 OS=Homo sapiens GN=COPS2 PE=1 SV=1	P61201	4	11	6	15	4	4.59282	4	4.59282	1.14821	0.199382	0.0927119	0.536934
COP9 signalosome complex subunit 3 OS=Homo sapiens GN=COPS3 PE=1 SV=3	Q9UNS2	1	2	3	9	1	2.29641	1	2.29641	2.29641	1.19938	1.21185	0.887216
COP9 signalosome complex subunit 4 OS=Homo sapiens GN=COPS4 PE=1 SV=1	Q9BT78	3	9	3	5	3	2.29641	3	2.29641	0.765471	-0.385581	-0.561944	0.287077
COP9 signalosome complex subunit 7a OS=Homo sapiens GN=COPS7A PE=1 SV=1	Q9UBW8			1	6	0	0.765471	1	0.765471	0.765471	-0.385581	-0.561944	0.287077
COP9 signalosome complex subunit 7b OS=Homo sapiens GN=COPS7B PE=1 SV=1	Q9H9Q2	1	7	1	7	1	0.765471	1	0.765471	0.765471	-0.385581	-0.561944	0.287077
COP9 signalosome complex subunit 8 OS=Homo sapiens GN=COPS8 PE=1 SV=1	Q99627	1	10	2	17	1	1.53094	1	1.53094	1.53094	0.614419	0.557198	0.711304
Core histone macro-H2A.1 OS=Homo sapiens GN=H2AFY PE=1 SV=4	O75367	2	8			2	0	2	1	0.5	-1	-1.24957	0.105729
Core-binding factor subunit beta OS=Homo sapiens GN=CBFB PE=1 SV=2	Q13951			2	13	0	1.53094	1	1.53094	1.53094	0.614419	0.557198	0.711304
Corneodesmosin OS=Homo sapiens GN=CDSN PE=1 SV=3	Q15517	6	5	3	5	6	2.29641	6	2.29641	0.382735	-1.38558	-1.68109	0.0463731
Cornulin OS=Homo sapiens GN=CRNN PE=1 SV=1	Q9UBG3	3	14			3	0	3	1	0.333333	-1.58496	-1.90422	0.0284406
Coronin-1C OS=Homo sapiens GN=CORO1C PE=1 SV=1	Q9ULV4	4	11	8	18	4	6.12377	4	6.12377	1.53094	0.614419	0.557198	0.711304
Craniofacial development protein 1 OS=Homo sapiens GN=CFDP1 PE=1 SV=1	Q9UEE9			1	3	0	0.765471	1	0.765471	0.765471	-0.385581	-0.561944	0.287077
CREB-regulated transcription coactivator 3 OS=Homo sapiens GN=CRTC3 PE=1 SV=2	Q6UUV7			1	3	0	0.765471	1	0.765471	0.765471	-0.385581	-0.561944	0.287077
Crk-like protein OS=Homo sapiens GN=CRKL PE=1 SV=1	P46109	2	10	4	17	2	3.06188	2	3.06188	1.53094	0.614419	0.557198	0.711304
CST complex subunit STN1 OS=Homo sapiens GN=STN1 PE=1 SV=2	Q9H668			1	2	0	0.765471	1	0.765471	0.765471	-0.385581	-0.561944	0.287077
CTTNBP2 N-terminal-like protein OS=Homo sapiens GN=CTTNBP2NL PE=1 SV=2	Q9P2B4	1	2	3	5	1	2.29641	1	2.29641	2.29641	1.19938	1.21185	0.887216
CUE domain-containing protein 1 OS=Homo sapiens GN=CUEDC1 PE=1 SV=1; Death effector domain-containing protein OS=Homo sapiens GN=DEDD PE=1 SV=1	Q9NWM3; O75618	1		1		1	0.765471	1	0.765471	0.765471	-0.385581	-0.561944	0.287077
CUGBP Elav-like family member 1 OS=Homo sapiens GN=CELF1 PE=1 SV=2	Q92879			1	4	0	0.765471	1	0.765471	0.765471	-0.385581	-0.561944	0.287077
Cullin-4B OS=Homo sapiens GN=CUL4B PE=1 SV=4	Q13620			1	3	0	0.765471	1	0.765471	0.765471	-0.385581	-0.561944	0.287077
Cullin-4B OS=Homo sapiens GN=CUL4B PE=1 SV=4; Cullin-4A OS=Homo sapiens GN=CUL4A PE=1 SV=3	Q13620; Q13619			1		0	0.765471	1	0.765471	0.765471	-0.385581	-0.561944	0.287077
Cullin-associated NEDD8-dissociated protein 1 OS=Homo sapiens GN=CAND1 PE=1 SV=2	Q86VP6			19	15	0	14.5439	1	14.5439	14.5439	3.86235	4.19209	0.999986
Cullin-associated NEDD8-dissociated protein 2 OS=Homo sapiens GN=CAND2 PE=1 SV=3	O75155			2	2	0	1.53094	1	1.53094	1.53094	0.614419	0.557198	0.711304
Cyclic AMP-responsive element-binding protein 1 OS=Homo sapiens GN=CREB1 PE=1 SV=2; Cyclic AMP-dependent transcription factor ATF-1 OS=Homo sapiens GN=ATF1 PE=1 SV=2	P16220; P18846	1		1		1	0.765471	1	0.765471	0.765471	-0.385581	-0.561944	0.287077
Cyclin-dependent kinase 1 OS=Homo sapiens GN=CDK1 PE=1 SV=3	P06493	4	16	9	34	4	6.88924	4	6.88924	1.72231	0.784344	0.747368	0.772579
Cyclin-dependent kinase 2 OS=Homo sapiens GN=CDK2 PE=1 SV=2; Cyclin-dependent kinase 1 OS=Homo sapiens GN=CDK1 PE=1 SV=3; Cyclin-dependent kinase 3 OS=Homo sapiens GN=CDK3 PE=1 SV=1	P24941; P06493; Q00526			1		0	0.765471	1	0.765471	0.765471	-0.385581	-0.561944	0.287077
Cyclin-dependent kinase 2 OS=Homo sapiens GN=CDK2 PE=1 SV=2; Cyclin-dependent kinase 15 OS=Homo sapiens GN=CDK15 PE=1 SV=2; Cyclin-dependent-like kinase 5 OS=Homo sapiens GN=CDK5 PE=1 SV=3; Cyclin-dependent kinase 4 OS=Homo sapiens GN=CDK4 PE=1 SV=2; Cycl	P24941; Q96Q40; Q00535; P11802; P06493; O94921; Q00537; Q00526; Q00534; Q07002; Q14004; Q9NYV4; Q00536; P50750			1		0	0.765471	1	0.765471	0.765471	-0.385581	-0.561944	0.287077
Cyclin-dependent kinase 2 OS=Homo sapiens GN=CDK2 PE=1 SV=2; Cyclin-dependent kinase 3 OS=Homo sapiens GN=CDK3 PE=1 SV=1	P24941; Q00526			1		0	0.765471	1	0.765471	0.765471	-0.385581	-0.561944	0.287077
Cyclin-dependent kinase 9 OS=Homo sapiens GN=CDK9 PE=1 SV=3	P50750			3	9	0	2.29641	1	2.29641	2.29641	1.19938	1.21185	0.887216
Cyclin-Y OS=Homo sapiens GN=CCNY PE=1 SV=2; Cyclin-Y-like protein 1 OS=Homo sapiens GN=CCNYL1 PE=1 SV=2	Q8ND76; Q8N7R7			1		0	0.765471	1	0.765471	0.765471	-0.385581	-0.561944	0.287077
Cystatin-B OS=Homo sapiens GN=CSTB PE=1 SV=2	P04080	3	46	2	21	3	1.53094	3	1.53094	0.510314	-0.970543	-1.2166	0.111878
Cystatin-D OS=Homo sapiens GN=CST5 PE=1 SV=1	P28325	1	10			1	0	1	1	1	0	-0.130424	0.448115
Cystatin-S OS=Homo sapiens GN=CST4 PE=1 SV=3	P01036	2	21			2	0	2	1	0.5	-1	-1.24957	0.105729
Cystatin-S OS=Homo sapiens GN=CST4 PE=1 SV=3; Cystatin-SN OS=Homo sapiens GN=CST1 PE=1 SV=3	P01036; P01037	1				1	0	1	1	1	0	-0.130424	0.448115
Cystatin-SN OS=Homo sapiens GN=CST1 PE=1 SV=3	P01037	3	21			3	0	3	1	0.333333	-1.58496	-1.90422	0.0284406
Cysteine-rich and transmembrane domain-containing protein 1 OS=Homo sapiens GN=CYSTM1 PE=1 SV=1	Q9H1C7	1	10	1	10	1	0.765471	1	0.765471	0.765471	-0.385581	-0.561944	0.287077
Cytohesin-2 OS=Homo sapiens GN=CYTH2 PE=1 SV=2; Cytohesin-1 OS=Homo sapiens GN=CYTH1 PE=1 SV=1; Cytohesin-3 OS=Homo sapiens GN=CYTH3 PE=1 SV=2	Q99418; Q15438; O43739			1		0	0.765471	1	0.765471	0.765471	-0.385581	-0.561944	0.287077
Cytoplasmic dynein 1 intermediate chain 2 OS=Homo sapiens GN=DYNC1I2 PE=1 SV=3	Q13409			1	3	0	0.765471	1	0.765471	0.765471	-0.385581	-0.561944	0.287077
Cytoskeleton-associated protein 4 OS=Homo sapiens GN=CKAP4 PE=1 SV=2	Q07065	5	6	3	5	5	2.29641	5	2.29641	0.459282	-1.12255	-1.38671	0.0827646
Cytoskeleton-associated protein 5 OS=Homo sapiens GN=CKAP5 PE=1 SV=3	Q14008	1	0	13	7	1	9.95112	1	9.95112	9.95112	3.31486	3.57937	0.999828
Cytosol aminopeptidase OS=Homo sapiens GN=LAP3 PE=1 SV=3	P28838	3	4	5	6	3	3.82735	3	3.82735	1.27578	0.351385	0.262825	0.603657
Cytospin-A OS=Homo sapiens GN=SPECC1L PE=1 SV=2	Q69YQ0	131	34	193	40	131	147.736	131	147.736	1.12775	0.173453	0.0636943	0.525393
Cytospin-B OS=Homo sapiens GN=SPECC1 PE=1 SV=1	Q5M775	8	7	21	11	8	16.0749	8	16.0749	2.00936	1.00674	0.996257	0.840437
D-3-phosphoglycerate dehydrogenase OS=Homo sapiens GN=PHGDH PE=1 SV=4	O43175	4	7	10	11	4	7.65471	4	7.65471	1.91368	0.936347	0.917481	0.820555
DAZ-associated protein 1 OS=Homo sapiens GN=DAZAP1 PE=1 SV=1	Q96EP5	9	18	5	14	9	3.82735	9	3.82735	0.425262	-1.23358	-1.51097	0.0653976
DCN1-like protein 1 OS=Homo sapiens GN=DCUN1D1 PE=1 SV=1	Q96GG9	1	3	1	3	1	0.765471	1	0.765471	0.765471	-0.385581	-0.561944	0.287077
DCN1-like protein 3 OS=Homo sapiens GN=DCUN1D3 PE=1 SV=1	Q8IWE4			1	3	0	0.765471	1	0.765471	0.765471	-0.385581	-0.561944	0.287077
Dedicator of cytokinesis protein 7 OS=Homo sapiens GN=DOCK7 PE=1 SV=4	Q96N67	7	2	5	3	7	3.82735	7	3.82735	0.546765	-0.871008	-1.10521	0.134535
Deleted in malignant brain tumors 1 protein OS=Homo sapiens GN=DMBT1 PE=1 SV=2	Q9UGM3	1	7			1	0	1	1	1	0	-0.130424	0.448115
Density-regulated protein OS=Homo sapiens GN=DENR PE=1 SV=2	O43583			1	8	0	0.765471	1	0.765471	0.765471	-0.385581	-0.561944	0.287077
Deoxyuridine 5'-triphosphate nucleotidohydrolase, mitochondrial OS=Homo sapiens GN=DUT PE=1 SV=4	P33316	1	5	1	5	1	0.765471	1	0.765471	0.765471	-0.385581	-0.561944	0.287077
Dermcidin OS=Homo sapiens GN=DCD PE=1 SV=2	P81605	8	20	8	23	8	6.12377	8	6.12377	0.765471	-0.385581	-0.561944	0.287077
Desmin OS=Homo sapiens GN=DES PE=1 SV=3; Vimentin OS=Homo sapiens GN=VIM PE=1 SV=4	P17661; P08670	20		23		20	17.6058	20	17.6058	0.880291	-0.183947	-0.336287	0.368327
Desmin OS=Homo sapiens GN=DES PE=1 SV=3; Vimentin OS=Homo sapiens GN=VIM PE=1 SV=4; Neurofilament light polypeptide OS=Homo sapiens GN=NEFL PE=1 SV=3; Neurofilament heavy polypeptide OS=Homo sapiens GN=NEFH PE=1 SV=4; Neurofilament medium polypeptide OS=H	P17661; P08670; P07196; P12036; P07197; Q16352	17		22		17	16.8404	17	16.8404	0.990609	-0.0136121	-0.145658	0.442096
Desmin OS=Homo sapiens GN=DES PE=1 SV=3; Vimentin OS=Homo sapiens GN=VIM PE=1 SV=4; Neurofilament medium polypeptide OS=Homo sapiens GN=NEFM PE=1 SV=3; Alpha-internexin OS=Homo sapiens GN=INA PE=1 SV=2	P17661; P08670; P07197; Q16352	1				1	0	1	1	1	0	-0.130424	0.448115
Desmocollin-1 OS=Homo sapiens GN=DSC1 PE=1 SV=2	Q08554	11	5	5	5	11	3.82735	11	3.82735	0.347941	-1.52308	-1.83497	0.0332549
Desmoglein-1 OS=Homo sapiens GN=DSG1 PE=1 SV=2	Q02413	24	15	6	6	24	4.59282	24	4.59282	0.191368	-2.38558	-2.80023	0.00255332
Desmoplakin OS=Homo sapiens GN=DSP PE=1 SV=3	P15924	45	12	23	5	45	17.6058	45	17.6058	0.391241	-1.35387	-1.6456	0.0499231
Developmentally-regulated GTP-binding protein 1 OS=Homo sapiens GN=DRG1 PE=1 SV=1	Q9Y295	1	3	4	13	1	3.06188	1	3.06188	3.06188	1.61442	1.67634	0.953164
Dihydrofolate reductase OS=Homo sapiens GN=DHFR PE=1 SV=2; Dihydrofolate reductase 2, mitochondrial OS=Homo sapiens GN=DHFR2 PE=1 SV=1	P00374; Q86XF0			1		0	0.765471	1	0.765471	0.765471	-0.385581	-0.561944	0.287077
Disabled homolog 2 OS=Homo sapiens GN=DAB2 PE=1 SV=3	P98082	12	18	7	11	12	5.3583	12	5.3583	0.446525	-1.16319	-1.4322	0.0760436
Disintegrin and metalloproteinase domain-containing protein 10 OS=Homo sapiens GN=ADAM10 PE=1 SV=1	O14672			1	1	0	0.765471	1	0.765471	0.765471	-0.385581	-0.561944	0.287077
Disks large homolog 1 OS=Homo sapiens GN=DLG1 PE=1 SV=2	Q12959			1	1	0	0.765471	1	0.765471	0.765471	-0.385581	-0.561944	0.287077
DNA (cytosine-5)-methyltransferase 1 OS=Homo sapiens GN=DNMT1 PE=1 SV=2	P26358			1	1	0	0.765471	1	0.765471	0.765471	-0.385581	-0.561944	0.287077
DNA polymerase beta OS=Homo sapiens GN=POLB PE=1 SV=3	P06746	1	2	2	5	1	1.53094	1	1.53094	1.53094	0.614419	0.557198	0.711304
DNA polymerase subunit gamma-1 OS=Homo sapiens GN=POLG PE=1 SV=1	P54098			1	1	0	0.765471	1	0.765471	0.765471	-0.385581	-0.561944	0.287077
DNA-(apurinic or apyrimidinic site) lyase OS=Homo sapiens GN=APEX1 PE=1 SV=2	P27695	1	3	4	10	1	3.06188	1	3.06188	3.06188	1.61442	1.67634	0.953164
DNA/RNA-binding protein KIN17 OS=Homo sapiens GN=KIN PE=1 SV=2	O60870			1	3	0	0.765471	1	0.765471	0.765471	-0.385581	-0.561944	0.287077
DnaJ homolog subfamily A member 1 OS=Homo sapiens GN=DNAJA1 PE=1 SV=2	P31689			3	10	0	2.29641	1	2.29641	2.29641	1.19938	1.21185	0.887216
DnaJ homolog subfamily A member 2 OS=Homo sapiens GN=DNAJA2 PE=1 SV=1	O60884	3	13	6	22	3	4.59282	3	4.59282	1.53094	0.614419	0.557198	0.711304
DnaJ homolog subfamily B member 1 OS=Homo sapiens GN=DNAJB1 PE=1 SV=4	P25685	1	3	4	12	1	3.06188	1	3.06188	3.06188	1.61442	1.67634	0.953164
DnaJ homolog subfamily B member 11 OS=Homo sapiens GN=DNAJB11 PE=1 SV=1	Q9UBS4	1	6	3	11	1	2.29641	1	2.29641	2.29641	1.19938	1.21185	0.887216
DnaJ homolog subfamily B member 4 OS=Homo sapiens GN=DNAJB4 PE=1 SV=1	Q9UDY4			2	8	0	1.53094	1	1.53094	1.53094	0.614419	0.557198	0.711304
DnaJ homolog subfamily B member 6 OS=Homo sapiens GN=DNAJB6 PE=1 SV=2	O75190			1	5	0	0.765471	1	0.765471	0.765471	-0.385581	-0.561944	0.287077
DnaJ homolog subfamily B member 6 OS=Homo sapiens GN=DNAJB6 PE=1 SV=2; DnaJ homolog subfamily B member 2 OS=Homo sapiens GN=DNAJB2 PE=1 SV=3; DnaJ homolog subfamily B member 8 OS=Homo sapiens GN=DNAJB8 PE=1 SV=1	O75190; P25686; Q8NHS0			1		0	0.765471	1	0.765471	0.765471	-0.385581	-0.561944	0.287077
DnaJ homolog subfamily C member 2 OS=Homo sapiens GN=DNAJC2 PE=1 SV=4	Q99543			5	9	0	3.82735	1	3.82735	3.82735	1.93635	2.03662	0.979156
DnaJ homolog subfamily C member 7 OS=Homo sapiens GN=DNAJC7 PE=1 SV=2	Q99615			2	5	0	1.53094	1	1.53094	1.53094	0.614419	0.557198	0.711304
DnaJ homolog subfamily C member 8 OS=Homo sapiens GN=DNAJC8 PE=1 SV=2	O75937	3	10	4	11	3	3.06188	3	3.06188	1.02063	0.0294566	-0.0974583	0.461181
DnaJ homolog subfamily C member 9 OS=Homo sapiens GN=DNAJC9 PE=1 SV=1	Q8WXX5	1	4	1	4	1	0.765471	1	0.765471	0.765471	-0.385581	-0.561944	0.287077
Dolichol kinase OS=Homo sapiens GN=DOLK PE=1 SV=1	Q9UPQ8			1	7	0	0.765471	1	0.765471	0.765471	-0.385581	-0.561944	0.287077
Double-stranded RNA-binding protein Staufen homolog 1 OS=Homo sapiens GN=STAU1 PE=1 SV=2	O95793	9	19	13	22	9	9.95112	9	9.95112	1.10568	0.144934	0.0317771	0.512675
Double-stranded RNA-binding protein Staufen homolog 2 OS=Homo sapiens GN=STAU2 PE=1 SV=1	Q9NUL3	1	4	2	5	1	1.53094	1	1.53094	1.53094	0.614419	0.557198	0.711304
Double-stranded RNA-binding protein Staufen homolog 2 OS=Homo sapiens GN=STAU2 PE=1 SV=1; Double-stranded RNA-binding protein Staufen homolog 1 OS=Homo sapiens GN=STAU1 PE=1 SV=2	Q9NUL3; O95793	2		2		2	1.53094	2	1.53094	0.765471	-0.385581	-0.561944	0.287077
Dr1-associated corepressor OS=Homo sapiens GN=DRAP1 PE=1 SV=3	Q14919	1	5	3	16	1	2.29641	1	2.29641	2.29641	1.19938	1.21185	0.887216
Drebrin OS=Homo sapiens GN=DBN1 PE=1 SV=4	Q16643	28	31	53	37	28	40.5699	28	40.5699	1.44893	0.534985	0.468299	0.680215
Drebrin-like protein OS=Homo sapiens GN=DBNL PE=1 SV=1	Q9UJU6	2	7	5	16	2	3.82735	2	3.82735	1.91368	0.936347	0.917481	0.820555
Dual specificity mitogen-activated protein kinase kinase 1 OS=Homo sapiens GN=MAP2K1 PE=1 SV=2	Q02750			2	7	0	1.53094	1	1.53094	1.53094	0.614419	0.557198	0.711304
Dual specificity mitogen-activated protein kinase kinase 2 OS=Homo sapiens GN=MAP2K2 PE=1 SV=1; Dual specificity mitogen-activated protein kinase kinase 1 OS=Homo sapiens GN=MAP2K1 PE=1 SV=2	P36507; Q02750			1		0	0.765471	1	0.765471	0.765471	-0.385581	-0.561944	0.287077
Dynactin subunit 1 OS=Homo sapiens GN=DCTN1 PE=1 SV=3	Q14203	1	1	3	2	1	2.29641	1	2.29641	2.29641	1.19938	1.21185	0.887216
Dynactin subunit 2 OS=Homo sapiens GN=DCTN2 PE=1 SV=4	Q13561	2	4	3	8	2	2.29641	2	2.29641	1.14821	0.199382	0.0927119	0.536934
Dynamin-1-like protein OS=Homo sapiens GN=DNM1L PE=1 SV=2	O00429			1	3	0	0.765471	1	0.765471	0.765471	-0.385581	-0.561944	0.287077
Dynamin-like 120 kDa protein, mitochondrial OS=Homo sapiens GN=OPA1 PE=1 SV=3	O60313			2	2	0	1.53094	1	1.53094	1.53094	0.614419	0.557198	0.711304
Dynein light chain 2, cytoplasmic OS=Homo sapiens GN=DYNLL2 PE=1 SV=1; Dynein light chain 1, cytoplasmic OS=Homo sapiens GN=DYNLL1 PE=1 SV=1	Q96FJ2; P63167	1		1		1	0.765471	1	0.765471	0.765471	-0.385581	-0.561944	0.287077
Dystonin OS=Homo sapiens GN=DST PE=1 SV=4	Q03001			1	0	0	0.765471	1	0.765471	0.765471	-0.385581	-0.561944	0.287077
Dystrophin OS=Homo sapiens GN=DMD PE=1 SV=3	P11532	1	1			1	0	1	1	1	0	-0.130424	0.448115
E3 ubiquitin-protein ligase CHIP OS=Homo sapiens GN=STUB1 PE=1 SV=2	Q9UNE7			1	4	0	0.765471	1	0.765471	0.765471	-0.385581	-0.561944	0.287077
E3 ubiquitin-protein ligase listerin OS=Homo sapiens GN=LTN1 PE=1 SV=6	O94822			1	1	0	0.765471	1	0.765471	0.765471	-0.385581	-0.561944	0.287077
E3 ubiquitin-protein ligase NEDD4 OS=Homo sapiens GN=NEDD4 PE=1 SV=4	P46934			1	2	0	0.765471	1	0.765471	0.765471	-0.385581	-0.561944	0.287077
E3 ubiquitin-protein ligase Praja-1 OS=Homo sapiens GN=PJA1 PE=1 SV=2	Q8NG27			1	2	0	0.765471	1	0.765471	0.765471	-0.385581	-0.561944	0.287077
E3 ubiquitin-protein ligase Praja-2 OS=Homo sapiens GN=PJA2 PE=1 SV=4	O43164			3	4	0	2.29641	1	2.29641	2.29641	1.19938	1.21185	0.887216
E3 ubiquitin-protein ligase TRIM21 OS=Homo sapiens GN=TRIM21 PE=1 SV=1	P19474			6	8	0	4.59282	1	4.59282	4.59282	2.19938	2.331	0.990123
Early endosome antigen 1 OS=Homo sapiens GN=EEA1 PE=1 SV=2	Q15075			1	1	0	0.765471	1	0.765471	0.765471	-0.385581	-0.561944	0.287077
Ecotropic viral integration site 5 protein homolog OS=Homo sapiens GN=EVI5 PE=1 SV=3	O60447			1	1	0	0.765471	1	0.765471	0.765471	-0.385581	-0.561944	0.287077
EF-hand domain-containing protein D1 OS=Homo sapiens GN=EFHD1 PE=1 SV=1; EF-hand domain-containing protein D2 OS=Homo sapiens GN=EFHD2 PE=1 SV=1	Q9BUP0; Q96C19			1		0	0.765471	1	0.765471	0.765471	-0.385581	-0.561944	0.287077
EF-hand domain-containing protein D2 OS=Homo sapiens GN=EFHD2 PE=1 SV=1	Q96C19	1	7	4	19	1	3.06188	1	3.06188	3.06188	1.61442	1.67634	0.953164
Egl nine homolog 3 OS=Homo sapiens GN=EGLN3 PE=1 SV=1	Q9H6Z9			1	5	0	0.765471	1	0.765471	0.765471	-0.385581	-0.561944	0.287077
EH domain-containing protein 1 OS=Homo sapiens GN=EHD1 PE=1 SV=2	Q9H4M9	1	7	2	12	1	1.53094	1	1.53094	1.53094	0.614419	0.557198	0.711304
EH domain-containing protein 3 OS=Homo sapiens GN=EHD3 PE=1 SV=2; EH domain-containing protein 1 OS=Homo sapiens GN=EHD1 PE=1 SV=2	Q9NZN3; Q9H4M9	4		6		4	4.59282	4	4.59282	1.14821	0.199382	0.0927119	0.536934
EH domain-containing protein 4 OS=Homo sapiens GN=EHD4 PE=1 SV=1	Q9H223	3	6	2	6	3	1.53094	3	1.53094	0.510314	-0.970543	-1.2166	0.111878
EH domain-containing protein 4 OS=Homo sapiens GN=EHD4 PE=1 SV=1; EH domain-containing protein 3 OS=Homo sapiens GN=EHD3 PE=1 SV=2	Q9H223; Q9NZN3			1		0	0.765471	1	0.765471	0.765471	-0.385581	-0.561944	0.287077
ELAV-like protein 1 OS=Homo sapiens GN=ELAVL1 PE=1 SV=2	Q15717			2	7	0	1.53094	1	1.53094	1.53094	0.614419	0.557198	0.711304
ELAV-like protein 2 OS=Homo sapiens GN=ELAVL2 PE=1 SV=2	Q12926	1	3	1	6	1	0.765471	1	0.765471	0.765471	-0.385581	-0.561944	0.287077
ELAV-like protein 4 OS=Homo sapiens GN=ELAVL4 PE=1 SV=2; ELAV-like protein 3 OS=Homo sapiens GN=ELAVL3 PE=2 SV=3; ELAV-like protein 2 OS=Homo sapiens GN=ELAVL2 PE=1 SV=2	P26378; Q14576; Q12926			1		0	0.765471	1	0.765471	0.765471	-0.385581	-0.561944	0.287077
Electron transfer flavoprotein subunit alpha, mitochondrial OS=Homo sapiens GN=ETFA PE=1 SV=1	P13804	1	2	1	2	1	0.765471	1	0.765471	0.765471	-0.385581	-0.561944	0.287077
Electron transfer flavoprotein subunit beta OS=Homo sapiens GN=ETFB PE=1 SV=3	P38117	1	4	3	7	1	2.29641	1	2.29641	2.29641	1.19938	1.21185	0.887216
ELKS/Rab6-interacting/CAST family member 1 OS=Homo sapiens GN=ERC1 PE=1 SV=1	Q8IUD2			7	4	0	5.3583	1	5.3583	5.3583	2.42177	2.57988	0.995058
Elongation factor 1-alpha 1 OS=Homo sapiens GN=EEF1A1 PE=1 SV=1; Putative elongation factor 1-alpha-like 3 OS=Homo sapiens GN=EEF1A1P5 PE=5 SV=1	P68104; Q5VTE0	17		31		17	23.7296	17	23.7296	1.39586	0.481153	0.408054	0.658383
Elongation factor 1-alpha 2 OS=Homo sapiens GN=EEF1A2 PE=1 SV=1; Elongation factor 1-alpha 1 OS=Homo sapiens GN=EEF1A1 PE=1 SV=1; Putative elongation factor 1-alpha-like 3 OS=Homo sapiens GN=EEF1A1P5 PE=5 SV=1	Q05639; P68104; Q5VTE0	21		26		21	19.9022	21	19.9022	0.947726	-0.0774586	-0.217112	0.414061
Elongation factor 1-beta OS=Homo sapiens GN=EEF1B2 PE=1 SV=3	P24534	5	18	7	30	5	5.3583	5	5.3583	1.07166	0.0998459	-0.0186827	0.492547
Elongation factor 1-delta OS=Homo sapiens GN=EEF1D PE=1 SV=5	P29692	8	18	14	25	8	10.7166	8	10.7166	1.33957	0.421774	0.341601	0.633674
Elongation factor 1-gamma OS=Homo sapiens GN=EEF1G PE=1 SV=3	P26641	3	10	23	26	3	17.6058	3	17.6058	5.86861	2.55302	2.72677	0.996802
Elongation factor 2 OS=Homo sapiens GN=EEF2 PE=1 SV=4	P13639	3	2	15	14	3	11.4821	3	11.4821	3.82735	1.93635	2.03662	0.979156
Elongation factor 2 OS=Homo sapiens GN=EEF2 PE=1 SV=4; 116 kDa U5 small nuclear ribonucleoprotein component OS=Homo sapiens GN=EFTUD2 PE=1 SV=1	P13639; Q15029			3		0	2.29641	1	2.29641	2.29641	1.19938	1.21185	0.887216
Elongation factor Tu, mitochondrial OS=Homo sapiens GN=TUFM PE=1 SV=2	P49411			1	2	0	0.765471	1	0.765471	0.765471	-0.385581	-0.561944	0.287077
Elongin-B OS=Homo sapiens GN=ELOB PE=1 SV=1	Q15370	1	8	1	8	1	0.765471	1	0.765471	0.765471	-0.385581	-0.561944	0.287077
Emerin OS=Homo sapiens GN=EMD PE=1 SV=1	P50402	3	12	1	5	3	0.765471	3	0.765471	0.255157	-1.97054	-2.33574	0.00975233
Enamelin OS=Homo sapiens GN=ENAM PE=1 SV=3	Q9NRM1	3	1	1	1	3	0.765471	3	0.765471	0.255157	-1.97054	-2.33574	0.00975233
Endophilin-A2 OS=Homo sapiens GN=SH3GL1 PE=1 SV=1	Q99961		2	1	8	0	0.765471	1	0.765471	0.765471	-0.385581	-0.561944	0.287077
Endophilin-A2 OS=Homo sapiens GN=SH3GL1 PE=1 SV=1; Endophilin-A1 OS=Homo sapiens GN=SH3GL2 PE=1 SV=1	Q99961; Q99962	1		2		1	1.53094	1	1.53094	1.53094	0.614419	0.557198	0.711304
Endoplasmic reticulum resident protein 29 OS=Homo sapiens GN=ERP29 PE=1 SV=4	P30040	1	3	3	11	1	2.29641	1	2.29641	2.29641	1.19938	1.21185	0.887216
Endoplasmic reticulum resident protein 44 OS=Homo sapiens GN=ERP44 PE=1 SV=1	Q9BS26	1		4	6	1	3.06188	1	3.06188	3.06188	1.61442	1.67634	0.953164
Endoplasmin OS=Homo sapiens GN=HSP90B1 PE=1 SV=1	P14625	1	1	24	26	1	18.3713	1	18.3713	18.3713	4.19938	4.56928	0.999998
Endoplasmin OS=Homo sapiens GN=HSP90B1 PE=1 SV=1; Heat shock protein HSP 90-beta OS=Homo sapiens GN=HSP90AB1 PE=1 SV=4	P14625; P08238			2		0	1.53094	1	1.53094	1.53094	0.614419	0.557198	0.711304
Endoplasmin OS=Homo sapiens GN=HSP90B1 PE=1 SV=1; Putative endoplasmin-like protein OS=Homo sapiens GN=HSP90B2P PE=5 SV=1	P14625; Q58FF3			4		0	3.06188	1	3.06188	3.06188	1.61442	1.67634	0.953164
Endothelial differentiation-related factor 1 OS=Homo sapiens GN=EDF1 PE=1 SV=1	O60869	6	28	8	36	6	6.12377	6	6.12377	1.02063	0.0294566	-0.0974583	0.461181
Enhancer of mRNA-decapping protein 3 OS=Homo sapiens GN=EDC3 PE=1 SV=1	Q96F86			1	2	0	0.765471	1	0.765471	0.765471	-0.385581	-0.561944	0.287077
Ensconsin OS=Homo sapiens GN=MAP7 PE=1 SV=1	Q14244	1	2	4	3	1	3.06188	1	3.06188	3.06188	1.61442	1.67634	0.953164
Ephrin-A5 OS=Homo sapiens GN=EFNA5 PE=1 SV=1	P52803	1	3			1	0	1	1	1	0	-0.130424	0.448115
Epidermal growth factor receptor kinase substrate 8 OS=Homo sapiens GN=EPS8 PE=1 SV=1	Q12929	1	2	4	4	1	3.06188	1	3.06188	3.06188	1.61442	1.67634	0.953164
Epidermal growth factor receptor substrate 15 OS=Homo sapiens GN=EPS15 PE=1 SV=2	P42566			2	2	0	1.53094	1	1.53094	1.53094	0.614419	0.557198	0.711304
Epidermal growth factor receptor substrate 15-like 1 OS=Homo sapiens GN=EPS15L1 PE=1 SV=1	Q9UBC2	4	4	5	6	4	3.82735	4	3.82735	0.956838	-0.0636528	-0.201661	0.420091
Epiplakin OS=Homo sapiens GN=EPPK1 PE=1 SV=2	P58107			1	7	0	0.765471	1	0.765471	0.765471	-0.385581	-0.561944	0.287077
Epsin-1 OS=Homo sapiens GN=EPN1 PE=1 SV=2	Q9Y6I3			2	2	0	1.53094	1	1.53094	1.53094	0.614419	0.557198	0.711304
ERI1 exoribonuclease 3 OS=Homo sapiens GN=ERI3 PE=1 SV=2	O43414			1	2	0	0.765471	1	0.765471	0.765471	-0.385581	-0.561944	0.287077
Erlin-1 OS=Homo sapiens GN=ERLIN1 PE=1 SV=1; Erlin-2 OS=Homo sapiens GN=ERLIN2 PE=1 SV=1	O75477; O94905			1		0	0.765471	1	0.765471	0.765471	-0.385581	-0.561944	0.287077
ERO1-like protein alpha OS=Homo sapiens GN=ERO1A PE=1 SV=2	Q96HE7			2	9	0	1.53094	1	1.53094	1.53094	0.614419	0.557198	0.711304
ERO1-like protein beta OS=Homo sapiens GN=ERO1B PE=1 SV=2; ERO1-like protein alpha OS=Homo sapiens GN=ERO1A PE=1 SV=2	Q86YB8; Q96HE7			1		0	0.765471	1	0.765471	0.765471	-0.385581	-0.561944	0.287077
Eukaryotic initiation factor 4A-I OS=Homo sapiens GN=EIF4A1 PE=1 SV=1	P60842			7	23	0	5.3583	1	5.3583	5.3583	2.42177	2.57988	0.995058
Eukaryotic initiation factor 4A-I OS=Homo sapiens GN=EIF4A1 PE=1 SV=1; Eukaryotic initiation factor 4A-II OS=Homo sapiens GN=EIF4A2 PE=1 SV=2	P60842; Q14240	7		13		7	9.95112	7	9.95112	1.42159	0.507504	0.437545	0.669142
Eukaryotic translation initiation factor 1A, X-chromosomal OS=Homo sapiens GN=EIF1AX PE=1 SV=2; Eukaryotic translation initiation factor 1A, Y-chromosomal OS=Homo sapiens GN=EIF1AY PE=1 SV=4	P47813; O14602	1		2		1	1.53094	1	1.53094	1.53094	0.614419	0.557198	0.711304
Eukaryotic translation initiation factor 2 subunit 1 OS=Homo sapiens GN=EIF2S1 PE=1 SV=3	P05198	2	7	3	7	2	2.29641	2	2.29641	1.14821	0.199382	0.0927119	0.536934
Eukaryotic translation initiation factor 2 subunit 2 OS=Homo sapiens GN=EIF2S2 PE=1 SV=2	P20042	20	28	21	28	20	16.0749	20	16.0749	0.803744	-0.315192	-0.483169	0.314488
Eukaryotic translation initiation factor 2 subunit 3 OS=Homo sapiens GN=EIF2S3 PE=1 SV=3; Putative eukaryotic translation initiation factor 2 subunit 3-like protein OS=Homo sapiens GN=EIF2S3L PE=5 SV=2	P41091; Q2VIR3			1		0	0.765471	1	0.765471	0.765471	-0.385581	-0.561944	0.287077
Eukaryotic translation initiation factor 2A OS=Homo sapiens GN=EIF2A PE=1 SV=3	Q9BY44			1	2	0	0.765471	1	0.765471	0.765471	-0.385581	-0.561944	0.287077
Eukaryotic translation initiation factor 3 subunit A OS=Homo sapiens GN=EIF3A PE=1 SV=1	Q14152	1	1	12	8	1	9.18565	1	9.18565	9.18565	3.19938	3.45014	0.99972
Eukaryotic translation initiation factor 3 subunit B OS=Homo sapiens GN=EIF3B PE=1 SV=3	P55884	1	3	3	4	1	2.29641	1	2.29641	2.29641	1.19938	1.21185	0.887216
Eukaryotic translation initiation factor 3 subunit C-like protein OS=Homo sapiens GN=EIF3CL PE=3 SV=1; Eukaryotic translation initiation factor 3 subunit C OS=Homo sapiens GN=EIF3C PE=1 SV=1	B5ME19; Q99613	4		7		4	5.3583	4	5.3583	1.33957	0.421774	0.341601	0.633674
Eukaryotic translation initiation factor 3 subunit D OS=Homo sapiens GN=EIF3D PE=1 SV=1	O15371			1	2	0	0.765471	1	0.765471	0.765471	-0.385581	-0.561944	0.287077
Eukaryotic translation initiation factor 3 subunit E OS=Homo sapiens GN=EIF3E PE=1 SV=1	P60228	26	42	36	42	26	27.5569	26	27.5569	1.05988	0.0839044	-0.0365235	0.485432
Eukaryotic translation initiation factor 3 subunit F OS=Homo sapiens GN=EIF3F PE=1 SV=1	O00303	16	39	19	42	16	14.5439	16	14.5439	0.908996	-0.137653	-0.284478	0.388022
Eukaryotic translation initiation factor 3 subunit G OS=Homo sapiens GN=EIF3G PE=1 SV=2	O75821	4	10	4	8	4	3.06188	4	3.06188	0.765471	-0.385581	-0.561944	0.287077
Eukaryotic translation initiation factor 3 subunit H OS=Homo sapiens GN=EIF3H PE=1 SV=1	O15372	2	5	3	9	2	2.29641	2	2.29641	1.14821	0.199382	0.0927119	0.536934
Eukaryotic translation initiation factor 3 subunit J OS=Homo sapiens GN=EIF3J PE=1 SV=2	O75822	10	16	10	20	10	7.65471	10	7.65471	0.765471	-0.385581	-0.561944	0.287077
Eukaryotic translation initiation factor 3 subunit K OS=Homo sapiens GN=EIF3K PE=1 SV=1	Q9UBQ5	1	5	2	11	1	1.53094	1	1.53094	1.53094	0.614419	0.557198	0.711304
Eukaryotic translation initiation factor 3 subunit L OS=Homo sapiens GN=EIF3L PE=1 SV=1	Q9Y262	2	3	5	6	2	3.82735	2	3.82735	1.91368	0.936347	0.917481	0.820555
Eukaryotic translation initiation factor 3 subunit M OS=Homo sapiens GN=EIF3M PE=1 SV=1	Q7L2H7	3	16	4	20	3	3.06188	3	3.06188	1.02063	0.0294566	-0.0974583	0.461181
Eukaryotic translation initiation factor 4 gamma 1 OS=Homo sapiens GN=EIF4G1 PE=1 SV=4	Q04637	22	8	54	17	22	41.3354	22	41.3354	1.87888	0.909875	0.887855	0.812691
Eukaryotic translation initiation factor 4 gamma 2 OS=Homo sapiens GN=EIF4G2 PE=1 SV=1	P78344	27	25	40	32	27	30.6188	27	30.6188	1.13403	0.18146	0.0726547	0.52896
Eukaryotic translation initiation factor 4 gamma 3 OS=Homo sapiens GN=EIF4G3 PE=1 SV=2	O43432	1		11	4	1	8.42018	1	8.42018	8.42018	3.07385	3.30965	0.999533
Eukaryotic translation initiation factor 4 gamma 3 OS=Homo sapiens GN=EIF4G3 PE=1 SV=2; Eukaryotic translation initiation factor 4 gamma 1 OS=Homo sapiens GN=EIF4G1 PE=1 SV=4	O43432; Q04637	5		5		5	3.82735	5	3.82735	0.765471	-0.385581	-0.561944	0.287077
Eukaryotic translation initiation factor 4B OS=Homo sapiens GN=EIF4B PE=1 SV=2	P23588	25	16	36	21	25	27.5569	25	27.5569	1.10228	0.140488	0.0268015	0.510691
Eukaryotic translation initiation factor 4E OS=Homo sapiens GN=EIF4E PE=1 SV=2	P06730	4	13	9	18	4	6.88924	4	6.88924	1.72231	0.784344	0.747368	0.772579
Eukaryotic translation initiation factor 4E transporter OS=Homo sapiens GN=EIF4ENIF1 PE=1 SV=2	Q9NRA8	1	1			1	0	1	1	1	0	-0.130424	0.448115
Eukaryotic translation initiation factor 4E type 2 OS=Homo sapiens GN=EIF4E2 PE=1 SV=1	O60573	2	11	2	7	2	1.53094	2	1.53094	0.765471	-0.385581	-0.561944	0.287077
Eukaryotic translation initiation factor 4E-binding protein 1 OS=Homo sapiens GN=EIF4EBP1 PE=1 SV=3	Q13541			1	11	0	0.765471	1	0.765471	0.765471	-0.385581	-0.561944	0.287077
Eukaryotic translation initiation factor 4H OS=Homo sapiens GN=EIF4H PE=1 SV=5	Q15056	2	17	5	26	2	3.82735	2	3.82735	1.91368	0.936347	0.917481	0.820555
Eukaryotic translation initiation factor 5 OS=Homo sapiens GN=EIF5 PE=1 SV=2	P55010	7	6	9	14	7	6.88924	7	6.88924	0.984177	-0.0230108	-0.156177	0.437947
Eukaryotic translation initiation factor 5A-1 OS=Homo sapiens GN=EIF5A PE=1 SV=2	P63241	8	40	14	40	8	10.7166	8	10.7166	1.33957	0.421774	0.341601	0.633674
Eukaryotic translation initiation factor 5A-1-like OS=Homo sapiens GN=EIF5AL1 PE=2 SV=2; Eukaryotic translation initiation factor 5A-1 OS=Homo sapiens GN=EIF5A PE=1 SV=2	Q6IS14; P63241	1		1		1	0.765471	1	0.765471	0.765471	-0.385581	-0.561944	0.287077
Eukaryotic translation initiation factor 5A-1-like OS=Homo sapiens GN=EIF5AL1 PE=2 SV=2; Eukaryotic translation initiation factor 5A-2 OS=Homo sapiens GN=EIF5A2 PE=1 SV=3; Eukaryotic translation initiation factor 5A-1 OS=Homo sapiens GN=EIF5A PE=1 SV=2	Q6IS14; Q9GZV4; P63241	1		2		1	1.53094	1	1.53094	1.53094	0.614419	0.557198	0.711304
Eukaryotic translation initiation factor 5A-2 OS=Homo sapiens GN=EIF5A2 PE=1 SV=3; Eukaryotic translation initiation factor 5A-1 OS=Homo sapiens GN=EIF5A PE=1 SV=2	Q9GZV4; P63241	1		1		1	0.765471	1	0.765471	0.765471	-0.385581	-0.561944	0.287077
Eukaryotic translation initiation factor 5B OS=Homo sapiens GN=EIF5B PE=1 SV=4	O60841			1	1	0	0.765471	1	0.765471	0.765471	-0.385581	-0.561944	0.287077
Exosome complex component MTR3 OS=Homo sapiens GN=EXOSC6 PE=1 SV=1	Q5RKV6	1	4	1	9	1	0.765471	1	0.765471	0.765471	-0.385581	-0.561944	0.287077
Exportin-1 OS=Homo sapiens GN=XPO1 PE=1 SV=1	O14980			2	2	0	1.53094	1	1.53094	1.53094	0.614419	0.557198	0.711304
Exportin-2 OS=Homo sapiens GN=CSE1L PE=1 SV=3	P55060	2	2	12	15	2	9.18565	2	9.18565	4.59282	2.19938	2.331	0.990123
Extracellular matrix protein 1 OS=Homo sapiens GN=ECM1 PE=1 SV=2	Q16610	1	2			1	0	1	1	1	0	-0.130424	0.448115
Ezrin OS=Homo sapiens GN=EZR PE=1 SV=4	P15311			1	11	0	0.765471	1	0.765471	0.765471	-0.385581	-0.561944	0.287077
F-actin-capping protein subunit alpha-1 OS=Homo sapiens GN=CAPZA1 PE=1 SV=3	P52907	6	24	10	46	6	7.65471	6	7.65471	1.27578	0.351385	0.262825	0.603657
F-actin-capping protein subunit alpha-2 OS=Homo sapiens GN=CAPZA2 PE=1 SV=3	P47755	2	3	3	19	2	2.29641	2	2.29641	1.14821	0.199382	0.0927119	0.536934
F-actin-capping protein subunit alpha-2 OS=Homo sapiens GN=CAPZA2 PE=1 SV=3; F-actin-capping protein subunit alpha-1 OS=Homo sapiens GN=CAPZA1 PE=1 SV=3	P47755; P52907			3		0	2.29641	1	2.29641	2.29641	1.19938	1.21185	0.887216
F-actin-capping protein subunit beta OS=Homo sapiens GN=CAPZB PE=1 SV=4	P47756	10	21	19	25	10	14.5439	10	14.5439	1.45439	0.540419	0.474381	0.682386
Fanconi anemia group I protein OS=Homo sapiens GN=FANCI PE=1 SV=4	Q9NVI1			1		0	0.765471	1	0.765471	0.765471	-0.385581	-0.561944	0.287077
Far upstream element-binding protein 1 OS=Homo sapiens GN=FUBP1 PE=1 SV=3	Q96AE4	15	16	14	22	15	10.7166	15	10.7166	0.714439	-0.485117	-0.673339	0.250366
Far upstream element-binding protein 1 OS=Homo sapiens GN=FUBP1 PE=1 SV=3; Far upstream element-binding protein 2 OS=Homo sapiens GN=KHSRP PE=1 SV=4	Q96AE4; Q92945	3		3		3	2.29641	3	2.29641	0.765471	-0.385581	-0.561944	0.287077
Far upstream element-binding protein 2 OS=Homo sapiens GN=KHSRP PE=1 SV=4	Q92945	27	20	32	25	27	24.4951	27	24.4951	0.907225	-0.140468	-0.287629	0.386816
Far upstream element-binding protein 3 OS=Homo sapiens GN=FUBP3 PE=1 SV=2	Q96I24	5	6	4	5	5	3.06188	5	3.06188	0.612377	-0.707509	-0.922228	0.178205
Fatty acid synthase OS=Homo sapiens GN=FASN PE=1 SV=3	P49327	1	1			1	0	1	1	1	0	-0.130424	0.448115
Fatty acid-binding protein, heart OS=Homo sapiens GN=FABP3 PE=1 SV=4	P05413	1	11			1	0	1	1	1	0	-0.130424	0.448115
F-box only protein 3 OS=Homo sapiens GN=FBXO3 PE=1 SV=3	Q9UK99	1	1	2	1	1	1.53094	1	1.53094	1.53094	0.614419	0.557198	0.711304
F-box only protein 50 OS=Homo sapiens GN=NCCRP1 PE=1 SV=1	Q6ZVX7	2	4			2	0	2	1	0.5	-1	-1.24957	0.105729
Ferritin heavy chain OS=Homo sapiens GN=FTH1 PE=1 SV=2	P02794	1	7			1	0	1	1	1	0	-0.130424	0.448115
Ferritin light chain OS=Homo sapiens GN=FTL PE=1 SV=2	P02792			1	9	0	0.765471	1	0.765471	0.765471	-0.385581	-0.561944	0.287077
FH1/FH2 domain-containing protein 1 OS=Homo sapiens GN=FHOD1 PE=1 SV=3	Q9Y613	1	1	3	3	1	2.29641	1	2.29641	2.29641	1.19938	1.21185	0.887216
Fibrinogen alpha chain OS=Homo sapiens GN=FGA PE=1 SV=2	P02671			1	2	0	0.765471	1	0.765471	0.765471	-0.385581	-0.561944	0.287077
Fibrinogen beta chain OS=Homo sapiens GN=FGB PE=1 SV=2	P02675			1	2	0	0.765471	1	0.765471	0.765471	-0.385581	-0.561944	0.287077
Fibronectin OS=Homo sapiens GN=FN1 PE=1 SV=4	P02751	1	1	2	1	1	1.53094	1	1.53094	1.53094	0.614419	0.557198	0.711304
Filaggrin OS=Homo sapiens GN=FLG PE=1 SV=3	P20930	3	1			3	0	3	1	0.333333	-1.58496	-1.90422	0.0284406
Filaggrin-2 OS=Homo sapiens GN=FLG2 PE=1 SV=1	Q5D862	34	10	11	4	34	8.42018	34	8.42018	0.247652	-2.01361	-2.38394	0.00856414
Filamin-A OS=Homo sapiens GN=FLNA PE=1 SV=4	P21333			9	7	0	6.88924	1	6.88924	6.88924	2.78434	2.98565	0.998585
Filamin-A OS=Homo sapiens GN=FLNA PE=1 SV=4; Filamin-B OS=Homo sapiens GN=FLNB PE=1 SV=2; Filamin-C OS=Homo sapiens GN=FLNC PE=1 SV=3	P21333; O75369; Q14315	3		8		3	6.12377	3	6.12377	2.04126	1.02946	1.02168	0.846535
Filamin-A OS=Homo sapiens GN=FLNA PE=1 SV=4; Filamin-C OS=Homo sapiens GN=FLNC PE=1 SV=3	P21333; Q14315			3		0	2.29641	1	2.29641	2.29641	1.19938	1.21185	0.887216
Filamin-B OS=Homo sapiens GN=FLNB PE=1 SV=2; Filamin-C OS=Homo sapiens GN=FLNC PE=1 SV=3	O75369; Q14315			1		0	0.765471	1	0.765471	0.765471	-0.385581	-0.561944	0.287077
Filamin-C OS=Homo sapiens GN=FLNC PE=1 SV=3	Q14315	1	1	13	9	1	9.95112	1	9.95112	9.95112	3.31486	3.57937	0.999828
Flap endonuclease 1 OS=Homo sapiens GN=FEN1 PE=1 SV=1	P39748	2	3	5	12	2	3.82735	2	3.82735	1.91368	0.936347	0.917481	0.820555
Forkhead box protein K1 OS=Homo sapiens GN=FOXK1 PE=1 SV=1	P85037			2	2	0	1.53094	1	1.53094	1.53094	0.614419	0.557198	0.711304
Fragile X mental retardation syndrome-related protein 1 OS=Homo sapiens GN=FXR1 PE=1 SV=3	P51114	4	5	6	11	4	4.59282	4	4.59282	1.14821	0.199382	0.0927119	0.536934
Fragile X mental retardation syndrome-related protein 1 OS=Homo sapiens GN=FXR1 PE=1 SV=3; Fragile X mental retardation syndrome-related protein 2 OS=Homo sapiens GN=FXR2 PE=1 SV=2	P51114; P51116	1		2		1	1.53094	1	1.53094	1.53094	0.614419	0.557198	0.711304
Fragile X mental retardation syndrome-related protein 1 OS=Homo sapiens GN=FXR1 PE=1 SV=3; Synaptic functional regulator FMR1 OS=Homo sapiens GN=FMR1 PE=1 SV=1; Fragile X mental retardation syndrome-related protein 2 OS=Homo sapiens GN=FXR2 PE=1 SV=2	P51114; Q06787; P51116			2		0	1.53094	1	1.53094	1.53094	0.614419	0.557198	0.711304
Fragile X mental retardation syndrome-related protein 2 OS=Homo sapiens GN=FXR2 PE=1 SV=2	P51116	8	13	10	19	8	7.65471	8	7.65471	0.956838	-0.0636528	-0.201661	0.420091
Fructose-bisphosphate aldolase A OS=Homo sapiens GN=ALDOA PE=1 SV=2	P04075	19	32	27	38	19	20.6677	19	20.6677	1.08777	0.121379	0.00541601	0.502161
Fructose-bisphosphate aldolase C OS=Homo sapiens GN=ALDOC PE=1 SV=2	P09972	3	7	5	7	3	3.82735	3	3.82735	1.27578	0.351385	0.262825	0.603657
Fumarate hydratase, mitochondrial OS=Homo sapiens GN=FH PE=1 SV=3	P07954	2	4	1	4	2	0.765471	2	0.765471	0.382735	-1.38558	-1.68109	0.0463731
FYVE, RhoGEF and PH domain-containing protein 6 OS=Homo sapiens GN=FGD6 PE=1 SV=2	Q6ZV73			1	1	0	0.765471	1	0.765471	0.765471	-0.385581	-0.561944	0.287077
G kinase-anchoring protein 1 OS=Homo sapiens GN=GKAP1 PE=1 SV=2	Q5VSY0	2	3	3	5	2	2.29641	2	2.29641	1.14821	0.199382	0.0927119	0.536934
Galactokinase OS=Homo sapiens GN=GALK1 PE=1 SV=1	P51570	2	6	2	6	2	1.53094	2	1.53094	0.765471	-0.385581	-0.561944	0.287077
Galectin-3 OS=Homo sapiens GN=LGALS3 PE=1 SV=5	P17931	9	31	11	31	9	8.42018	9	8.42018	0.935575	-0.0960743	-0.237945	0.405962
Gamma-enolase OS=Homo sapiens GN=ENO2 PE=1 SV=3	P09104			1	7	0	0.765471	1	0.765471	0.765471	-0.385581	-0.561944	0.287077
Gamma-glutamylcyclotransferase OS=Homo sapiens GN=GGCT PE=1 SV=1	O75223	2	12			2	0	2	1	0.5	-1	-1.24957	0.105729
Gamma-soluble NSF attachment protein OS=Homo sapiens GN=NAPG PE=1 SV=1	Q99747			1	3	0	0.765471	1	0.765471	0.765471	-0.385581	-0.561944	0.287077
Gelsolin OS=Homo sapiens GN=GSN PE=1 SV=1	P06396	49	29	124	40	49	94.9184	49	94.9184	1.93711	0.953906	0.937131	0.825655
Gem-associated protein 2 OS=Homo sapiens GN=GEMIN2 PE=1 SV=1	O14893	1	3	2	5	1	1.53094	1	1.53094	1.53094	0.614419	0.557198	0.711304
General transcription factor IIE subunit 1 OS=Homo sapiens GN=GTF2E1 PE=1 SV=2	P29083			1	3	0	0.765471	1	0.765471	0.765471	-0.385581	-0.561944	0.287077
General transcription factor IIF subunit 2 OS=Homo sapiens GN=GTF2F2 PE=1 SV=2	P13984	1	4	2	8	1	1.53094	1	1.53094	1.53094	0.614419	0.557198	0.711304
General transcription factor II-I OS=Homo sapiens GN=GTF2I PE=1 SV=2	P78347			1	1	0	0.765471	1	0.765471	0.765471	-0.385581	-0.561944	0.287077
General vesicular transport factor p115 OS=Homo sapiens GN=USO1 PE=1 SV=2	O60763	2	3	6	8	2	4.59282	2	4.59282	2.29641	1.19938	1.21185	0.887216
Glial fibrillary acidic protein OS=Homo sapiens GN=GFAP PE=1 SV=1; Vimentin OS=Homo sapiens GN=VIM PE=1 SV=4	P14136; P08670	1		2		1	1.53094	1	1.53094	1.53094	0.614419	0.557198	0.711304
Glucose-6-phosphate isomerase OS=Homo sapiens GN=GPI PE=1 SV=4	P06744	3	8	11	19	3	8.42018	3	8.42018	2.80673	1.48889	1.53585	0.937713
Glucose-induced degradation protein 8 homolog OS=Homo sapiens GN=GID8 PE=1 SV=1	Q9NWU2	2	17	3	24	2	2.29641	2	2.29641	1.14821	0.199382	0.0927119	0.536934
Glucosidase 2 subunit beta OS=Homo sapiens GN=PRKCSH PE=1 SV=2	P14314			2	2	0	1.53094	1	1.53094	1.53094	0.614419	0.557198	0.711304
Glutamate-rich WD repeat-containing protein 1 OS=Homo sapiens GN=GRWD1 PE=1 SV=1	Q9BQ67			2	6	0	1.53094	1	1.53094	1.53094	0.614419	0.557198	0.711304
Glutaredoxin-3 OS=Homo sapiens GN=GLRX3 PE=1 SV=2	O76003			1	4	0	0.765471	1	0.765471	0.765471	-0.385581	-0.561944	0.287077
Glutathione S-transferase Mu 4 OS=Homo sapiens GN=GSTM4 PE=1 SV=3; Glutathione S-transferase Mu 1 OS=Homo sapiens GN=GSTM1 PE=1 SV=3; Glutathione S-transferase Mu 2 OS=Homo sapiens GN=GSTM2 PE=1 SV=2	Q03013; P09488; P28161			1		0	0.765471	1	0.765471	0.765471	-0.385581	-0.561944	0.287077
Glutathione S-transferase omega-1 OS=Homo sapiens GN=GSTO1 PE=1 SV=2	P78417	2	8	8	28	2	6.12377	2	6.12377	3.06188	1.61442	1.67634	0.953164
Glutathione S-transferase P OS=Homo sapiens GN=GSTP1 PE=1 SV=2	P09211	2	10	3	20	2	2.29641	2	2.29641	1.14821	0.199382	0.0927119	0.536934
Glyceraldehyde-3-phosphate dehydrogenase OS=Homo sapiens GN=GAPDH PE=1 SV=3	P04406	19	33	39	33	19	29.8534	19	29.8534	1.57123	0.651894	0.599137	0.725459
Glyceraldehyde-3-phosphate dehydrogenase, testis-specific OS=Homo sapiens GN=GAPDHS PE=1 SV=2; Glyceraldehyde-3-phosphate dehydrogenase OS=Homo sapiens GN=GAPDH PE=1 SV=3	O14556; P04406	4		9		4	6.88924	4	6.88924	1.72231	0.784344	0.747368	0.772579
Glycerophosphodiester phosphodiesterase 1 OS=Homo sapiens GN=GDE1 PE=1 SV=1	Q9NZC3	2	10			2	0	2	1	0.5	-1	-1.24957	0.105729
Glycogen synthase kinase-3 beta OS=Homo sapiens GN=GSK3B PE=1 SV=2	P49841			1	6	0	0.765471	1	0.765471	0.765471	-0.385581	-0.561944	0.287077
Glycylpeptide N-tetradecanoyltransferase 1 OS=Homo sapiens GN=NMT1 PE=1 SV=2	P30419	2	8	1	3	2	0.765471	2	0.765471	0.382735	-1.38558	-1.68109	0.0463731
Glycylpeptide N-tetradecanoyltransferase 2 OS=Homo sapiens GN=NMT2 PE=1 SV=1; Glycylpeptide N-tetradecanoyltransferase 1 OS=Homo sapiens GN=NMT1 PE=1 SV=2	O60551; P30419	1				1	0	1	1	1	0	-0.130424	0.448115
Glyoxalase domain-containing protein 4 OS=Homo sapiens GN=GLOD4 PE=1 SV=1	Q9HC38			1	3	0	0.765471	1	0.765471	0.765471	-0.385581	-0.561944	0.287077
Glyoxylate reductase/hydroxypyruvate reductase OS=Homo sapiens GN=GRHPR PE=1 SV=1	Q9UBQ7			1	3	0	0.765471	1	0.765471	0.765471	-0.385581	-0.561944	0.287077
Glypican-1 OS=Homo sapiens GN=GPC1 PE=1 SV=2	P35052	6	8	11	24	6	8.42018	6	8.42018	1.40336	0.488888	0.416711	0.661555
Glypican-3 OS=Homo sapiens GN=GPC3 PE=1 SV=1	P51654	5	6	8	6	5	6.12377	5	6.12377	1.22475	0.292491	0.196915	0.578053
Glypican-4 OS=Homo sapiens GN=GPC4 PE=1 SV=4	O75487	1	6	1	5	1	0.765471	1	0.765471	0.765471	-0.385581	-0.561944	0.287077
Glypican-4 OS=Homo sapiens GN=GPC4 PE=1 SV=4; Glypican-6 OS=Homo sapiens GN=GPC6 PE=1 SV=1	O75487; Q9Y625	2		1		2	0.765471	2	0.765471	0.382735	-1.38558	-1.68109	0.0463731
Glypican-6 OS=Homo sapiens GN=GPC6 PE=1 SV=1	Q9Y625	4	14	5	12	4	3.82735	4	3.82735	0.956838	-0.0636528	-0.201661	0.420091
GMP synthase [glutamine-hydrolyzing] OS=Homo sapiens GN=GMPS PE=1 SV=1	P49915			1	1	0	0.765471	1	0.765471	0.765471	-0.385581	-0.561944	0.287077
Golgi phosphoprotein 3 OS=Homo sapiens GN=GOLPH3 PE=1 SV=1	Q9H4A6	1	3	1	3	1	0.765471	1	0.765471	0.765471	-0.385581	-0.561944	0.287077
Golgi-associated plant pathogenesis-related protein 1 OS=Homo sapiens GN=GLIPR2 PE=1 SV=3	Q9H4G4	4	17	3	21	4	2.29641	4	2.29641	0.574103	-0.800618	-1.02643	0.152344
Granulins OS=Homo sapiens GN=GRN PE=1 SV=2	P28799	6	8	5	8	6	3.82735	6	3.82735	0.637892	-0.648615	-0.856317	0.195911
GRB10-interacting GYF protein 2 OS=Homo sapiens GN=GIGYF2 PE=1 SV=1	Q6Y7W6	1	1	22	13	1	16.8404	1	16.8404	16.8404	4.07385	4.42879	0.999995
GRIP and coiled-coil domain-containing protein 2 OS=Homo sapiens GN=GCC2 PE=1 SV=4	Q8IWJ2	2	1	2	1	2	1.53094	2	1.53094	0.765471	-0.385581	-0.561944	0.287077
Growth factor receptor-bound protein 2 OS=Homo sapiens GN=GRB2 PE=1 SV=1	P62993	2	9	2	4	2	1.53094	2	1.53094	0.765471	-0.385581	-0.561944	0.287077
GrpE protein homolog 1, mitochondrial OS=Homo sapiens GN=GRPEL1 PE=1 SV=2	Q9HAV7	1	5	3	12	1	2.29641	1	2.29641	2.29641	1.19938	1.21185	0.887216
GTP:AMP phosphotransferase AK3, mitochondrial OS=Homo sapiens GN=AK3 PE=1 SV=4	Q9UIJ7			3	15	0	2.29641	1	2.29641	2.29641	1.19938	1.21185	0.887216
GTPase HRas OS=Homo sapiens GN=HRAS PE=1 SV=1	P01112	4	39	6	39	4	4.59282	4	4.59282	1.14821	0.199382	0.0927119	0.536934
GTPase KRas OS=Homo sapiens GN=KRAS PE=1 SV=1; GTPase NRas OS=Homo sapiens GN=NRAS PE=1 SV=1; GTPase HRas OS=Homo sapiens GN=HRAS PE=1 SV=1	P01116; P01111; P01112	3		5		3	3.82735	3	3.82735	1.27578	0.351385	0.262825	0.603657
GTPase NRas OS=Homo sapiens GN=NRAS PE=1 SV=1; GTPase HRas OS=Homo sapiens GN=HRAS PE=1 SV=1	P01111; P01112	7		11		7	8.42018	7	8.42018	1.20288	0.266496	0.167822	0.566638
GTP-binding nuclear protein Ran OS=Homo sapiens GN=RAN PE=1 SV=3	P62826	6	17	10	23	6	7.65471	6	7.65471	1.27578	0.351385	0.262825	0.603657
GTP-binding protein SAR1a OS=Homo sapiens GN=SAR1A PE=1 SV=1; GTP-binding protein SAR1b OS=Homo sapiens GN=SAR1B PE=1 SV=1	Q9NR31; Q9Y6B6			2		0	1.53094	1	1.53094	1.53094	0.614419	0.557198	0.711304
GTP-binding protein SAR1b OS=Homo sapiens GN=SAR1B PE=1 SV=1	Q9Y6B6			1	15	0	0.765471	1	0.765471	0.765471	-0.385581	-0.561944	0.287077
Guanine nucleotide-binding protein G(i) subunit alpha-2 OS=Homo sapiens GN=GNAI2 PE=1 SV=3	P04899			3	10	0	2.29641	1	2.29641	2.29641	1.19938	1.21185	0.887216
Guanine nucleotide-binding protein G(I)/G(S)/G(O) subunit gamma-12 OS=Homo sapiens GN=GNG12 PE=1 SV=3	Q9UBI6	1	10			1	0	1	1	1	0	-0.130424	0.448115
Guanine nucleotide-binding protein G(s) subunit alpha isoforms XLas OS=Homo sapiens GN=GNAS PE=1 SV=2; Guanine nucleotide-binding protein G(s) subunit alpha isoforms short OS=Homo sapiens GN=GNAS PE=1 SV=1	Q5JWF2; P63092	1		1		1	0.765471	1	0.765471	0.765471	-0.385581	-0.561944	0.287077
Guanine nucleotide-binding protein G(t) subunit alpha-3 OS=Homo sapiens GN=GNAT3 PE=2 SV=2; Guanine nucleotide-binding protein G(olf) subunit alpha OS=Homo sapiens GN=GNAL PE=1 SV=1; Guanine nucleotide-binding protein G(t) subunit alpha-2 OS=Homo sapiens	A8MTJ3; P38405; P19087; P04899; P09471; Q5JWF2; P63092; P11488; P08754; P63096	3		4		3	3.06188	3	3.06188	1.02063	0.0294566	-0.0974583	0.461181
Guanine nucleotide-binding protein subunit alpha-12 OS=Homo sapiens GN=GNA12 PE=1 SV=4; Guanine nucleotide-binding protein subunit alpha-13 OS=Homo sapiens GN=GNA13 PE=1 SV=2	Q03113; Q14344	3		4		3	3.06188	3	3.06188	1.02063	0.0294566	-0.0974583	0.461181
H/ACA ribonucleoprotein complex subunit 1 OS=Homo sapiens GN=GAR1 PE=1 SV=1	Q9NY12			1	4	0	0.765471	1	0.765471	0.765471	-0.385581	-0.561944	0.287077
HAUS augmin-like complex subunit 1 OS=Homo sapiens GN=HAUS1 PE=1 SV=1	Q96CS2			1	3	0	0.765471	1	0.765471	0.765471	-0.385581	-0.561944	0.287077
Heat shock 70 kDa protein 1B OS=Homo sapiens GN=HSPA1B PE=1 SV=1	P0DMV9			1	10	0	0.765471	1	0.765471	0.765471	-0.385581	-0.561944	0.287077
Heat shock 70 kDa protein 1B OS=Homo sapiens GN=HSPA1B PE=1 SV=1; Heat shock 70 kDa protein 1-like OS=Homo sapiens GN=HSPA1L PE=1 SV=2	P0DMV9; P34931			1		0	0.765471	1	0.765471	0.765471	-0.385581	-0.561944	0.287077
Heat shock 70 kDa protein 4 OS=Homo sapiens GN=HSPA4 PE=1 SV=4	P34932			3	4	0	2.29641	1	2.29641	2.29641	1.19938	1.21185	0.887216
Heat shock 70 kDa protein 6 OS=Homo sapiens GN=HSPA6 PE=1 SV=2; Heat shock 70 kDa protein 1B OS=Homo sapiens GN=HSPA1B PE=1 SV=1	P17066; P0DMV9			2		0	1.53094	1	1.53094	1.53094	0.614419	0.557198	0.711304
Heat shock 70 kDa protein 6 OS=Homo sapiens GN=HSPA6 PE=1 SV=2; Heat shock-related 70 kDa protein 2 OS=Homo sapiens GN=HSPA2 PE=1 SV=1; Heat shock cognate 71 kDa protein OS=Homo sapiens GN=HSPA8 PE=1 SV=1	P17066; P54652; P11142			2		0	1.53094	1	1.53094	1.53094	0.614419	0.557198	0.711304
Heat shock cognate 71 kDa protein OS=Homo sapiens GN=HSPA8 PE=1 SV=1	P11142	24	32	69	48	24	52.8175	24	52.8175	2.20073	1.13798	1.14314	0.873509
Heat shock protein 75 kDa, mitochondrial OS=Homo sapiens GN=TRAP1 PE=1 SV=3	Q12931			3		0	2.29641	1	2.29641	2.29641	1.19938	1.21185	0.887216
Heat shock protein beta-1 OS=Homo sapiens GN=HSPB1 PE=1 SV=2	P04792	8	39	15	86	8	11.4821	8	11.4821	1.43526	0.52131	0.452995	0.674724
Heat shock protein beta-8 OS=Homo sapiens GN=HSPB8 PE=1 SV=1	Q9UJY1			1	5	0	0.765471	1	0.765471	0.765471	-0.385581	-0.561944	0.287077
Heat shock protein HSP 90-alpha OS=Homo sapiens GN=HSP90AA1 PE=1 SV=5	P07900	4	8	21	28	4	16.0749	4	16.0749	4.01872	2.00674	2.1154	0.982802
Heat shock protein HSP 90-alpha OS=Homo sapiens GN=HSP90AA1 PE=1 SV=5; Heat shock protein HSP 90-alpha A2 OS=Homo sapiens GN=HSP90AA2P PE=1 SV=2	P07900; Q14568	4		4		4	3.06188	4	3.06188	0.765471	-0.385581	-0.561944	0.287077
Heat shock protein HSP 90-alpha OS=Homo sapiens GN=HSP90AA1 PE=1 SV=5; Heat shock protein HSP 90-beta OS=Homo sapiens GN=HSP90AB1 PE=1 SV=4	P07900; P08238			4		0	3.06188	1	3.06188	3.06188	1.61442	1.67634	0.953164
Heat shock protein HSP 90-alpha OS=Homo sapiens GN=HSP90AA1 PE=1 SV=5; Heat shock protein HSP 90-beta OS=Homo sapiens GN=HSP90AB1 PE=1 SV=4; Putative heat shock protein HSP 90-beta 2 OS=Homo sapiens GN=HSP90AB2P PE=1 SV=2; Heat shock protein HSP 90-alpha	P07900; P08238; Q58FF8; Q14568	5		8		5	6.12377	5	6.12377	1.22475	0.292491	0.196915	0.578053
Heat shock protein HSP 90-alpha OS=Homo sapiens GN=HSP90AA1 PE=1 SV=5; Heat shock protein HSP 90-beta OS=Homo sapiens GN=HSP90AB1 PE=1 SV=4; Putative heat shock protein HSP 90-beta 2 OS=Homo sapiens GN=HSP90AB2P PE=1 SV=2; Putative heat shock protein HSP	P07900; P08238; Q58FF8; Q58FF6; Q58FF7			3		0	2.29641	1	2.29641	2.29641	1.19938	1.21185	0.887216
Heat shock protein HSP 90-alpha OS=Homo sapiens GN=HSP90AA1 PE=1 SV=5; Heat shock protein HSP 90-beta OS=Homo sapiens GN=HSP90AB1 PE=1 SV=4; Putative heat shock protein HSP 90-beta 4 OS=Homo sapiens GN=HSP90AB4P PE=5 SV=1; Putative heat shock protein HSP	P07900; P08238; Q58FF6; Q58FF7	1		3		1	2.29641	1	2.29641	2.29641	1.19938	1.21185	0.887216
Heat shock protein HSP 90-alpha OS=Homo sapiens GN=HSP90AA1 PE=1 SV=5; Putative heat shock protein HSP 90-alpha A4 OS=Homo sapiens GN=HSP90AA4P PE=5 SV=1	P07900; Q58FG1			4		0	3.06188	1	3.06188	3.06188	1.61442	1.67634	0.953164
Heat shock protein HSP 90-beta OS=Homo sapiens GN=HSP90AB1 PE=1 SV=4	P08238	1	8	13	30	1	9.95112	1	9.95112	9.95112	3.31486	3.57937	0.999828
Heat shock protein HSP 90-beta OS=Homo sapiens GN=HSP90AB1 PE=1 SV=4; Putative heat shock protein HSP 90-beta-3 OS=Homo sapiens GN=HSP90AB3P PE=5 SV=1	P08238; Q58FF7	4		11		4	8.42018	4	8.42018	2.10504	1.07385	1.07137	0.857998
Heat shock-related 70 kDa protein 2 OS=Homo sapiens GN=HSPA2 PE=1 SV=1; Heat shock cognate 71 kDa protein OS=Homo sapiens GN=HSPA8 PE=1 SV=1	P54652; P11142	6		11		6	8.42018	6	8.42018	1.40336	0.488888	0.416711	0.661555
Heat shock-related 70 kDa protein 2 OS=Homo sapiens GN=HSPA2 PE=1 SV=1; Heat shock cognate 71 kDa protein OS=Homo sapiens GN=HSPA8 PE=1 SV=1; 78 kDa glucose-regulated protein OS=Homo sapiens GN=HSPA5 PE=1 SV=2; Heat shock 70 kDa protein 1B OS=Homo sapiens	P54652; P11142; P11021; P0DMV9; P34931	6		8		6	6.12377	6	6.12377	1.02063	0.0294566	-0.0974583	0.461181
Heat shock-related 70 kDa protein 2 OS=Homo sapiens GN=HSPA2 PE=1 SV=1; Heat shock cognate 71 kDa protein OS=Homo sapiens GN=HSPA8 PE=1 SV=1; 78 kDa glucose-regulated protein OS=Homo sapiens GN=HSPA5 PE=1 SV=2; Heat shock 70 kDa protein 1-like OS=Homo sap	P54652; P11142; P11021; P34931	3		5		3	3.82735	3	3.82735	1.27578	0.351385	0.262825	0.603657
Hemoglobin subunit alpha OS=Homo sapiens GN=HBA1 PE=1 SV=2	P69905	1	11	11	43	1	8.42018	1	8.42018	8.42018	3.07385	3.30965	0.999533
Hemoglobin subunit alpha OS=Homo sapiens GN=HBA1 PE=1 SV=2; Hemoglobin subunit zeta OS=Homo sapiens GN=HBZ PE=1 SV=2	P69905; P02008			2		0	1.53094	1	1.53094	1.53094	0.614419	0.557198	0.711304
Hemoglobin subunit beta OS=Homo sapiens GN=HBB PE=1 SV=2	P68871			7	67	0	5.3583	1	5.3583	5.3583	2.42177	2.57988	0.995058
Hemoglobin subunit delta OS=Homo sapiens GN=HBD PE=1 SV=2; Hemoglobin subunit beta OS=Homo sapiens GN=HBB PE=1 SV=2	P02042; P68871			3		0	2.29641	1	2.29641	2.29641	1.19938	1.21185	0.887216
Hemoglobin subunit epsilon OS=Homo sapiens GN=HBE1 PE=1 SV=2; Hemoglobin subunit delta OS=Homo sapiens GN=HBD PE=1 SV=2; Hemoglobin subunit gamma-1 OS=Homo sapiens GN=HBG1 PE=1 SV=2; Hemoglobin subunit beta OS=Homo sapiens GN=HBB PE=1 SV=2; Hemoglobin sub	P02100; P02042; P69891; P68871; P69892			3		0	2.29641	1	2.29641	2.29641	1.19938	1.21185	0.887216
Hepatocyte growth factor-regulated tyrosine kinase substrate OS=Homo sapiens GN=HGS PE=1 SV=1	O14964	3	3	6	9	3	4.59282	3	4.59282	1.53094	0.614419	0.557198	0.711304
Hepatoma-derived growth factor OS=Homo sapiens GN=HDGF PE=1 SV=1	P51858	10	19	15	26	10	11.4821	10	11.4821	1.14821	0.199382	0.0927119	0.536934
Hepatoma-derived growth factor-related protein 3 OS=Homo sapiens GN=HDGFL3 PE=1 SV=1	Q9Y3E1			2	15	0	1.53094	1	1.53094	1.53094	0.614419	0.557198	0.711304
Heterogeneous nuclear ribonucleoprotein A/B OS=Homo sapiens GN=HNRNPAB PE=1 SV=2	Q99729	11	12	15	12	11	11.4821	11	11.4821	1.04382	0.0618781	-0.0611741	0.47561
Heterogeneous nuclear ribonucleoprotein A1 OS=Homo sapiens GN=HNRNPA1 PE=1 SV=5	P09651	4	19	7	24	4	5.3583	4	5.3583	1.33957	0.421774	0.341601	0.633674
Heterogeneous nuclear ribonucleoprotein A1-like 2 OS=Homo sapiens GN=HNRNPA1L2 PE=2 SV=2; Heterogeneous nuclear ribonucleoprotein A1 OS=Homo sapiens GN=HNRNPA1 PE=1 SV=5	Q32P51; P09651	6		6		6	4.59282	6	4.59282	0.765471	-0.385581	-0.561944	0.287077
Heterogeneous nuclear ribonucleoprotein A3 OS=Homo sapiens GN=HNRNPA3 PE=1 SV=2	P51991	1	6	4	11	1	3.06188	1	3.06188	3.06188	1.61442	1.67634	0.953164
Heterogeneous nuclear ribonucleoprotein C-like 1 OS=Homo sapiens GN=HNRNPCL1 PE=1 SV=1; Heterogeneous nuclear ribonucleoproteins C1/C2 OS=Homo sapiens GN=HNRNPC PE=1 SV=4; Heterogeneous nuclear ribonucleoprotein C-like 4 OS=Homo sapiens GN=HNRNPCL4 PE=3 S	O60812; P07910; P0DMR1; B2RXH8	1		1		1	0.765471	1	0.765471	0.765471	-0.385581	-0.561944	0.287077
Heterogeneous nuclear ribonucleoprotein D0 OS=Homo sapiens GN=HNRNPD PE=1 SV=1	Q14103	10	23	12	26	10	9.18565	10	9.18565	0.918565	-0.122546	-0.267571	0.394515
Heterogeneous nuclear ribonucleoprotein D0 OS=Homo sapiens GN=HNRNPD PE=1 SV=1; Heterogeneous nuclear ribonucleoprotein D-like OS=Homo sapiens GN=HNRNPDL PE=1 SV=3	Q14103; O14979	3		4		3	3.06188	3	3.06188	1.02063	0.0294566	-0.0974583	0.461181
Heterogeneous nuclear ribonucleoprotein D-like OS=Homo sapiens GN=HNRNPDL PE=1 SV=3	O14979	4	13	6	15	4	4.59282	4	4.59282	1.14821	0.199382	0.0927119	0.536934
Heterogeneous nuclear ribonucleoprotein F OS=Homo sapiens GN=HNRNPF PE=1 SV=3	P52597	3	4	4	10	3	3.06188	3	3.06188	1.02063	0.0294566	-0.0974583	0.461181
Heterogeneous nuclear ribonucleoprotein H OS=Homo sapiens GN=HNRNPH1 PE=1 SV=4	P31943		7	1	15	0	0.765471	1	0.765471	0.765471	-0.385581	-0.561944	0.287077
Heterogeneous nuclear ribonucleoprotein H OS=Homo sapiens GN=HNRNPH1 PE=1 SV=4; Heterogeneous nuclear ribonucleoprotein F OS=Homo sapiens GN=HNRNPF PE=1 SV=3	P31943; P52597			6		0	4.59282	1	4.59282	4.59282	2.19938	2.331	0.990123
Heterogeneous nuclear ribonucleoprotein H OS=Homo sapiens GN=HNRNPH1 PE=1 SV=4; Heterogeneous nuclear ribonucleoprotein F OS=Homo sapiens GN=HNRNPF PE=1 SV=3; Heterogeneous nuclear ribonucleoprotein H2 OS=Homo sapiens GN=HNRNPH2 PE=1 SV=1	P31943; P52597; P55795			3		0	2.29641	1	2.29641	2.29641	1.19938	1.21185	0.887216
Heterogeneous nuclear ribonucleoprotein H OS=Homo sapiens GN=HNRNPH1 PE=1 SV=4; Heterogeneous nuclear ribonucleoprotein H2 OS=Homo sapiens GN=HNRNPH2 PE=1 SV=1	P31943; P55795	2		7		2	5.3583	2	5.3583	2.67915	1.42177	1.46074	0.927957
Heterogeneous nuclear ribonucleoprotein H2 OS=Homo sapiens GN=HNRNPH2 PE=1 SV=1	P55795			1	13	0	0.765471	1	0.765471	0.765471	-0.385581	-0.561944	0.287077
Heterogeneous nuclear ribonucleoprotein K OS=Homo sapiens GN=HNRNPK PE=1 SV=1	P61978	57	38	62	45	57	47.4592	57	47.4592	0.832617	-0.264275	-0.426185	0.334986
Heterogeneous nuclear ribonucleoprotein M OS=Homo sapiens GN=HNRNPM PE=1 SV=3	P52272			3	4	0	2.29641	1	2.29641	2.29641	1.19938	1.21185	0.887216
Heterogeneous nuclear ribonucleoprotein Q OS=Homo sapiens GN=SYNCRIP PE=1 SV=2	O60506	12	21	25	34	12	19.1368	12	19.1368	1.59473	0.673313	0.623108	0.733393
Heterogeneous nuclear ribonucleoprotein R OS=Homo sapiens GN=HNRNPR PE=1 SV=1; Heterogeneous nuclear ribonucleoprotein Q OS=Homo sapiens GN=SYNCRIP PE=1 SV=2	O43390; O60506	3		8		3	6.12377	3	6.12377	2.04126	1.02946	1.02168	0.846535
Heterogeneous nuclear ribonucleoprotein U OS=Homo sapiens GN=HNRNPU PE=1 SV=6	Q00839			2	2	0	1.53094	1	1.53094	1.53094	0.614419	0.557198	0.711304
Heterogeneous nuclear ribonucleoprotein U-like protein 1 OS=Homo sapiens GN=HNRNPUL1 PE=1 SV=2	Q9BUJ2			1	2	0	0.765471	1	0.765471	0.765471	-0.385581	-0.561944	0.287077
Heterogeneous nuclear ribonucleoproteins A2/B1 OS=Homo sapiens GN=HNRNPA2B1 PE=1 SV=2	P22626	12	25	19	31	12	14.5439	12	14.5439	1.212	0.277384	0.180008	0.571427
Heterogeneous nuclear ribonucleoproteins C1/C2 OS=Homo sapiens GN=HNRNPC PE=1 SV=4	P07910		3	2	12	0	1.53094	1	1.53094	1.53094	0.614419	0.557198	0.711304
HHIP-like protein 1 OS=Homo sapiens GN=HHIPL1 PE=1 SV=2; HHIP-like protein 2 OS=Homo sapiens GN=HHIPL2 PE=1 SV=1	Q96JK4; Q6UWX4	1				1	0	1	1	1	0	-0.130424	0.448115
High mobility group protein 20A OS=Homo sapiens GN=HMG20A PE=1 SV=1	Q9NP66			1	5	0	0.765471	1	0.765471	0.765471	-0.385581	-0.561944	0.287077
High mobility group protein B1 OS=Homo sapiens GN=HMGB1 PE=1 SV=3	P09429	5	21	5	21	5	3.82735	5	3.82735	0.765471	-0.385581	-0.561944	0.287077
High mobility group protein B1 OS=Homo sapiens GN=HMGB1 PE=1 SV=3; Putative high mobility group protein B1-like 1 OS=Homo sapiens GN=HMGB1P1 PE=5 SV=1	P09429; B2RPK0	3		6		3	4.59282	3	4.59282	1.53094	0.614419	0.557198	0.711304
High mobility group protein B2 OS=Homo sapiens GN=HMGB2 PE=1 SV=2	P26583	12	18	14	18	12	10.7166	12	10.7166	0.893049	-0.163188	-0.313056	0.377119
High mobility group protein B3 OS=Homo sapiens GN=HMGB3 PE=1 SV=4	O15347	2	14	3	14	2	2.29641	2	2.29641	1.14821	0.199382	0.0927119	0.536934
High mobility group protein HMG-I/HMG-Y OS=Homo sapiens GN=HMGA1 PE=1 SV=3	P17096	6	23	8	23	6	6.12377	6	6.12377	1.02063	0.0294566	-0.0974583	0.461181
High mobility group protein HMGI-C OS=Homo sapiens GN=HMGA2 PE=1 SV=1	P52926	3	20	3	32	3	2.29641	3	2.29641	0.765471	-0.385581	-0.561944	0.287077
Hippocalcin-like protein 1 OS=Homo sapiens GN=HPCAL1 PE=1 SV=3	P37235	5	28	6	39	5	4.59282	5	4.59282	0.918565	-0.122546	-0.267571	0.394515
Hippocalcin-like protein 4 OS=Homo sapiens GN=HPCAL4 PE=1 SV=3; Visinin-like protein 1 OS=Homo sapiens GN=VSNL1 PE=1 SV=2	Q9UM19; P62760	1				1	0	1	1	1	0	-0.130424	0.448115
Histone acetyltransferase KAT8 OS=Homo sapiens GN=KAT8 PE=1 SV=2	Q9H7Z6			1	2	0	0.765471	1	0.765471	0.765471	-0.385581	-0.561944	0.287077
Histone deacetylase complex subunit SAP18 OS=Homo sapiens GN=SAP18 PE=1 SV=1	O00422			1	8	0	0.765471	1	0.765471	0.765471	-0.385581	-0.561944	0.287077
Histone H1.0 OS=Homo sapiens GN=H1F0 PE=1 SV=3	P07305	1	5	4	21	1	3.06188	1	3.06188	3.06188	1.61442	1.67634	0.953164
Histone H1.2 OS=Homo sapiens GN=HIST1H1C PE=1 SV=2	P16403	1	23	1	23	1	0.765471	1	0.765471	0.765471	-0.385581	-0.561944	0.287077
Histone H1.3 OS=Homo sapiens GN=HIST1H1D PE=1 SV=2; Histone H1.4 OS=Homo sapiens GN=HIST1H1E PE=1 SV=2; Histone H1.2 OS=Homo sapiens GN=HIST1H1C PE=1 SV=2	P16402; P10412; P16403	5		8		5	6.12377	5	6.12377	1.22475	0.292491	0.196915	0.578053
Histone H1.3 OS=Homo sapiens GN=HIST1H1D PE=1 SV=2; Histone H1.4 OS=Homo sapiens GN=HIST1H1E PE=1 SV=2; Histone H1.2 OS=Homo sapiens GN=HIST1H1C PE=1 SV=2; Histone H1.1 OS=Homo sapiens GN=HIST1H1A PE=1 SV=3; Histone H1t OS=Homo sapiens GN=HIST1H1T PE=2 SV	P16402; P10412; P16403; Q02539; P22492	5		6		5	4.59282	5	4.59282	0.918565	-0.122546	-0.267571	0.394515
Histone H1.4 OS=Homo sapiens GN=HIST1H1E PE=1 SV=2	P10412	1		1		1	0.765471	1	0.765471	0.765471	-0.385581	-0.561944	0.287077
Histone H1.5 OS=Homo sapiens GN=HIST1H1B PE=1 SV=3	P16401	2	5	4	10	2	3.06188	2	3.06188	1.53094	0.614419	0.557198	0.711304
Histone H2A type 1-A OS=Homo sapiens GN=HIST1H2AA PE=1 SV=3; Histone H2A type 2-B OS=Homo sapiens GN=HIST2H2AB PE=1 SV=3; Histone H2AX OS=Homo sapiens GN=H2AFX PE=1 SV=2	Q96QV6; Q8IUE6; P16104	2		1		2	0.765471	2	0.765471	0.382735	-1.38558	-1.68109	0.0463731
Histone H2A type 2-C OS=Homo sapiens GN=HIST2H2AC PE=1 SV=4; Histone H2A type 2-A OS=Homo sapiens GN=HIST2H2AA3 PE=1 SV=3	Q16777; Q6FI13	3		1		3	0.765471	3	0.765471	0.255157	-1.97054	-2.33574	0.00975233
Histone H2A type 2-C OS=Homo sapiens GN=HIST2H2AC PE=1 SV=4; Histone H2A type 3 OS=Homo sapiens GN=HIST3H2A PE=1 SV=3; Histone H2A type 1-B/E OS=Homo sapiens GN=HIST1H2AB PE=1 SV=2; Histone H2A type 1-C OS=Homo sapiens GN=HIST1H2AC PE=1 SV=3; Histone H2A	Q16777; Q7L7L0; P04908; Q93077; Q99878; Q96KK5; Q9BTM1; P20671; P0C0S8; Q6FI13	2		2		2	1.53094	2	1.53094	0.765471	-0.385581	-0.561944	0.287077
Histone H2A type 2-C OS=Homo sapiens GN=HIST2H2AC PE=1 SV=4; Histone H2A type 3 OS=Homo sapiens GN=HIST3H2A PE=1 SV=3; Histone H2A.V OS=Homo sapiens GN=H2AFV PE=1 SV=3; Histone H2A type 1-A OS=Homo sapiens GN=HIST1H2AA PE=1 SV=3; Histone H2A type 1-B/E OS	Q16777; Q7L7L0; Q71UI9; Q96QV6; P04908; P0C0S5; Q93077; Q99878; Q96KK5; Q9BTM1; P16104; P20671; P0C0S8; Q6FI13	4		2		4	1.53094	4	1.53094	0.382735	-1.38558	-1.68109	0.0463731
Histone H2A type 2-C OS=Homo sapiens GN=HIST2H2AC PE=1 SV=4; Histone H2A type 3 OS=Homo sapiens GN=HIST3H2A PE=1 SV=3; Histone H2A.V OS=Homo sapiens GN=H2AFV PE=1 SV=3; Histone H2A type 1-A OS=Homo sapiens GN=HIST1H2AA PE=1 SV=3; Histone H2A type 2-B OS=H	Q16777; Q7L7L0; Q71UI9; Q96QV6; Q8IUE6; P04908; P0C0S5; Q93077; Q99878; Q96KK5; Q9BTM1; P16104; P20671; P0C0S8; Q6FI13	4		2		4	1.53094	4	1.53094	0.382735	-1.38558	-1.68109	0.0463731
Histone H2A type 3 OS=Homo sapiens GN=HIST3H2A PE=1 SV=3; Histone H2A type 2-B OS=Homo sapiens GN=HIST2H2AB PE=1 SV=3; Histone H2A type 1-B/E OS=Homo sapiens GN=HIST1H2AB PE=1 SV=2; Histone H2A type 1-C OS=Homo sapiens GN=HIST1H2AC PE=1 SV=3; Histone H2A	Q7L7L0; Q8IUE6; P04908; Q93077; Q99878; Q96KK5; Q9BTM1; P16104; P20671; P0C0S8	2				2	0	2	1	0.5	-1	-1.24957	0.105729
Histone H2A.V OS=Homo sapiens GN=H2AFV PE=1 SV=3; Histone H2A.Z OS=Homo sapiens GN=H2AFZ PE=1 SV=2	Q71UI9; P0C0S5	1				1	0	1	1	1	0	-0.130424	0.448115
Histone H2B type 2-E OS=Homo sapiens GN=HIST2H2BE PE=1 SV=3; Histone H2B type 2-F OS=Homo sapiens GN=HIST2H2BF PE=1 SV=3; Histone H2B type 1-M OS=Homo sapiens GN=HIST1H2BM PE=1 SV=3; Histone H2B type 1-B OS=Homo sapiens GN=HIST1H2BB PE=1 SV=2; Histone H2B	Q16778; Q5QNW6; Q99879; P33778; P58876; Q93079; O60814; Q99880; P62807; P57053; Q8N257; P06899; P23527; Q99877	3		4		3	3.06188	3	3.06188	1.02063	0.0294566	-0.0974583	0.461181
Histone H2B type 2-E OS=Homo sapiens GN=HIST2H2BE PE=1 SV=3; Histone H2B type 2-F OS=Homo sapiens GN=HIST2H2BF PE=1 SV=3; Histone H2B type 1-M OS=Homo sapiens GN=HIST1H2BM PE=1 SV=3; Histone H2B type 1-B OS=Homo sapiens GN=HIST1H2BB PE=1 SV=2; Histone H2B	Q16778; Q5QNW6; Q99879; P33778; P58876; Q96A08; Q93079; O60814; Q99880; P62807; P57053; P06899; P23527; Q99877	1		2		1	1.53094	1	1.53094	1.53094	0.614419	0.557198	0.711304
Histone H2B type 2-E OS=Homo sapiens GN=HIST2H2BE PE=1 SV=3; Histone H2B type 2-F OS=Homo sapiens GN=HIST2H2BF PE=1 SV=3; Histone H2B type 1-M OS=Homo sapiens GN=HIST1H2BM PE=1 SV=3; Histone H2B type 1-B OS=Homo sapiens GN=HIST1H2BB PE=1 SV=2; Histone H2B	Q16778; Q5QNW6; Q99879; P33778; P58876; Q96A08; Q93079; O60814; Q99880; P62807; P57053; Q8N257; P06899; P23527; Q99877	4		4		4	3.06188	4	3.06188	0.765471	-0.385581	-0.561944	0.287077
Histone H2B type 2-F OS=Homo sapiens GN=HIST2H2BF PE=1 SV=3; Histone H2B type 1-M OS=Homo sapiens GN=HIST1H2BM PE=1 SV=3; Histone H2B type 1-D OS=Homo sapiens GN=HIST1H2BD PE=1 SV=2; Histone H2B type 1-H OS=Homo sapiens GN=HIST1H2BH PE=1 SV=3; Histone H2B	Q5QNW6; Q99879; P58876; Q93079; O60814; Q99880; P62807; P57053; Q99877	3		5		3	3.82735	3	3.82735	1.27578	0.351385	0.262825	0.603657
Histone H3.3 OS=Homo sapiens GN=H3F3A PE=1 SV=2; Histone H3.1t OS=Homo sapiens GN=HIST3H3 PE=1 SV=3; Histone H3.1 OS=Homo sapiens GN=HIST1H3A PE=1 SV=2; Histone H3.2 OS=Homo sapiens GN=HIST2H3A PE=1 SV=3	P84243; Q16695; P68431; Q71DI3	2				2	0	2	1	0.5	-1	-1.24957	0.105729
Histone H3.3 OS=Homo sapiens GN=H3F3A PE=1 SV=2; Histone H3.1t OS=Homo sapiens GN=HIST3H3 PE=1 SV=3; Histone H3.3C OS=Homo sapiens GN=H3F3C PE=1 SV=3; Histone H3.1 OS=Homo sapiens GN=HIST1H3A PE=1 SV=2; Histone H3.2 OS=Homo sapiens GN=HIST2H3A PE=1 SV=3	P84243; Q16695; Q6NXT2; P68431; Q71DI3	6		5		6	3.82735	6	3.82735	0.637892	-0.648615	-0.856317	0.195911
Histone H4 OS=Homo sapiens GN=HIST1H4A PE=1 SV=2	P62805	8	39	3	27	8	2.29641	8	2.29641	0.287052	-1.80062	-2.14557	0.0159536
Histone-binding protein RBBP7 OS=Homo sapiens GN=RBBP7 PE=1 SV=1; Histone-binding protein RBBP4 OS=Homo sapiens GN=RBBP4 PE=1 SV=3	Q16576; Q09028			2		0	1.53094	1	1.53094	1.53094	0.614419	0.557198	0.711304
Histone-lysine N-methyltransferase 2D OS=Homo sapiens GN=KMT2D PE=1 SV=2	O14686	1	0			1	0	1	1	1	0	-0.130424	0.448115
HLA class I histocompatibility antigen, A-24 alpha chain OS=Homo sapiens GN=HLA-A PE=1 SV=2; HLA class I histocompatibility antigen, A-33 alpha chain OS=Homo sapiens GN=HLA-A PE=1 SV=3; HLA class I histocompatibility antigen, A-2 alpha chain OS=Homo sapie	P05534; P16190; P01892; P13746; P01891; P30447; P30456; P16188; P30457; P10314; P30450; P30453; P16189; P30512; P04439; P30459; P10316; P18462			1		0	0.765471	1	0.765471	0.765471	-0.385581	-0.561944	0.287077
Homeobox protein Hox-B4 OS=Homo sapiens GN=HOXB4 PE=1 SV=2	P17483	1	6			1	0	1	1	1	0	-0.130424	0.448115
Homer protein homolog 3 OS=Homo sapiens GN=HOMER3 PE=1 SV=2	Q9NSC5			1	3	0	0.765471	1	0.765471	0.765471	-0.385581	-0.561944	0.287077
Hornerin OS=Homo sapiens GN=HRNR PE=1 SV=2	Q86YZ3	143	25	51	16	143	39.039	143	39.039	0.273	-1.87303	-2.22661	0.0129867
Host cell factor 1 OS=Homo sapiens GN=HCFC1 PE=1 SV=2; Host cell factor 2 OS=Homo sapiens GN=HCFC2 PE=1 SV=1	P51610; Q9Y5Z7	1		2		1	1.53094	1	1.53094	1.53094	0.614419	0.557198	0.711304
Hsc70-interacting protein OS=Homo sapiens GN=ST13 PE=1 SV=2; Putative protein FAM10A5 OS=Homo sapiens GN=ST13P5 PE=5 SV=1	P50502; Q8NFI4	3		7		3	5.3583	3	5.3583	1.7861	0.836812	0.806087	0.789904
Hsp70-binding protein 1 OS=Homo sapiens GN=HSPBP1 PE=1 SV=1	Q9NZL4			1	3	0	0.765471	1	0.765471	0.765471	-0.385581	-0.561944	0.287077
Hsp90 co-chaperone Cdc37 OS=Homo sapiens GN=CDC37 PE=1 SV=1	Q16543			5	13	0	3.82735	1	3.82735	3.82735	1.93635	2.03662	0.979156
Huntingtin-interacting protein K OS=Homo sapiens GN=HYPK PE=1 SV=2	Q9NX55	4	33	6	40	4	4.59282	4	4.59282	1.14821	0.199382	0.0927119	0.536934
Hydroxyacylglutathione hydrolase, mitochondrial OS=Homo sapiens GN=HAGH PE=1 SV=2	Q16775	1	5	1	5	1	0.765471	1	0.765471	0.765471	-0.385581	-0.561944	0.287077
Hydroxymethylglutaryl-CoA synthase, cytoplasmic OS=Homo sapiens GN=HMGCS1 PE=1 SV=2	Q01581			1	2	0	0.765471	1	0.765471	0.765471	-0.385581	-0.561944	0.287077
Hypoxanthine-guanine phosphoribosyltransferase OS=Homo sapiens GN=HPRT1 PE=1 SV=2	P00492	3	17	5	26	3	3.82735	3	3.82735	1.27578	0.351385	0.262825	0.603657
Hypoxia up-regulated protein 1 OS=Homo sapiens GN=HYOU1 PE=1 SV=1	Q9Y4L1	1	2	12	15	1	9.18565	1	9.18565	9.18565	3.19938	3.45014	0.99972
Immunoglobulin heavy constant gamma 1 OS=Homo sapiens GN=IGHG1 PE=1 SV=1	P01857	1	9			1	0	1	1	1	0	-0.130424	0.448115
Immunoglobulin heavy constant gamma 1 OS=Homo sapiens GN=IGHG1 PE=1 SV=1; Immunoglobulin heavy constant gamma 3 OS=Homo sapiens GN=IGHG3 PE=1 SV=2	P01857; P01860	5		5		5	3.82735	5	3.82735	0.765471	-0.385581	-0.561944	0.287077
Immunoglobulin heavy constant gamma 1 OS=Homo sapiens GN=IGHG1 PE=1 SV=1; Immunoglobulin heavy constant gamma 4 OS=Homo sapiens GN=IGHG4 PE=1 SV=1; Immunoglobulin heavy constant gamma 2 OS=Homo sapiens GN=IGHG2 PE=1 SV=2; Immunoglobulin heavy constant gam	P01857; P01861; P01859; P01860	6		6		6	4.59282	6	4.59282	0.765471	-0.385581	-0.561944	0.287077
Immunoglobulin heavy constant gamma 2 OS=Homo sapiens GN=IGHG2 PE=1 SV=2	P01859	1	5	1	5	1	0.765471	1	0.765471	0.765471	-0.385581	-0.561944	0.287077
Immunoglobulin heavy variable 3-30-5 OS=Homo sapiens GN=IGHV3-30-5 PE=3 SV=1; Immunoglobulin heavy variable 3-74 OS=Homo sapiens GN=IGHV3-74 PE=3 SV=1; Immunoglobulin heavy variable 3-33 OS=Homo sapiens GN=IGHV3-33 PE=1 SV=2; Immunoglobulin heavy variable	P0DP03; A0A0B4J1X5; P01772; P0DP02; P01764; P01767; A0A0C4DH42			1		0	0.765471	1	0.765471	0.765471	-0.385581	-0.561944	0.287077
Immunoglobulin heavy variable 3-64D OS=Homo sapiens GN=IGHV3-64D PE=3 SV=1	A0A0J9YX35	3	9	4	9	3	3.06188	3	3.06188	1.02063	0.0294566	-0.0974583	0.461181
Immunoglobulin heavy variable 6-1 OS=Homo sapiens GN=IGHV6-1 PE=3 SV=1	A0A0B4J1U7	4	6	5	6	4	3.82735	4	3.82735	0.956838	-0.0636528	-0.201661	0.420091
Immunoglobulin kappa constant OS=Homo sapiens GN=IGKC PE=1 SV=2	P01834	4	19	1	19	4	0.765471	4	0.765471	0.191368	-2.38558	-2.80023	0.00255332
Immunoglobulin kappa variable 2-29 OS=Homo sapiens GN=IGKV2-29 PE=3 SV=2; Immunoglobulin kappa variable 2D-29 OS=Homo sapiens GN=IGKV2D-29 PE=3 SV=1	A2NJV5; A0A075B6S2			1		0	0.765471	1	0.765471	0.765471	-0.385581	-0.561944	0.287077
Immunoglobulin kappa variable 2-40 OS=Homo sapiens GN=IGKV2-40 PE=3 SV=2; Immunoglobulin kappa variable 2-29 OS=Homo sapiens GN=IGKV2-29 PE=3 SV=2; Immunoglobulin kappa variable 2D-28 OS=Homo sapiens GN=IGKV2D-28 PE=1 SV=2; Immunoglobulin kappa variable 2	A0A087WW87; A2NJV5; P01615; A0A075B6S2; A0A0A0MRZ7; P06310; A0A075B6S6	4		5		4	3.82735	4	3.82735	0.956838	-0.0636528	-0.201661	0.420091
Immunoglobulin kappa variable 3-15 OS=Homo sapiens GN=IGKV3-15 PE=1 SV=2; Immunoglobulin kappa variable 3D-7 OS=Homo sapiens GN=IGKV3D-7 PE=3 SV=5	P01624; A0A0C4DH55	1		2		1	1.53094	1	1.53094	1.53094	0.614419	0.557198	0.711304
Immunoglobulin kappa variable 4-1 OS=Homo sapiens GN=IGKV4-1 PE=1 SV=1	P06312	3	7	3	20	3	2.29641	3	2.29641	0.765471	-0.385581	-0.561944	0.287077
Immunoglobulin lambda constant 2 OS=Homo sapiens GN=IGLC2 PE=1 SV=1; Immunoglobulin lambda constant 3 OS=Homo sapiens GN=IGLC3 PE=1 SV=1	P0DOY2; P0DOY3	1				1	0	1	1	1	0	-0.130424	0.448115
Immunoglobulin lambda-like polypeptide 5 OS=Homo sapiens GN=IGLL5 PE=2 SV=2	B9A064	1	4	1	4	1	0.765471	1	0.765471	0.765471	-0.385581	-0.561944	0.287077
Importin subunit alpha-1 OS=Homo sapiens GN=KPNA2 PE=1 SV=1	P52292	3	8	5	8	3	3.82735	3	3.82735	1.27578	0.351385	0.262825	0.603657
Importin subunit alpha-3 OS=Homo sapiens GN=KPNA4 PE=1 SV=1	O00629	1	3	4	6	1	3.06188	1	3.06188	3.06188	1.61442	1.67634	0.953164
Importin subunit beta-1 OS=Homo sapiens GN=KPNB1 PE=1 SV=2	Q14974	21	21	39	27	21	29.8534	21	29.8534	1.42159	0.507504	0.437545	0.669142
Importin-4 OS=Homo sapiens GN=IPO4 PE=1 SV=2	Q8TEX9			1	1	0	0.765471	1	0.765471	0.765471	-0.385581	-0.561944	0.287077
Importin-5 OS=Homo sapiens GN=IPO5 PE=1 SV=4	O00410	4	4	14	14	4	10.7166	4	10.7166	2.67915	1.42177	1.46074	0.927957
Importin-7 OS=Homo sapiens GN=IPO7 PE=1 SV=1	O95373	7	9	26	17	7	19.9022	7	19.9022	2.84318	1.5075	1.55669	0.940228
Importin-9 OS=Homo sapiens GN=IPO9 PE=1 SV=3	Q96P70	1	1	4	1	1	3.06188	1	3.06188	3.06188	1.61442	1.67634	0.953164
Inosine triphosphate pyrophosphatase OS=Homo sapiens GN=ITPA PE=1 SV=2	Q9BY32			1	9	0	0.765471	1	0.765471	0.765471	-0.385581	-0.561944	0.287077
Inosine-5'-monophosphate dehydrogenase 2 OS=Homo sapiens GN=IMPDH2 PE=1 SV=2	P12268	1	2	2	6	1	1.53094	1	1.53094	1.53094	0.614419	0.557198	0.711304
Inosine-5'-monophosphate dehydrogenase 2 OS=Homo sapiens GN=IMPDH2 PE=1 SV=2; Inosine-5'-monophosphate dehydrogenase 1 OS=Homo sapiens GN=IMPDH1 PE=1 SV=2	P12268; P20839			1		0	0.765471	1	0.765471	0.765471	-0.385581	-0.561944	0.287077
Insulin-like growth factor 2 mRNA-binding protein 1 OS=Homo sapiens GN=IGF2BP1 PE=1 SV=2	Q9NZI8	9	18	24	26	9	18.3713	9	18.3713	2.04126	1.02946	1.02168	0.846535
Insulin-like growth factor 2 mRNA-binding protein 1 OS=Homo sapiens GN=IGF2BP1 PE=1 SV=2; Insulin-like growth factor 2 mRNA-binding protein 2 OS=Homo sapiens GN=IGF2BP2 PE=1 SV=2; Insulin-like growth factor 2 mRNA-binding protein 3 OS=Homo sapiens GN=IGF2	Q9NZI8; Q9Y6M1; O00425	1		3		1	2.29641	1	2.29641	2.29641	1.19938	1.21185	0.887216
Insulin-like growth factor 2 mRNA-binding protein 2 OS=Homo sapiens GN=IGF2BP2 PE=1 SV=2	Q9Y6M1	3	6	7	14	3	5.3583	3	5.3583	1.7861	0.836812	0.806087	0.789904
Insulin-like growth factor 2 mRNA-binding protein 3 OS=Homo sapiens GN=IGF2BP3 PE=1 SV=2	O00425	4	9	12	13	4	9.18565	4	9.18565	2.29641	1.19938	1.21185	0.887216
Integrin alpha-3 OS=Homo sapiens GN=ITGA3 PE=1 SV=5	P26006			3	2	0	2.29641	1	2.29641	2.29641	1.19938	1.21185	0.887216
Integrin beta-1 OS=Homo sapiens GN=ITGB1 PE=1 SV=2	P05556	3	5	7	6	3	5.3583	3	5.3583	1.7861	0.836812	0.806087	0.789904
Integrin-linked kinase-associated serine/threonine phosphatase 2C OS=Homo sapiens GN=ILKAP PE=1 SV=1	Q9H0C8			1	2	0	0.765471	1	0.765471	0.765471	-0.385581	-0.561944	0.287077
Interferon regulatory factor 2-binding protein-like OS=Homo sapiens GN=IRF2BPL PE=1 SV=1	Q9H1B7	1	1			1	0	1	1	1	0	-0.130424	0.448115
Interferon-induced transmembrane protein 2 OS=Homo sapiens GN=IFITM2 PE=1 SV=2; Interferon-induced transmembrane protein 3 OS=Homo sapiens GN=IFITM3 PE=1 SV=2; Interferon-induced transmembrane protein 1 OS=Homo sapiens GN=IFITM1 PE=1 SV=3	Q01629; Q01628; P13164	1		1		1	0.765471	1	0.765471	0.765471	-0.385581	-0.561944	0.287077
Interferon-inducible double-stranded RNA-dependent protein kinase activator A OS=Homo sapiens GN=PRKRA PE=1 SV=1	O75569	2	8	3	14	2	2.29641	2	2.29641	1.14821	0.199382	0.0927119	0.536934
Interferon-stimulated gene 20 kDa protein OS=Homo sapiens GN=ISG20 PE=1 SV=2	Q96AZ6	1	4			1	0	1	1	1	0	-0.130424	0.448115
Interleukin enhancer-binding factor 2 OS=Homo sapiens GN=ILF2 PE=1 SV=2	Q12905			2	7	0	1.53094	1	1.53094	1.53094	0.614419	0.557198	0.711304
Interleukin enhancer-binding factor 3 OS=Homo sapiens GN=ILF3 PE=1 SV=3	Q12906		1	5	9	0	3.82735	1	3.82735	3.82735	1.93635	2.03662	0.979156
Interleukin enhancer-binding factor 3 OS=Homo sapiens GN=ILF3 PE=1 SV=3; Spermatid perinuclear RNA-binding protein OS=Homo sapiens GN=STRBP PE=1 SV=1	Q12906; Q96SI9	1		4		1	3.06188	1	3.06188	3.06188	1.61442	1.67634	0.953164
Intracellular hyaluronan-binding protein 4 OS=Homo sapiens GN=HABP4 PE=1 SV=1	Q5JVS0	2	6	3	8	2	2.29641	2	2.29641	1.14821	0.199382	0.0927119	0.536934
Intraflagellar transport protein 22 homolog OS=Homo sapiens GN=IFT22 PE=1 SV=1	Q9H7X7			1	5	0	0.765471	1	0.765471	0.765471	-0.385581	-0.561944	0.287077
Isocitrate dehydrogenase [NAD] subunit alpha, mitochondrial OS=Homo sapiens GN=IDH3A PE=1 SV=1	P50213	1	3	3	10	1	2.29641	1	2.29641	2.29641	1.19938	1.21185	0.887216
Isocitrate dehydrogenase [NAD] subunit beta, mitochondrial OS=Homo sapiens GN=IDH3B PE=1 SV=2	O43837	1	2	1	2	1	0.765471	1	0.765471	0.765471	-0.385581	-0.561944	0.287077
Isocitrate dehydrogenase [NADP] cytoplasmic OS=Homo sapiens GN=IDH1 PE=1 SV=2	O75874			1	3	0	0.765471	1	0.765471	0.765471	-0.385581	-0.561944	0.287077
Isocitrate dehydrogenase [NADP], mitochondrial OS=Homo sapiens GN=IDH2 PE=1 SV=2	P48735			1	2	0	0.765471	1	0.765471	0.765471	-0.385581	-0.561944	0.287077
IST1 homolog OS=Homo sapiens GN=IST1 PE=1 SV=1	P53990	5	16	3	8	5	2.29641	5	2.29641	0.459282	-1.12255	-1.38671	0.0827646
Junction plakoglobin OS=Homo sapiens GN=JUP PE=1 SV=3	P14923	28	22	19	17	28	14.5439	28	14.5439	0.519427	-0.945008	-1.18802	0.117412
Junction plakoglobin OS=Homo sapiens GN=JUP PE=1 SV=3; Catenin beta-1 OS=Homo sapiens GN=CTNNB1 PE=1 SV=1	P14923; P35222	1		1		1	0.765471	1	0.765471	0.765471	-0.385581	-0.561944	0.287077
Jupiter microtubule associated homolog 2 OS=Homo sapiens GN=JPT2 PE=1 SV=1	Q9H910	1	7	2	7	1	1.53094	1	1.53094	1.53094	0.614419	0.557198	0.711304
Katanin p60 ATPase-containing subunit A-like 2 OS=Homo sapiens GN=KATNAL2 PE=1 SV=3	Q8IYT4			1		0	0.765471	1	0.765471	0.765471	-0.385581	-0.561944	0.287077
Keratin, type I cuticular Ha2 OS=Homo sapiens GN=KRT32 PE=2 SV=3; Keratin, type I cuticular Ha8 OS=Homo sapiens GN=KRT38 PE=1 SV=3; Keratin, type I cuticular Ha6 OS=Homo sapiens GN=KRT36 PE=1 SV=1; Keratin, type I cytoskeletal 14 OS=Homo sapiens GN=KRT14	Q14532; O76015; O76013; P02533; Q15323; Q7Z3Y7; P08727; Q2M2I5; Q14525; P13645; Q92764; P05783; P19012; P13646; Q04695; O76014; P08779	10		9		10	6.88924	10	6.88924	0.688924	-0.537584	-0.732057	0.232067
Keratin, type I cuticular Ha3-I OS=Homo sapiens GN=KRT33A PE=2 SV=2; Keratin, type I cuticular Ha1 OS=Homo sapiens GN=KRT31 PE=1 SV=3; Keratin, type I cuticular Ha3-II OS=Homo sapiens GN=KRT33B PE=1 SV=3; Keratin, type I cuticular Ha4 OS=Homo sapiens GN=K	O76009; Q15323; Q14525; O76011; Q6A162; P13646; P35900; Q9C075	2		1		2	0.765471	2	0.765471	0.382735	-1.38558	-1.68109	0.0463731
Keratin, type I cytoskeletal 10 OS=Homo sapiens GN=KRT10 PE=1 SV=6	P13645	495	48	220	48	495	168.404	495	168.404	0.340209	-1.55551	-1.87126	0.0306548
Keratin, type I cytoskeletal 10 OS=Homo sapiens GN=KRT10 PE=1 SV=6; Keratin, type I cytoskeletal 13 OS=Homo sapiens GN=KRT13 PE=1 SV=4	P13645; P13646	16		10		16	7.65471	16	7.65471	0.478419	-1.06365	-1.3208	0.0932835
Keratin, type I cytoskeletal 12 OS=Homo sapiens GN=KRT12 PE=1 SV=1; Keratin, type I cytoskeletal 13 OS=Homo sapiens GN=KRT13 PE=1 SV=4	Q99456; P13646	1		1		1	0.765471	1	0.765471	0.765471	-0.385581	-0.561944	0.287077
Keratin, type I cytoskeletal 13 OS=Homo sapiens GN=KRT13 PE=1 SV=4	P13646	7	38	13	49	7	9.95112	7	9.95112	1.42159	0.507504	0.437545	0.669142
Keratin, type I cytoskeletal 14 OS=Homo sapiens GN=KRT14 PE=1 SV=4	P02533	64	61	33	51	64	25.2605	64	25.2605	0.394696	-1.34119	-1.6314	0.0514026
Keratin, type I cytoskeletal 14 OS=Homo sapiens GN=KRT14 PE=1 SV=4; Keratin, type I cytoskeletal 15 OS=Homo sapiens GN=KRT15 PE=1 SV=3; Keratin, type I cytoskeletal 13 OS=Homo sapiens GN=KRT13 PE=1 SV=4; Keratin, type I cytoskeletal 16 OS=Homo sapiens GN=	P02533; P19012; P13646; P08779	8		6		8	4.59282	8	4.59282	0.574103	-0.800618	-1.02643	0.152344
Keratin, type I cytoskeletal 14 OS=Homo sapiens GN=KRT14 PE=1 SV=4; Keratin, type I cytoskeletal 15 OS=Homo sapiens GN=KRT15 PE=1 SV=3; Keratin, type I cytoskeletal 13 OS=Homo sapiens GN=KRT13 PE=1 SV=4; Keratin, type I cytoskeletal 17 OS=Homo sapiens GN=	P02533; P19012; P13646; Q04695; P08779; P35900	11		6		11	4.59282	11	4.59282	0.417529	-1.26005	-1.5406	0.0617071
Keratin, type I cytoskeletal 14 OS=Homo sapiens GN=KRT14 PE=1 SV=4; Keratin, type I cytoskeletal 16 OS=Homo sapiens GN=KRT16 PE=1 SV=4	P02533; P08779	12		6		12	4.59282	12	4.59282	0.382735	-1.38558	-1.68109	0.0463731
Keratin, type I cytoskeletal 14 OS=Homo sapiens GN=KRT14 PE=1 SV=4; Keratin, type I cytoskeletal 17 OS=Homo sapiens GN=KRT17 PE=1 SV=2	P02533; Q04695	36		20		36	15.3094	36	15.3094	0.425262	-1.23358	-1.51097	0.0653976
Keratin, type I cytoskeletal 14 OS=Homo sapiens GN=KRT14 PE=1 SV=4; Keratin, type I cytoskeletal 17 OS=Homo sapiens GN=KRT17 PE=1 SV=2; Keratin, type I cytoskeletal 16 OS=Homo sapiens GN=KRT16 PE=1 SV=4; Keratin, type I cytoskeletal 20 OS=Homo sapiens GN=	P02533; Q04695; P08779; P35900	1				1	0	1	1	1	0	-0.130424	0.448115
Keratin, type I cytoskeletal 14 OS=Homo sapiens GN=KRT14 PE=1 SV=4; Keratin, type I cytoskeletal 19 OS=Homo sapiens GN=KRT19 PE=1 SV=4	P02533; P08727	3		1		3	0.765471	3	0.765471	0.255157	-1.97054	-2.33574	0.00975233
Keratin, type I cytoskeletal 14 OS=Homo sapiens GN=KRT14 PE=1 SV=4; Keratin, type I cytoskeletal 19 OS=Homo sapiens GN=KRT19 PE=1 SV=4; Keratin, type I cytoskeletal 10 OS=Homo sapiens GN=KRT10 PE=1 SV=6; Keratin, type I cytoskeletal 15 OS=Homo sapiens GN=	P02533; P08727; P13645; P19012; Q99456; Q04695; P08779	7		2		7	1.53094	7	1.53094	0.218706	-2.19294	-2.58463	0.00487416
Keratin, type I cytoskeletal 14 OS=Homo sapiens GN=KRT14 PE=1 SV=4; Keratin, type I cytoskeletal 19 OS=Homo sapiens GN=KRT19 PE=1 SV=4; Keratin, type I cytoskeletal 10 OS=Homo sapiens GN=KRT10 PE=1 SV=6; Keratin, type I cytoskeletal 15 OS=Homo sapiens GN=	P02533; P08727; P13645; P19012; Q99456; Q04695; P35527; P08779	6		10		6	7.65471	6	7.65471	1.27578	0.351385	0.262825	0.603657
Keratin, type I cytoskeletal 14 OS=Homo sapiens GN=KRT14 PE=1 SV=4; Keratin, type I cytoskeletal 19 OS=Homo sapiens GN=KRT19 PE=1 SV=4; Keratin, type I cytoskeletal 15 OS=Homo sapiens GN=KRT15 PE=1 SV=3; Keratin, type I cytoskeletal 17 OS=Homo sapiens GN=	P02533; P08727; P19012; Q04695; P08779	5		2		5	1.53094	5	1.53094	0.306188	-1.70751	-2.04137	0.020607
Keratin, type I cytoskeletal 14 OS=Homo sapiens GN=KRT14 PE=1 SV=4; Keratin, type I cytoskeletal 19 OS=Homo sapiens GN=KRT19 PE=1 SV=4; Keratin, type I cytoskeletal 17 OS=Homo sapiens GN=KRT17 PE=1 SV=2	P02533; P08727; Q04695			1		0	0.765471	1	0.765471	0.765471	-0.385581	-0.561944	0.287077
Keratin, type I cytoskeletal 14 OS=Homo sapiens GN=KRT14 PE=1 SV=4; Keratin, type I cytoskeletal 19 OS=Homo sapiens GN=KRT19 PE=1 SV=4; Keratin-like protein KRT222 OS=Homo sapiens GN=KRT222 PE=2 SV=1; Keratin, type I cytoskeletal 15 OS=Homo sapiens GN=KRT	P02533; P08727; Q8N1A0; P19012; P13646; Q04695; P08779; P35900	6		6		6	4.59282	6	4.59282	0.765471	-0.385581	-0.561944	0.287077
Keratin, type I cytoskeletal 14 OS=Homo sapiens GN=KRT14 PE=1 SV=4; Keratin, type I cytoskeletal 28 OS=Homo sapiens GN=KRT28 PE=1 SV=2; Keratin, type I cytoskeletal 10 OS=Homo sapiens GN=KRT10 PE=1 SV=6; Keratin, type I cytoskeletal 26 OS=Homo sapiens GN=	P02533; Q7Z3Y7; P13645; Q7Z3Y9; Q7Z3Z0; Q7Z3Y8; P08779	31		14		31	10.7166	31	10.7166	0.345696	-1.53242	-1.84542	0.032488
Keratin, type I cytoskeletal 15 OS=Homo sapiens GN=KRT15 PE=1 SV=3; Keratin, type I cytoskeletal 12 OS=Homo sapiens GN=KRT12 PE=1 SV=1; Keratin, type I cytoskeletal 13 OS=Homo sapiens GN=KRT13 PE=1 SV=4	P19012; Q99456; P13646	1				1	0	1	1	1	0	-0.130424	0.448115
Keratin, type I cytoskeletal 15 OS=Homo sapiens GN=KRT15 PE=1 SV=3; Keratin, type I cytoskeletal 13 OS=Homo sapiens GN=KRT13 PE=1 SV=4	P19012; P13646	6		7		6	5.3583	6	5.3583	0.893049	-0.163188	-0.313056	0.377119
Keratin, type I cytoskeletal 16 OS=Homo sapiens GN=KRT16 PE=1 SV=4	P08779	32	52	43	54	32	32.9152	32	32.9152	1.0286	0.0406839	-0.0848934	0.466173
Keratin, type I cytoskeletal 17 OS=Homo sapiens GN=KRT17 PE=1 SV=2	Q04695	11	32	7	32	11	5.3583	11	5.3583	0.487118	-1.03766	-1.29171	0.0982287
Keratin, type I cytoskeletal 17 OS=Homo sapiens GN=KRT17 PE=1 SV=2; Keratin, type I cytoskeletal 23 OS=Homo sapiens GN=KRT23 PE=1 SV=2	Q04695; Q9C075	2		1		2	0.765471	2	0.765471	0.382735	-1.38558	-1.68109	0.0463731
Keratin, type I cytoskeletal 18 OS=Homo sapiens GN=KRT18 PE=1 SV=2	P05783	1	4	1	4	1	0.765471	1	0.765471	0.765471	-0.385581	-0.561944	0.287077
Keratin, type I cytoskeletal 19 OS=Homo sapiens GN=KRT19 PE=1 SV=4	P08727	3		4		3	3.06188	3	3.06188	1.02063	0.0294566	-0.0974583	0.461181
Keratin, type I cytoskeletal 19 OS=Homo sapiens GN=KRT19 PE=1 SV=4; Keratin, type I cytoskeletal 13 OS=Homo sapiens GN=KRT13 PE=1 SV=4	P08727; P13646	1				1	0	1	1	1	0	-0.130424	0.448115
Keratin, type I cytoskeletal 19 OS=Homo sapiens GN=KRT19 PE=1 SV=4; Keratin, type I cytoskeletal 17 OS=Homo sapiens GN=KRT17 PE=1 SV=2	P08727; Q04695	1		1		1	0.765471	1	0.765471	0.765471	-0.385581	-0.561944	0.287077
Keratin, type I cytoskeletal 24 OS=Homo sapiens GN=KRT24 PE=1 SV=1; Keratin, type I cytoskeletal 10 OS=Homo sapiens GN=KRT10 PE=1 SV=6; Keratin, type I cytoskeletal 13 OS=Homo sapiens GN=KRT13 PE=1 SV=4	Q2M2I5; P13645; P13646	5		4		5	3.06188	5	3.06188	0.612377	-0.707509	-0.922228	0.178205
Keratin, type I cytoskeletal 26 OS=Homo sapiens GN=KRT26 PE=1 SV=2; Keratin, type I cytoskeletal 25 OS=Homo sapiens GN=KRT25 PE=1 SV=1; Keratin, type I cytoskeletal 27 OS=Homo sapiens GN=KRT27 PE=1 SV=2	Q7Z3Y9; Q7Z3Z0; Q7Z3Y8	1				1	0	1	1	1	0	-0.130424	0.448115
Keratin, type I cytoskeletal 27 OS=Homo sapiens GN=KRT27 PE=1 SV=2	Q7Z3Y8	1	7			1	0	1	1	1	0	-0.130424	0.448115
Keratin, type I cytoskeletal 28 OS=Homo sapiens GN=KRT28 PE=1 SV=2; Keratin, type I cytoskeletal 10 OS=Homo sapiens GN=KRT10 PE=1 SV=6	Q7Z3Y7; P13645	13		3		13	2.29641	13	2.29641	0.176647	-2.50106	-2.92946	0.00169774
Keratin, type I cytoskeletal 28 OS=Homo sapiens GN=KRT28 PE=1 SV=2; Keratin, type I cytoskeletal 10 OS=Homo sapiens GN=KRT10 PE=1 SV=6; Keratin, type I cytoskeletal 25 OS=Homo sapiens GN=KRT25 PE=1 SV=1; Keratin, type I cytoskeletal 27 OS=Homo sapiens GN=	Q7Z3Y7; P13645; Q7Z3Z0; Q7Z3Y8	10		7		10	5.3583	10	5.3583	0.53583	-0.900154	-1.13782	0.127597
Keratin, type I cytoskeletal 9 OS=Homo sapiens GN=KRT9 PE=1 SV=3	P35527	725	84	377	69	725	288.582	725	288.582	0.398045	-1.329	-1.61776	0.052857
Keratin, type II cytoskeletal 1 OS=Homo sapiens GN=KRT1 PE=1 SV=6	P04264	872	64	460	60	872	352.117	872	352.117	0.403803	-1.30828	-1.59457	0.0554042
Keratin, type II cytoskeletal 1 OS=Homo sapiens GN=KRT1 PE=1 SV=6; Keratin, type II cytoskeletal 6B OS=Homo sapiens GN=KRT6B PE=1 SV=5	P04264; P04259	48		27		48	20.6677	48	20.6677	0.430577	-1.21566	-1.49092	0.0679917
Keratin, type II cytoskeletal 1 OS=Homo sapiens GN=KRT1 PE=1 SV=6; Keratin, type II cytoskeletal 6B OS=Homo sapiens GN=KRT6B PE=1 SV=5; Keratin, type II cytoskeletal 6A OS=Homo sapiens GN=KRT6A PE=1 SV=3; Keratin, type II cytoskeletal 6C OS=Homo sapiens G	P04264; P04259; P02538; P48668; P05787; P13647	21		12		21	9.18565	21	9.18565	0.437412	-1.19294	-1.46549	0.0713937
Keratin, type II cytoskeletal 1b OS=Homo sapiens GN=KRT77 PE=1 SV=3	Q7Z794	7	16			7	0	7	1	0.142857	-2.80735	-3.27225	0.000533469
Keratin, type II cytoskeletal 1b OS=Homo sapiens GN=KRT77 PE=1 SV=3; Keratin, type II cytoskeletal 2 epidermal OS=Homo sapiens GN=KRT2 PE=1 SV=2; Keratin, type II cytoskeletal 1 OS=Homo sapiens GN=KRT1 PE=1 SV=6	Q7Z794; P35908; P04264	12		9		12	6.88924	12	6.88924	0.574103	-0.800618	-1.02643	0.152344
Keratin, type II cytoskeletal 1b OS=Homo sapiens GN=KRT77 PE=1 SV=3; Keratin, type II cytoskeletal 2 epidermal OS=Homo sapiens GN=KRT2 PE=1 SV=2; Keratin, type II cytoskeletal 1 OS=Homo sapiens GN=KRT1 PE=1 SV=6; Keratin, type II cytoskeletal 6B OS=Homo s	Q7Z794; P35908; P04264; P04259; P02538; Q01546; O95678; P48668; P12035; P05787; P13647	10		11		10	8.42018	10	8.42018	0.842018	-0.248077	-0.408058	0.341615
Keratin, type II cytoskeletal 2 epidermal OS=Homo sapiens GN=KRT2 PE=1 SV=2	P35908	244	74	142	66	244	108.697	244	108.697	0.445479	-1.16657	-1.43598	0.0755035
Keratin, type II cytoskeletal 2 epidermal OS=Homo sapiens GN=KRT2 PE=1 SV=2; Keratin, type II cytoskeletal 1 OS=Homo sapiens GN=KRT1 PE=1 SV=6	P35908; P04264	12		8		12	6.12377	12	6.12377	0.510314	-0.970543	-1.2166	0.111878
Keratin, type II cytoskeletal 2 epidermal OS=Homo sapiens GN=KRT2 PE=1 SV=2; Keratin, type II cytoskeletal 2 oral OS=Homo sapiens GN=KRT76 PE=1 SV=2; Keratin, type II cytoskeletal 3 OS=Homo sapiens GN=KRT3 PE=1 SV=3	P35908; Q01546; P12035	4				4	0	4	1	0.25	-2	-2.36871	0.00892515
Keratin, type II cytoskeletal 2 epidermal OS=Homo sapiens GN=KRT2 PE=1 SV=2; Keratin, type II cytoskeletal 6B OS=Homo sapiens GN=KRT6B PE=1 SV=5; Keratin, type II cytoskeletal 6A OS=Homo sapiens GN=KRT6A PE=1 SV=3; Keratin, type II cytoskeletal 2 oral OS=	P35908; P04259; P02538; Q01546; P48668; P19013	9		8		9	6.12377	9	6.12377	0.680418	-0.555506	-0.752115	0.225991
Keratin, type II cytoskeletal 3 OS=Homo sapiens GN=KRT3 PE=1 SV=3	P12035	1	14	2	13	1	1.53094	1	1.53094	1.53094	0.614419	0.557198	0.711304
Keratin, type II cytoskeletal 3 OS=Homo sapiens GN=KRT3 PE=1 SV=3; Keratin, type II cytoskeletal 4 OS=Homo sapiens GN=KRT4 PE=1 SV=4	P12035; P19013	1				1	0	1	1	1	0	-0.130424	0.448115
Keratin, type II cytoskeletal 4 OS=Homo sapiens GN=KRT4 PE=1 SV=4	P19013	12	35	13	36	12	9.95112	12	9.95112	0.82926	-0.270104	-0.432709	0.332613
Keratin, type II cytoskeletal 5 OS=Homo sapiens GN=KRT5 PE=1 SV=3	P13647	101	45	66	40	101	50.5211	101	50.5211	0.500209	-0.999398	-1.24889	0.105852
Keratin, type II cytoskeletal 6A OS=Homo sapiens GN=KRT6A PE=1 SV=3	P02538	5	46	3	38	5	2.29641	5	2.29641	0.459282	-1.12255	-1.38671	0.0827646
Keratin, type II cytoskeletal 6A OS=Homo sapiens GN=KRT6A PE=1 SV=3; Keratin, type II cytoskeletal 6C OS=Homo sapiens GN=KRT6C PE=1 SV=3	P02538; P48668	1				1	0	1	1	1	0	-0.130424	0.448115
Keratin, type II cytoskeletal 6A OS=Homo sapiens GN=KRT6A PE=1 SV=3; Keratin, type II cytoskeletal 6C OS=Homo sapiens GN=KRT6C PE=1 SV=3; Keratin, type II cytoskeletal 5 OS=Homo sapiens GN=KRT5 PE=1 SV=3	P02538; P48668; P13647	6		6		6	4.59282	6	4.59282	0.765471	-0.385581	-0.561944	0.287077
Keratin, type II cytoskeletal 6A OS=Homo sapiens GN=KRT6A PE=1 SV=3; Keratin, type II cytoskeletal 75 OS=Homo sapiens GN=KRT75 PE=1 SV=2; Keratin, type II cytoskeletal 6C OS=Homo sapiens GN=KRT6C PE=1 SV=3	P02538; O95678; P48668	1				1	0	1	1	1	0	-0.130424	0.448115
Keratin, type II cytoskeletal 6B OS=Homo sapiens GN=KRT6B PE=1 SV=5	P04259	1	41	1	43	1	0.765471	1	0.765471	0.765471	-0.385581	-0.561944	0.287077
Keratin, type II cytoskeletal 6B OS=Homo sapiens GN=KRT6B PE=1 SV=5; Keratin, type II cytoskeletal 6A OS=Homo sapiens GN=KRT6A PE=1 SV=3; Keratin, type II cytoskeletal 6C OS=Homo sapiens GN=KRT6C PE=1 SV=3	P04259; P02538; P48668	17		18		17	13.7785	17	13.7785	0.810498	-0.303119	-0.469657	0.3193
Keratin, type II cytoskeletal 6B OS=Homo sapiens GN=KRT6B PE=1 SV=5; Keratin, type II cytoskeletal 6A OS=Homo sapiens GN=KRT6A PE=1 SV=3; Keratin, type II cytoskeletal 6C OS=Homo sapiens GN=KRT6C PE=1 SV=3; Keratin, type II cytoskeletal 3 OS=Homo sapiens	P04259; P02538; P48668; P12035	3		3		3	2.29641	3	2.29641	0.765471	-0.385581	-0.561944	0.287077
Keratin, type II cytoskeletal 6B OS=Homo sapiens GN=KRT6B PE=1 SV=5; Keratin, type II cytoskeletal 6A OS=Homo sapiens GN=KRT6A PE=1 SV=3; Keratin, type II cytoskeletal 6C OS=Homo sapiens GN=KRT6C PE=1 SV=3; Keratin, type II cytoskeletal 5 OS=Homo sapiens	P04259; P02538; P48668; P13647	12		9		12	6.88924	12	6.88924	0.574103	-0.800618	-1.02643	0.152344
Keratin, type II cytoskeletal 6B OS=Homo sapiens GN=KRT6B PE=1 SV=5; Keratin, type II cytoskeletal 6A OS=Homo sapiens GN=KRT6A PE=1 SV=3; Keratin, type II cytoskeletal 6C OS=Homo sapiens GN=KRT6C PE=1 SV=3; Keratin, type II cytoskeletal 8 OS=Homo sapiens	P04259; P02538; P48668; P05787	4		3		4	2.29641	4	2.29641	0.574103	-0.800618	-1.02643	0.152344
Keratin, type II cytoskeletal 6B OS=Homo sapiens GN=KRT6B PE=1 SV=5; Keratin, type II cytoskeletal 6A OS=Homo sapiens GN=KRT6A PE=1 SV=3; Keratin, type II cytoskeletal 75 OS=Homo sapiens GN=KRT75 PE=1 SV=2; Keratin, type II cytoskeletal 6C OS=Homo sapiens	P04259; P02538; O95678; P48668	6		6		6	4.59282	6	4.59282	0.765471	-0.385581	-0.561944	0.287077
Keratin, type II cytoskeletal 6B OS=Homo sapiens GN=KRT6B PE=1 SV=5; Keratin, type II cytoskeletal 6A OS=Homo sapiens GN=KRT6A PE=1 SV=3; Keratin, type II cytoskeletal 75 OS=Homo sapiens GN=KRT75 PE=1 SV=2; Keratin, type II cytoskeletal 6C OS=Homo sapiens	P04259; P02538; O95678; P48668; Q14CN4; P13647	9		4		9	3.06188	9	3.06188	0.340209	-1.55551	-1.87126	0.0306548
Keratin, type II cytoskeletal 6B OS=Homo sapiens GN=KRT6B PE=1 SV=5; Keratin, type II cytoskeletal 6C OS=Homo sapiens GN=KRT6C PE=1 SV=3	P04259; P48668			2		0	1.53094	1	1.53094	1.53094	0.614419	0.557198	0.711304
Keratin, type II cytoskeletal 6B OS=Homo sapiens GN=KRT6B PE=1 SV=5; Keratin, type II cytoskeletal 6C OS=Homo sapiens GN=KRT6C PE=1 SV=3; Keratin, type II cytoskeletal 5 OS=Homo sapiens GN=KRT5 PE=1 SV=3	P04259; P48668; P13647	1				1	0	1	1	1	0	-0.130424	0.448115
Keratin, type II cytoskeletal 7 OS=Homo sapiens GN=KRT7 PE=1 SV=5; Desmin OS=Homo sapiens GN=DES PE=1 SV=3; Vimentin OS=Homo sapiens GN=VIM PE=1 SV=4; Peripherin OS=Homo sapiens GN=PRPH PE=1 SV=2; Keratin, type II cuticular Hb4 OS=Homo sapiens GN=KRT84 PE	P08729; P17661; P08670; P41219; Q9NSB2; P05787	16		22		16	16.8404	16	16.8404	1.05252	0.0738507	-0.047775	0.480948
Keratin, type II cytoskeletal 7 OS=Homo sapiens GN=KRT7 PE=1 SV=5; Desmin OS=Homo sapiens GN=DES PE=1 SV=3; Vimentin OS=Homo sapiens GN=VIM PE=1 SV=4; Peripherin OS=Homo sapiens GN=PRPH PE=1 SV=2; Keratin, type II cytoskeletal 8 OS=Homo sapiens GN=KRT8 PE	P08729; P17661; P08670; P41219; P05787	7		12		7	9.18565	7	9.18565	1.31224	0.392027	0.308309	0.621076
Keratin, type II cytoskeletal 7 OS=Homo sapiens GN=KRT7 PE=1 SV=5; Glial fibrillary acidic protein OS=Homo sapiens GN=GFAP PE=1 SV=1; Keratin, type II cytoskeletal 80 OS=Homo sapiens GN=KRT80 PE=1 SV=2; Keratin, type II cytoskeletal 4 OS=Homo sapiens GN=K	P08729; P14136; Q6KB66; P19013; P05787	202		85		202	65.065	202	65.065	0.322104	-1.6344	-1.95955	0.0250241
Keratin, type II cytoskeletal 7 OS=Homo sapiens GN=KRT7 PE=1 SV=5; Keratin, type II cytoskeletal 4 OS=Homo sapiens GN=KRT4 PE=1 SV=4	P08729; P19013	1		1		1	0.765471	1	0.765471	0.765471	-0.385581	-0.561944	0.287077
Keratin, type II cytoskeletal 71 OS=Homo sapiens GN=KRT71 PE=1 SV=3	Q3SY84	2	8			2	0	2	1	0.5	-1	-1.24957	0.105729
Keratin, type II cytoskeletal 73 OS=Homo sapiens GN=KRT73 PE=1 SV=1; Keratin, type II cytoskeletal 4 OS=Homo sapiens GN=KRT4 PE=1 SV=4	Q86Y46; P19013	1		1		1	0.765471	1	0.765471	0.765471	-0.385581	-0.561944	0.287077
Keratin, type II cytoskeletal 74 OS=Homo sapiens GN=KRT74 PE=1 SV=2; Keratin, type II cytoskeletal 73 OS=Homo sapiens GN=KRT73 PE=1 SV=1; Keratin, type II cytoskeletal 3 OS=Homo sapiens GN=KRT3 PE=1 SV=3; Keratin, type II cytoskeletal 71 OS=Homo sapiens G	Q7RTS7; Q86Y46; P12035; Q3SY84; P19013; Q8N1N4	2				2	0	2	1	0.5	-1	-1.24957	0.105729
Keratin, type II cytoskeletal 74 OS=Homo sapiens GN=KRT74 PE=1 SV=2; Keratin, type II cytoskeletal 73 OS=Homo sapiens GN=KRT73 PE=1 SV=1; Keratin, type II cytoskeletal 71 OS=Homo sapiens GN=KRT71 PE=1 SV=3; Keratin, type II cytoskeletal 72 OS=Homo sapiens	Q7RTS7; Q86Y46; Q3SY84; Q14CN4	12		6		12	4.59282	12	4.59282	0.382735	-1.38558	-1.68109	0.0463731
Keratin, type II cytoskeletal 75 OS=Homo sapiens GN=KRT75 PE=1 SV=2; Keratin, type II cytoskeletal 8 OS=Homo sapiens GN=KRT8 PE=1 SV=7	O95678; P05787			1		0	0.765471	1	0.765471	0.765471	-0.385581	-0.561944	0.287077
Keratin, type II cytoskeletal 78 OS=Homo sapiens GN=KRT78 PE=1 SV=2	Q8N1N4	7	13	1	3	7	0.765471	7	0.765471	0.109353	-3.19294	-3.70377	0.000106208
Keratin, type II cytoskeletal 79 OS=Homo sapiens GN=KRT79 PE=1 SV=2; Keratin, type II cytoskeletal 1 OS=Homo sapiens GN=KRT1 PE=1 SV=6; Keratin, type II cytoskeletal 6B OS=Homo sapiens GN=KRT6B PE=1 SV=5; Keratin, type II cytoskeletal 6A OS=Homo sapiens G	Q5XKE5; P04264; P04259; P02538; P48668; P05787; P13647	6		5		6	3.82735	6	3.82735	0.637892	-0.648615	-0.856317	0.195911
Keratin, type II cytoskeletal 79 OS=Homo sapiens GN=KRT79 PE=1 SV=2; Keratin, type II cytoskeletal 1b OS=Homo sapiens GN=KRT77 PE=1 SV=3; Keratin, type II cytoskeletal 2 epidermal OS=Homo sapiens GN=KRT2 PE=1 SV=2; Keratin, type II cytoskeletal 1 OS=Homo	Q5XKE5; Q7Z794; P35908; P04264; P04259; P02538; Q01546; O95678; P48668; P12035; P05787; P13647	5				5	0	5	1	0.2	-2.32193	-2.72899	0.00317641
Keratin, type II cytoskeletal 79 OS=Homo sapiens GN=KRT79 PE=1 SV=2; Keratin, type II cytoskeletal 2 epidermal OS=Homo sapiens GN=KRT2 PE=1 SV=2; Keratin, type II cytoskeletal 2 oral OS=Homo sapiens GN=KRT76 PE=1 SV=2; Keratin, type II cytoskeletal 3 OS=H	Q5XKE5; P35908; Q01546; P12035	14		7		14	5.3583	14	5.3583	0.382735	-1.38558	-1.68109	0.0463731
Keratin, type II cytoskeletal 79 OS=Homo sapiens GN=KRT79 PE=1 SV=2; Keratin, type II cytoskeletal 2 epidermal OS=Homo sapiens GN=KRT2 PE=1 SV=2; Keratin, type II cytoskeletal 6B OS=Homo sapiens GN=KRT6B PE=1 SV=5; Keratin, type II cytoskeletal 6A OS=Homo	Q5XKE5; P35908; P04259; P02538; O95678; P48668; P13647	8		7		8	5.3583	8	5.3583	0.669787	-0.578226	-0.777542	0.21842
Keratin, type II cytoskeletal 79 OS=Homo sapiens GN=KRT79 PE=1 SV=2; Keratin, type II cytoskeletal 2 epidermal OS=Homo sapiens GN=KRT2 PE=1 SV=2; Keratin, type II cytoskeletal 6B OS=Homo sapiens GN=KRT6B PE=1 SV=5; Keratin, type II cytoskeletal 6A OS=Homo	Q5XKE5; P35908; P04259; P02538; Q01546; O95678; P48668; P12035; P13647	10		2		10	1.53094	10	1.53094	0.153094	-2.70751	-3.16051	0.000787461
Keratin, type II cytoskeletal 79 OS=Homo sapiens GN=KRT79 PE=1 SV=2; Keratin, type II cytoskeletal 6B OS=Homo sapiens GN=KRT6B PE=1 SV=5; Keratin, type II cytoskeletal 6A OS=Homo sapiens GN=KRT6A PE=1 SV=3; Keratin, type II cytoskeletal 6C OS=Homo sapiens	Q5XKE5; P04259; P02538; P48668; P13647	2		2		2	1.53094	2	1.53094	0.765471	-0.385581	-0.561944	0.287077
Keratin, type II cytoskeletal 79 OS=Homo sapiens GN=KRT79 PE=1 SV=2; Keratin, type II cytoskeletal 7 OS=Homo sapiens GN=KRT7 PE=1 SV=5; Glial fibrillary acidic protein OS=Homo sapiens GN=GFAP PE=1 SV=1; Vimentin OS=Homo sapiens GN=VIM PE=1 SV=4; Keratin,	Q5XKE5; P08729; P14136; P08670; P04259; P02538; Q01546; O95678; Q14533; P78386; P48668; Q9NSB2; P12035; O43790; P05787; Q8N1N4; P78385; P13647	15		18		15	13.7785	15	13.7785	0.918565	-0.122546	-0.267571	0.394515
Keratin, type II cytoskeletal 79 OS=Homo sapiens GN=KRT79 PE=1 SV=2; Keratin, type II cytoskeletal 7 OS=Homo sapiens GN=KRT7 PE=1 SV=5; Keratin, type II cytoskeletal 1b OS=Homo sapiens GN=KRT77 PE=1 SV=3; Keratin, type II cytoskeletal 74 OS=Homo sapiens G	Q5XKE5; P08729; Q7Z794; Q7RTS7; Q86Y46; P35908; P04259; P02538; Q01546; O95678; P48668; Q9NSB2; P12035; Q3SY84; Q14CN4; P05787; P13647	2				2	0	2	1	0.5	-1	-1.24957	0.105729
Keratin, type II cytoskeletal 79 OS=Homo sapiens GN=KRT79 PE=1 SV=2; Keratin, type II cytoskeletal 7 OS=Homo sapiens GN=KRT7 PE=1 SV=5; Keratin, type II cytoskeletal 1b OS=Homo sapiens GN=KRT77 PE=1 SV=3; Keratin, type II cytoskeletal 74 OS=Homo sapiens G	Q5XKE5; P08729; Q7Z794; Q7RTS7; Q86Y46; P35908; P04259; P02538; Q01546; O95678; P48668; Q9NSB2; P12035; Q3SY84; Q14CN4; P19013; P05787; P13647	6		6		6	4.59282	6	4.59282	0.765471	-0.385581	-0.561944	0.287077
Keratin, type II cytoskeletal 80 OS=Homo sapiens GN=KRT80 PE=1 SV=2	Q6KB66	7	9			7	0	7	1	0.142857	-2.80735	-3.27225	0.000533469
Keratinocyte proline-rich protein OS=Homo sapiens GN=KPRP PE=1 SV=1	Q5T749	6	2	1	1	6	0.765471	6	0.765471	0.127578	-2.97054	-3.45488	0.000275264
KH domain-containing, RNA-binding, signal transduction-associated protein 1 OS=Homo sapiens GN=KHDRBS1 PE=1 SV=1	Q07666	8	11	7	11	8	5.3583	8	5.3583	0.669787	-0.578226	-0.777542	0.21842
KH domain-containing, RNA-binding, signal transduction-associated protein 3 OS=Homo sapiens GN=KHDRBS3 PE=1 SV=1; KH domain-containing, RNA-binding, signal transduction-associated protein 1 OS=Homo sapiens GN=KHDRBS1 PE=1 SV=1; KH domain-containing, RNA-b	O75525; Q07666; Q5VWX1	2		3		2	2.29641	2	2.29641	1.14821	0.199382	0.0927119	0.536934
Kinectin OS=Homo sapiens GN=KTN1 PE=1 SV=1	Q86UP2			3	2	0	2.29641	1	2.29641	2.29641	1.19938	1.21185	0.887216
Kinesin heavy chain isoform 5A OS=Homo sapiens GN=KIF5A PE=1 SV=2; Kinesin-1 heavy chain OS=Homo sapiens GN=KIF5B PE=1 SV=1	Q12840; P33176			1		0	0.765471	1	0.765471	0.765471	-0.385581	-0.561944	0.287077
Kinesin heavy chain isoform 5A OS=Homo sapiens GN=KIF5A PE=1 SV=2; Kinesin-1 heavy chain OS=Homo sapiens GN=KIF5B PE=1 SV=1; Kinesin heavy chain isoform 5C OS=Homo sapiens GN=KIF5C PE=1 SV=1	Q12840; P33176; O60282			2		0	1.53094	1	1.53094	1.53094	0.614419	0.557198	0.711304
Kinesin light chain 1 OS=Homo sapiens GN=KLC1 PE=1 SV=2	Q07866	1	2	1	4	1	0.765471	1	0.765471	0.765471	-0.385581	-0.561944	0.287077
Kinesin light chain 1 OS=Homo sapiens GN=KLC1 PE=1 SV=2; Kinesin light chain 2 OS=Homo sapiens GN=KLC2 PE=1 SV=1	Q07866; Q9H0B6			1		0	0.765471	1	0.765471	0.765471	-0.385581	-0.561944	0.287077
Kinesin-1 heavy chain OS=Homo sapiens GN=KIF5B PE=1 SV=1	P33176			3	7	0	2.29641	1	2.29641	2.29641	1.19938	1.21185	0.887216
Kinesin-like protein KIF20B OS=Homo sapiens GN=KIF20B PE=1 SV=3	Q96Q89	1	0	2	0	1	1.53094	1	1.53094	1.53094	0.614419	0.557198	0.711304
Kinetochore protein NDC80 homolog OS=Homo sapiens GN=NDC80 PE=1 SV=1	O14777	1	1	2	2	1	1.53094	1	1.53094	1.53094	0.614419	0.557198	0.711304
Kunitz-type protease inhibitor 2 OS=Homo sapiens GN=SPINT2 PE=1 SV=2	O43291			1	11	0	0.765471	1	0.765471	0.765471	-0.385581	-0.561944	0.287077
Lactadherin OS=Homo sapiens GN=MFGE8 PE=1 SV=2	Q08431	3	3			3	0	3	1	0.333333	-1.58496	-1.90422	0.0284406
Lactoperoxidase OS=Homo sapiens GN=LPO PE=1 SV=2	P22079	1	1			1	0	1	1	1	0	-0.130424	0.448115
Lactoylglutathione lyase OS=Homo sapiens GN=GLO1 PE=1 SV=4	Q04760			3	10	0	2.29641	1	2.29641	2.29641	1.19938	1.21185	0.887216
Ladinin-1 OS=Homo sapiens GN=LAD1 PE=1 SV=2	O00515	8	3	7	5	8	5.3583	8	5.3583	0.669787	-0.578226	-0.777542	0.21842
Lamina-associated polypeptide 2, isoforms beta/gamma OS=Homo sapiens GN=TMPO PE=1 SV=2; Lamina-associated polypeptide 2, isoform alpha OS=Homo sapiens GN=TMPO PE=1 SV=2	P42167; P42166	1		2		1	1.53094	1	1.53094	1.53094	0.614419	0.557198	0.711304
Laminin subunit beta-1 OS=Homo sapiens GN=LAMB1 PE=1 SV=2	P07942	2	1	3	1	2	2.29641	2	2.29641	1.14821	0.199382	0.0927119	0.536934
LanC-like protein 2 OS=Homo sapiens GN=LANCL2 PE=1 SV=1	Q9NS86	1	3	1	3	1	0.765471	1	0.765471	0.765471	-0.385581	-0.561944	0.287077
La-related protein 1 OS=Homo sapiens GN=LARP1 PE=1 SV=2	Q6PKG0	3	3	15	11	3	11.4821	3	11.4821	3.82735	1.93635	2.03662	0.979156
La-related protein 1 OS=Homo sapiens GN=LARP1 PE=1 SV=2; La-related protein 1B OS=Homo sapiens GN=LARP1B PE=1 SV=2	Q6PKG0; Q659C4			2		0	1.53094	1	1.53094	1.53094	0.614419	0.557198	0.711304
La-related protein 4 OS=Homo sapiens GN=LARP4 PE=1 SV=3	Q71RC2	5	3	8	5	5	6.12377	5	6.12377	1.22475	0.292491	0.196915	0.578053
La-related protein 4B OS=Homo sapiens GN=LARP4B PE=1 SV=3	Q92615	3	4	4	5	3	3.06188	3	3.06188	1.02063	0.0294566	-0.0974583	0.461181
Large proline-rich protein BAG6 OS=Homo sapiens GN=BAG6 PE=1 SV=2	P46379			6	4	0	4.59282	1	4.59282	4.59282	2.19938	2.331	0.990123
Lens fiber membrane intrinsic protein OS=Homo sapiens GN=LIM2 PE=1 SV=2	P55344			1	18	0	0.765471	1	0.765471	0.765471	-0.385581	-0.561944	0.287077
Leucine zipper protein 1 OS=Homo sapiens GN=LUZP1 PE=1 SV=2	Q86V48	14	11	34	25	14	26.026	14	26.026	1.859	0.894527	0.870678	0.808035
Leucine zipper putative tumor suppressor 2 OS=Homo sapiens GN=LZTS2 PE=1 SV=2	Q9BRK4			1	1	0	0.765471	1	0.765471	0.765471	-0.385581	-0.561944	0.287077
Leucine zipper transcription factor-like protein 1 OS=Homo sapiens GN=LZTFL1 PE=1 SV=1	Q9NQ48			1	4	0	0.765471	1	0.765471	0.765471	-0.385581	-0.561944	0.287077
Leucine-rich PPR motif-containing protein, mitochondrial OS=Homo sapiens GN=LRPPRC PE=1 SV=3	P42704	1	1			1	0	1	1	1	0	-0.130424	0.448115
Leucine-rich repeat and calponin homology domain-containing protein 2 OS=Homo sapiens GN=LRCH2 PE=2 SV=2	Q5VUJ6	2	2	4	5	2	3.06188	2	3.06188	1.53094	0.614419	0.557198	0.711304
Leucine-rich repeat and calponin homology domain-containing protein 3 OS=Homo sapiens GN=LRCH3 PE=1 SV=2	Q96II8	15	10	21	13	15	16.0749	15	16.0749	1.07166	0.0998459	-0.0186827	0.492547
Leucine-rich repeat flightless-interacting protein 1 OS=Homo sapiens GN=LRRFIP1 PE=1 SV=2	Q32MZ4	5	7	7	5	5	5.3583	5	5.3583	1.07166	0.0998459	-0.0186827	0.492547
Leucine-rich repeat flightless-interacting protein 2 OS=Homo sapiens GN=LRRFIP2 PE=1 SV=1	Q9Y608	105	40	118	37	105	90.3255	105	90.3255	0.860243	-0.217183	-0.373484	0.354394
Leucine-rich repeat flightless-interacting protein 2 OS=Homo sapiens GN=LRRFIP2 PE=1 SV=1; Leucine-rich repeat flightless-interacting protein 1 OS=Homo sapiens GN=LRRFIP1 PE=1 SV=2	Q9Y608; Q32MZ4	16		12		16	9.18565	16	9.18565	0.574103	-0.800618	-1.02643	0.152344
Leucine-rich repeat protein SHOC-2 OS=Homo sapiens GN=SHOC2 PE=1 SV=2	Q9UQ13	2	5	3	8	2	2.29641	2	2.29641	1.14821	0.199382	0.0927119	0.536934
Leucine-rich repeat-containing protein 18 OS=Homo sapiens GN=LRRC18 PE=2 SV=2	Q8N456			1	4	0	0.765471	1	0.765471	0.765471	-0.385581	-0.561944	0.287077
Leucine-rich repeat-containing protein 47 OS=Homo sapiens GN=LRRC47 PE=1 SV=1	Q8N1G4	1	3	3	7	1	2.29641	1	2.29641	2.29641	1.19938	1.21185	0.887216
Leucine-rich repeat-containing protein 59 OS=Homo sapiens GN=LRRC59 PE=1 SV=1	Q96AG4	6	14	10	18	6	7.65471	6	7.65471	1.27578	0.351385	0.262825	0.603657
Leucine-rich repeat-containing protein 9 OS=Homo sapiens GN=LRRC9 PE=2 SV=2	Q6ZRR7	2	2			2	0	2	1	0.5	-1	-1.24957	0.105729
Ligand-dependent corepressor OS=Homo sapiens GN=LCOR PE=1 SV=2	Q96JN0			1	4	0	0.765471	1	0.765471	0.765471	-0.385581	-0.561944	0.287077
LIM and calponin homology domains-containing protein 1 OS=Homo sapiens GN=LIMCH1 PE=1 SV=4	Q9UPQ0	22	11	49	21	22	37.5081	22	37.5081	1.70491	0.769697	0.730976	0.767603
LIM and SH3 domain protein 1 OS=Homo sapiens GN=LASP1 PE=1 SV=2	Q14847	6	20	14	31	6	10.7166	6	10.7166	1.7861	0.836812	0.806087	0.789904
LIM domain and actin-binding protein 1 OS=Homo sapiens GN=LIMA1 PE=1 SV=1	Q9UHB6	80	47	120	54	80	91.8565	80	91.8565	1.14821	0.199382	0.0927119	0.536934
LIM domain and actin-binding protein 1 OS=Homo sapiens GN=LIMA1 PE=1 SV=1; LIM domain-containing protein 2 OS=Homo sapiens GN=LIMD2 PE=1 SV=1	Q9UHB6; Q9BT23	4		5		4	3.82735	4	3.82735	0.956838	-0.0636528	-0.201661	0.420091
LIM domain only protein 7 OS=Homo sapiens GN=LMO7 PE=1 SV=3	Q8WWI1	18	9	79	25	18	60.4722	18	60.4722	3.35957	1.74827	1.82614	0.966086
Limbic system-associated membrane protein OS=Homo sapiens GN=LSAMP PE=1 SV=2	Q13449	1	3			1	0	1	1	1	0	-0.130424	0.448115
Lipoprotein lipase OS=Homo sapiens GN=LPL PE=1 SV=1	P06858	3	10			3	0	3	1	0.333333	-1.58496	-1.90422	0.0284406
Liprin-alpha-1 OS=Homo sapiens GN=PPFIA1 PE=1 SV=1	Q13136			1	1	0	0.765471	1	0.765471	0.765471	-0.385581	-0.561944	0.287077
Liprin-beta-1 OS=Homo sapiens GN=PPFIBP1 PE=1 SV=2	Q86W92	1	1	1	1	1	0.765471	1	0.765471	0.765471	-0.385581	-0.561944	0.287077
L-lactate dehydrogenase A chain OS=Homo sapiens GN=LDHA PE=1 SV=2	P00338	12	36	20	41	12	15.3094	12	15.3094	1.27578	0.351385	0.262825	0.603657
L-lactate dehydrogenase A-like 6B OS=Homo sapiens GN=LDHAL6B PE=1 SV=3	Q9BYZ2	1		1		1	0.765471	1	0.765471	0.765471	-0.385581	-0.561944	0.287077
L-lactate dehydrogenase B chain OS=Homo sapiens GN=LDHB PE=1 SV=2	P07195	1	4	7	20	1	5.3583	1	5.3583	5.3583	2.42177	2.57988	0.995058
Loricrin OS=Homo sapiens GN=LOR PE=1 SV=2	P23490	1	3			1	0	1	1	1	0	-0.130424	0.448115
Low molecular weight phosphotyrosine protein phosphatase OS=Homo sapiens GN=ACP1 PE=1 SV=3	P24666	2	13	3	13	2	2.29641	2	2.29641	1.14821	0.199382	0.0927119	0.536934
Low-density lipoprotein receptor-related protein 10 OS=Homo sapiens GN=LRP10 PE=1 SV=2	Q7Z4F1			1	1	0	0.765471	1	0.765471	0.765471	-0.385581	-0.561944	0.287077
Lupus La protein OS=Homo sapiens GN=SSB PE=1 SV=2	P05455			1	2	0	0.765471	1	0.765471	0.765471	-0.385581	-0.561944	0.287077
Lymphocyte function-associated antigen 3 OS=Homo sapiens GN=CD58 PE=1 SV=1	P19256	2	4	1	4	2	0.765471	2	0.765471	0.382735	-1.38558	-1.68109	0.0463731
Lysine--tRNA ligase OS=Homo sapiens GN=KARS PE=1 SV=3	Q15046			3	3	0	2.29641	1	2.29641	2.29641	1.19938	1.21185	0.887216
Lysosomal protective protein OS=Homo sapiens GN=CTSA PE=1 SV=2	P10619			1	3	0	0.765471	1	0.765471	0.765471	-0.385581	-0.561944	0.287077
Lysozyme C OS=Homo sapiens GN=LYZ PE=1 SV=1	P61626	7	18	3	13	7	2.29641	7	2.29641	0.328059	-1.60797	-1.92998	0.026805
m7GpppX diphosphatase OS=Homo sapiens GN=DCPS PE=1 SV=2	Q96C86	1	3	2	9	1	1.53094	1	1.53094	1.53094	0.614419	0.557198	0.711304
Macrophage-capping protein OS=Homo sapiens GN=CAPG PE=1 SV=2	P40121	1	3	4	8	1	3.06188	1	3.06188	3.06188	1.61442	1.67634	0.953164
Major prion protein OS=Homo sapiens GN=PRNP PE=1 SV=1	P04156	4	8	2	8	4	1.53094	4	1.53094	0.382735	-1.38558	-1.68109	0.0463731
Malate dehydrogenase, cytoplasmic OS=Homo sapiens GN=MDH1 PE=1 SV=4	P40925			7	15	0	5.3583	1	5.3583	5.3583	2.42177	2.57988	0.995058
Malate dehydrogenase, mitochondrial OS=Homo sapiens GN=MDH2 PE=1 SV=3	P40926			8	19	0	6.12377	1	6.12377	6.12377	2.61442	2.79548	0.997409
MAP7 domain-containing protein 1 OS=Homo sapiens GN=MAP7D1 PE=1 SV=1	Q3KQU3	3	1	5	4	3	3.82735	3	3.82735	1.27578	0.351385	0.262825	0.603657
MAP7 domain-containing protein 2 OS=Homo sapiens GN=MAP7D2 PE=1 SV=2	Q96T17			1	2	0	0.765471	1	0.765471	0.765471	-0.385581	-0.561944	0.287077
MAP7 domain-containing protein 3 OS=Homo sapiens GN=MAP7D3 PE=1 SV=2	Q8IWC1			1	1	0	0.765471	1	0.765471	0.765471	-0.385581	-0.561944	0.287077
MARCKS-related protein OS=Homo sapiens GN=MARCKSL1 PE=1 SV=2	P49006	8	14	6	14	8	4.59282	8	4.59282	0.574103	-0.800618	-1.02643	0.152344
Matrin-3 OS=Homo sapiens GN=MATR3 PE=1 SV=2	P43243			1	1	0	0.765471	1	0.765471	0.765471	-0.385581	-0.561944	0.287077
Matrix Gla protein OS=Homo sapiens GN=MGP PE=1 SV=2	P08493	1	11			1	0	1	1	1	0	-0.130424	0.448115
Mediator of RNA polymerase II transcription subunit 4 OS=Homo sapiens GN=MED4 PE=1 SV=1	Q9NPJ6	1	5			1	0	1	1	1	0	-0.130424	0.448115
Melanoma-associated antigen D1 OS=Homo sapiens GN=MAGED1 PE=1 SV=3	Q9Y5V3			1		0	0.765471	1	0.765471	0.765471	-0.385581	-0.561944	0.287077
Melanophilin OS=Homo sapiens GN=MLPH PE=1 SV=1	Q9BV36			1	3	0	0.765471	1	0.765471	0.765471	-0.385581	-0.561944	0.287077
Membrane-associated progesterone receptor component 1 OS=Homo sapiens GN=PGRMC1 PE=1 SV=3	O00264	1	4	1	4	1	0.765471	1	0.765471	0.765471	-0.385581	-0.561944	0.287077
Mesencephalic astrocyte-derived neurotrophic factor OS=Homo sapiens GN=MANF PE=1 SV=3	P55145			1	5	0	0.765471	1	0.765471	0.765471	-0.385581	-0.561944	0.287077
Metaxin-2 OS=Homo sapiens GN=MTX2 PE=1 SV=1	O75431			1	4	0	0.765471	1	0.765471	0.765471	-0.385581	-0.561944	0.287077
Methionine adenosyltransferase 2 subunit beta OS=Homo sapiens GN=MAT2B PE=1 SV=1	Q9NZL9			1	4	0	0.765471	1	0.765471	0.765471	-0.385581	-0.561944	0.287077
Methionine aminopeptidase 1 OS=Homo sapiens GN=METAP1 PE=1 SV=2	P53582			1	3	0	0.765471	1	0.765471	0.765471	-0.385581	-0.561944	0.287077
Methionine aminopeptidase 1D, mitochondrial OS=Homo sapiens GN=METAP1D PE=1 SV=1	Q6UB28			2	4	0	1.53094	1	1.53094	1.53094	0.614419	0.557198	0.711304
Methyl-CpG-binding domain protein 3 OS=Homo sapiens GN=MBD3 PE=1 SV=1	O95983	1	3	2	8	1	1.53094	1	1.53094	1.53094	0.614419	0.557198	0.711304
Methylosome subunit pICln OS=Homo sapiens GN=CLNS1A PE=1 SV=1	P54105			1	5	0	0.765471	1	0.765471	0.765471	-0.385581	-0.561944	0.287077
Methyltransferase-like protein 22 OS=Homo sapiens GN=METTL22 PE=1 SV=2	Q9BUU2			1	4	0	0.765471	1	0.765471	0.765471	-0.385581	-0.561944	0.287077
MICOS complex subunit MIC60 OS=Homo sapiens GN=IMMT PE=1 SV=1	Q16891	2	3	4	7	2	3.06188	2	3.06188	1.53094	0.614419	0.557198	0.711304
Microphthalmia-associated transcription factor OS=Homo sapiens GN=MITF PE=1 SV=2; Transcription factor E3 OS=Homo sapiens GN=TFE3 PE=1 SV=4; Transcription factor EB OS=Homo sapiens GN=TFEB PE=1 SV=3	O75030; P19532; P19484	1		1		1	0.765471	1	0.765471	0.765471	-0.385581	-0.561944	0.287077
Microphthalmia-associated transcription factor OS=Homo sapiens GN=MITF PE=1 SV=2; Transcription factor E3 OS=Homo sapiens GN=TFE3 PE=1 SV=4; Transcription factor EC OS=Homo sapiens GN=TFEC PE=1 SV=1	O75030; P19532; O14948			1		0	0.765471	1	0.765471	0.765471	-0.385581	-0.561944	0.287077
Microtubule-actin cross-linking factor 1, isoforms 1/2/3/5 OS=Homo sapiens GN=MACF1 PE=1 SV=4	Q9UPN3			2	0	0	1.53094	1	1.53094	1.53094	0.614419	0.557198	0.711304
Microtubule-associated protein 1A OS=Homo sapiens GN=MAP1A PE=1 SV=6	P78559	1	0	27	12	1	20.6677	1	20.6677	20.6677	4.36931	4.75945	0.999999
Microtubule-associated protein 1B OS=Homo sapiens GN=MAP1B PE=1 SV=2	P46821	17	7	42	19	17	32.1498	17	32.1498	1.89116	0.919274	0.898373	0.815507
Microtubule-associated protein 1B OS=Homo sapiens GN=MAP1B PE=1 SV=2; Microtubule-associated protein 1A OS=Homo sapiens GN=MAP1A PE=1 SV=6	P46821; P78559			1		0	0.765471	1	0.765471	0.765471	-0.385581	-0.561944	0.287077
Microtubule-associated protein 2 OS=Homo sapiens GN=MAP2 PE=1 SV=4	P11137	1	1	4	2	1	3.06188	1	3.06188	3.06188	1.61442	1.67634	0.953164
Microtubule-associated protein 4 OS=Homo sapiens GN=MAP4 PE=1 SV=3	P27816	18	9	45	26	18	34.4462	18	34.4462	1.91368	0.936347	0.917481	0.820555
Microtubule-associated protein RP/EB family member 1 OS=Homo sapiens GN=MAPRE1 PE=1 SV=3	Q15691	4	11	8	32	4	6.12377	4	6.12377	1.53094	0.614419	0.557198	0.711304
Microtubule-associated protein RP/EB family member 1 OS=Homo sapiens GN=MAPRE1 PE=1 SV=3; Microtubule-associated protein RP/EB family member 3 OS=Homo sapiens GN=MAPRE3 PE=1 SV=1	Q15691; Q9UPY8	1		1		1	0.765471	1	0.765471	0.765471	-0.385581	-0.561944	0.287077
Microtubule-associated proteins 1A/1B light chain 3B OS=Homo sapiens GN=MAP1LC3B PE=1 SV=3; Microtubule-associated proteins 1A/1B light chain 3 beta 2 OS=Homo sapiens GN=MAP1LC3B2 PE=2 SV=1	Q9GZQ8; A6NCE7	1		1		1	0.765471	1	0.765471	0.765471	-0.385581	-0.561944	0.287077
Mitochondrial fission 1 protein OS=Homo sapiens GN=FIS1 PE=1 SV=2	Q9Y3D6			2	16	0	1.53094	1	1.53094	1.53094	0.614419	0.557198	0.711304
Mitochondrial import inner membrane translocase subunit TIM50 OS=Homo sapiens GN=TIMM50 PE=1 SV=2	Q3ZCQ8			1	3	0	0.765471	1	0.765471	0.765471	-0.385581	-0.561944	0.287077
Mitochondrial import receptor subunit TOM20 homolog OS=Homo sapiens GN=TOMM20 PE=1 SV=1	Q15388	1	5			1	0	1	1	1	0	-0.130424	0.448115
Mitochondrial import receptor subunit TOM22 homolog OS=Homo sapiens GN=TOMM22 PE=1 SV=3	Q9NS69	2	8	1	8	2	0.765471	2	0.765471	0.382735	-1.38558	-1.68109	0.0463731
Mitochondrial import receptor subunit TOM34 OS=Homo sapiens GN=TOMM34 PE=1 SV=2	Q15785			2	6	0	1.53094	1	1.53094	1.53094	0.614419	0.557198	0.711304
Mitochondrial mRNA pseudouridine synthase TRUB2 OS=Homo sapiens GN=TRUB2 PE=1 SV=1	O95900			2	6	0	1.53094	1	1.53094	1.53094	0.614419	0.557198	0.711304
Mitogen-activated protein kinase 1 OS=Homo sapiens GN=MAPK1 PE=1 SV=3	P28482	7	25	7	25	7	5.3583	7	5.3583	0.765471	-0.385581	-0.561944	0.287077
Mitogen-activated protein kinase 1 OS=Homo sapiens GN=MAPK1 PE=1 SV=3; Mitogen-activated protein kinase 3 OS=Homo sapiens GN=MAPK3 PE=1 SV=4	P28482; P27361	1		2		1	1.53094	1	1.53094	1.53094	0.614419	0.557198	0.711304
Mitogen-activated protein kinase 3 OS=Homo sapiens GN=MAPK3 PE=1 SV=4	P27361	1	9	1	7	1	0.765471	1	0.765471	0.765471	-0.385581	-0.561944	0.287077
Mitogen-activated protein kinase 6 OS=Homo sapiens GN=MAPK6 PE=1 SV=1; Mitogen-activated protein kinase 4 OS=Homo sapiens GN=MAPK4 PE=1 SV=2; Mitogen-activated protein kinase 1 OS=Homo sapiens GN=MAPK1 PE=1 SV=3; Mitogen-activated protein kinase 3 OS=Homo	Q16659; P31152; P28482; P27361	1				1	0	1	1	1	0	-0.130424	0.448115
Mitotic checkpoint protein BUB3 OS=Homo sapiens GN=BUB3 PE=1 SV=1	O43684			1	4	0	0.765471	1	0.765471	0.765471	-0.385581	-0.561944	0.287077
Mitotic spindle-associated MMXD complex subunit MIP18 OS=Homo sapiens GN=FAM96B PE=1 SV=1	Q9Y3D0			1	11	0	0.765471	1	0.765471	0.765471	-0.385581	-0.561944	0.287077
MOB kinase activator 1B OS=Homo sapiens GN=MOB1B PE=1 SV=3; MOB kinase activator 1A OS=Homo sapiens GN=MOB1A PE=1 SV=4	Q7L9L4; Q9H8S9			2		0	1.53094	1	1.53094	1.53094	0.614419	0.557198	0.711304
Moesin OS=Homo sapiens GN=MSN PE=1 SV=3	P26038	2	3	10	18	2	7.65471	2	7.65471	3.82735	1.93635	2.03662	0.979156
MORF4 family-associated protein 1 OS=Homo sapiens GN=MRFAP1 PE=1 SV=1	Q9Y605			1	6	0	0.765471	1	0.765471	0.765471	-0.385581	-0.561944	0.287077
Mortality factor 4-like protein 1 OS=Homo sapiens GN=MORF4L1 PE=1 SV=2	Q9UBU8	1	7	3	15	1	2.29641	1	2.29641	2.29641	1.19938	1.21185	0.887216
Mortality factor 4-like protein 2 OS=Homo sapiens GN=MORF4L2 PE=1 SV=1	Q15014	3	11	10	30	3	7.65471	3	7.65471	2.55157	1.35138	1.38197	0.916509
Mortality factor 4-like protein 2 OS=Homo sapiens GN=MORF4L2 PE=1 SV=1; Mortality factor 4-like protein 1 OS=Homo sapiens GN=MORF4L1 PE=1 SV=2	Q15014; Q9UBU8	2		2		2	1.53094	2	1.53094	0.765471	-0.385581	-0.561944	0.287077
MRG/MORF4L-binding protein OS=Homo sapiens GN=MRGBP PE=1 SV=1	Q9NV56			1	7	0	0.765471	1	0.765471	0.765471	-0.385581	-0.561944	0.287077
mRNA decay activator protein ZFP36 OS=Homo sapiens GN=ZFP36 PE=1 SV=1	P26651			1	4	0	0.765471	1	0.765471	0.765471	-0.385581	-0.561944	0.287077
mRNA decay activator protein ZFP36L2 OS=Homo sapiens GN=ZFP36L2 PE=1 SV=3	P47974	1	2	1	2	1	0.765471	1	0.765471	0.765471	-0.385581	-0.561944	0.287077
mRNA export factor OS=Homo sapiens GN=RAE1 PE=1 SV=1	P78406			2	5	0	1.53094	1	1.53094	1.53094	0.614419	0.557198	0.711304
mRNA turnover protein 4 homolog OS=Homo sapiens GN=MRTO4 PE=1 SV=2	Q9UKD2	3	11	8	26	3	6.12377	3	6.12377	2.04126	1.02946	1.02168	0.846535
Msx2-interacting protein OS=Homo sapiens GN=SPEN PE=1 SV=1	Q96T58	10	0	13	0	10	9.95112	10	9.95112	0.995112	-0.00706928	-0.138336	0.444987
Mucin-5B OS=Homo sapiens GN=MUC5B PE=1 SV=3	Q9HC84	1	0			1	0	1	1	1	0	-0.130424	0.448115
Mucin-7 OS=Homo sapiens GN=MUC7 PE=1 SV=2	Q8TAX7	4	4			4	0	4	1	0.25	-2	-2.36871	0.00892515
Myb-binding protein 1A OS=Homo sapiens GN=MYBBP1A PE=1 SV=2	Q9BQG0	1	0	2	0	1	1.53094	1	1.53094	1.53094	0.614419	0.557198	0.711304
Myc box-dependent-interacting protein 1 OS=Homo sapiens GN=BIN1 PE=1 SV=1	O00499			1	3	0	0.765471	1	0.765471	0.765471	-0.385581	-0.561944	0.287077
Myosin light chain 3 OS=Homo sapiens GN=MYL3 PE=1 SV=3; Myosin light chain 1/3, skeletal muscle isoform OS=Homo sapiens GN=MYL1 PE=2 SV=3	P08590; P05976	15		23		15	17.6058	15	17.6058	1.17372	0.23109	0.128199	0.551004
Myosin light chain 4 OS=Homo sapiens GN=MYL4 PE=1 SV=3	P12829	1	7	2	19	1	1.53094	1	1.53094	1.53094	0.614419	0.557198	0.711304
Myosin light chain 4 OS=Homo sapiens GN=MYL4 PE=1 SV=3; Myosin light chain 1/3, skeletal muscle isoform OS=Homo sapiens GN=MYL1 PE=2 SV=3	P12829; P05976			1		0	0.765471	1	0.765471	0.765471	-0.385581	-0.561944	0.287077
Myosin light chain 6B OS=Homo sapiens GN=MYL6B PE=1 SV=1	P14649	18	39	30	39	18	22.9641	18	22.9641	1.27578	0.351385	0.262825	0.603657
Myosin light chain kinase, smooth muscle OS=Homo sapiens GN=MYLK PE=1 SV=4	Q15746			3	2	0	2.29641	1	2.29641	2.29641	1.19938	1.21185	0.887216
Myosin light polypeptide 6 OS=Homo sapiens GN=MYL6 PE=1 SV=2	P60660	88	51	127	51	88	97.2148	88	97.2148	1.10471	0.143672	0.0303651	0.512112
Myosin light polypeptide 6 OS=Homo sapiens GN=MYL6 PE=1 SV=2; Myosin light chain 6B OS=Homo sapiens GN=MYL6B PE=1 SV=1	P60660; P14649	10		14		10	10.7166	10	10.7166	1.07166	0.0998459	-0.0186827	0.492547
Myosin phosphatase Rho-interacting protein OS=Homo sapiens GN=MPRIP PE=1 SV=3	Q6WCQ1	155	50	293	61	155	224.283	155	224.283	1.44699	0.533052	0.466136	0.679441
Myosin phosphatase Rho-interacting protein OS=Homo sapiens GN=MPRIP PE=1 SV=3; TRIO and F-actin-binding protein OS=Homo sapiens GN=TRIOBP PE=1 SV=3	Q6WCQ1; Q9H2D6			1		0	0.765471	1	0.765471	0.765471	-0.385581	-0.561944	0.287077
Myosin regulatory light chain 12A OS=Homo sapiens GN=MYL12A PE=1 SV=2	P19105	30	69	38	69	30	29.0879	30	29.0879	0.969596	-0.044544	-0.180275	0.428468
Myosin regulatory light chain 12B OS=Homo sapiens GN=MYL12B PE=1 SV=2	O14950	26	69	36	69	26	27.5569	26	27.5569	1.05988	0.0839044	-0.0365235	0.485432
Myosin regulatory light chain 12B OS=Homo sapiens GN=MYL12B PE=1 SV=2; Myosin regulatory light chain 12A OS=Homo sapiens GN=MYL12A PE=1 SV=2	O14950; P19105	35		55		35	42.1009	35	42.1009	1.20288	0.266496	0.167822	0.566638
Myosin regulatory light polypeptide 9 OS=Homo sapiens GN=MYL9 PE=1 SV=4	P24844	18	69	19	72	18	14.5439	18	14.5439	0.807997	-0.307578	-0.474648	0.317519
Myosin regulatory light polypeptide 9 OS=Homo sapiens GN=MYL9 PE=1 SV=4; Myosin regulatory light chain 12B OS=Homo sapiens GN=MYL12B PE=1 SV=2; Myosin regulatory light chain 12A OS=Homo sapiens GN=MYL12A PE=1 SV=2	P24844; O14950; P19105	104		181		104	138.55	104	138.55	1.33221	0.413825	0.332705	0.630321
Myosin-10 OS=Homo sapiens GN=MYH10 PE=1 SV=3	P35580	172	33	251	43	172	192.133	172	192.133	1.11705	0.159698	0.0483002	0.519262
Myosin-10 OS=Homo sapiens GN=MYH10 PE=1 SV=3; Golgin subfamily A member 4 OS=Homo sapiens GN=GOLGA4 PE=1 SV=1	P35580; Q13439			1		0	0.765471	1	0.765471	0.765471	-0.385581	-0.561944	0.287077
Myosin-10 OS=Homo sapiens GN=MYH10 PE=1 SV=3; Myosin-11 OS=Homo sapiens GN=MYH11 PE=1 SV=3	P35580; P35749	5		9		5	6.88924	5	6.88924	1.37785	0.462416	0.387085	0.650653
Myosin-10 OS=Homo sapiens GN=MYH10 PE=1 SV=3; Myosin-11 OS=Homo sapiens GN=MYH11 PE=1 SV=3; Myosin-9 OS=Homo sapiens GN=MYH9 PE=1 SV=4	P35580; P35749; P35579	21		19		21	14.5439	21	14.5439	0.692569	-0.529971	-0.723537	0.234675
Myosin-10 OS=Homo sapiens GN=MYH10 PE=1 SV=3; Myosin-11 OS=Homo sapiens GN=MYH11 PE=1 SV=3; Myosin-9 OS=Homo sapiens GN=MYH9 PE=1 SV=4; Myosin-14 OS=Homo sapiens GN=MYH14 PE=1 SV=2	P35580; P35749; P35579; Q7Z406	16		18		16	13.7785	16	13.7785	0.861155	-0.215656	-0.371774	0.355031
Myosin-10 OS=Homo sapiens GN=MYH10 PE=1 SV=3; Myosin-14 OS=Homo sapiens GN=MYH14 PE=1 SV=2	P35580; Q7Z406			5		0	3.82735	1	3.82735	3.82735	1.93635	2.03662	0.979156
Myosin-10 OS=Homo sapiens GN=MYH10 PE=1 SV=3; Myosin-9 OS=Homo sapiens GN=MYH9 PE=1 SV=4	P35580; P35579	13		21		13	16.0749	13	16.0749	1.23653	0.306297	0.212365	0.584089
Myosin-11 OS=Homo sapiens GN=MYH11 PE=1 SV=3	P35749	2	7	3	9	2	2.29641	2	2.29641	1.14821	0.199382	0.0927119	0.536934
Myosin-11 OS=Homo sapiens GN=MYH11 PE=1 SV=3; Myosin-9 OS=Homo sapiens GN=MYH9 PE=1 SV=4	P35749; P35579	21		34		21	26.026	21	26.026	1.23933	0.309565	0.216022	0.585515
Myosin-11 OS=Homo sapiens GN=MYH11 PE=1 SV=3; Myosin-9 OS=Homo sapiens GN=MYH9 PE=1 SV=4; Myosin-14 OS=Homo sapiens GN=MYH14 PE=1 SV=2	P35749; P35579; Q7Z406	17		19		17	14.5439	17	14.5439	0.855526	-0.225116	-0.382362	0.351097
Myosin-14 OS=Homo sapiens GN=MYH14 PE=1 SV=2	Q7Z406	5		22	10	5	16.8404	5	16.8404	3.36807	1.75192	1.83023	0.966392
Myosin-15 OS=Homo sapiens GN=MYH15 PE=1 SV=5	Q9Y2K3			1	1	0	0.765471	1	0.765471	0.765471	-0.385581	-0.561944	0.287077
Myosin-9 OS=Homo sapiens GN=MYH9 PE=1 SV=4	P35579	644	48	897	53	644	686.627	644	686.627	1.06619	0.0924664	-0.0269414	0.489253
Myristoylated alanine-rich C-kinase substrate OS=Homo sapiens GN=MARCKS PE=1 SV=4	P29966	7	25	8	25	7	6.12377	7	6.12377	0.874824	-0.192936	-0.346347	0.364541
Na(+)/H(+) exchange regulatory cofactor NHE-RF1 OS=Homo sapiens GN=SLC9A3R1 PE=1 SV=4	O14745	1	3	3	3	1	2.29641	1	2.29641	2.29641	1.19938	1.21185	0.887216
NACHT, LRR and PYD domains-containing protein 2 OS=Homo sapiens GN=NLRP2 PE=1 SV=1	Q9NX02			1	1	0	0.765471	1	0.765471	0.765471	-0.385581	-0.561944	0.287077
NAD(P)H-hydrate epimerase OS=Homo sapiens GN=NAXE PE=1 SV=2	Q8NCW5			1	3	0	0.765471	1	0.765471	0.765471	-0.385581	-0.561944	0.287077
NADH dehydrogenase [ubiquinone] flavoprotein 2, mitochondrial OS=Homo sapiens GN=NDUFV2 PE=1 SV=2	P19404			1	4	0	0.765471	1	0.765471	0.765471	-0.385581	-0.561944	0.287077
N-alpha-acetyltransferase 10 OS=Homo sapiens GN=NAA10 PE=1 SV=1	P41227	4	31	4	28	4	3.06188	4	3.06188	0.765471	-0.385581	-0.561944	0.287077
N-alpha-acetyltransferase 11 OS=Homo sapiens GN=NAA11 PE=1 SV=3; N-alpha-acetyltransferase 10 OS=Homo sapiens GN=NAA10 PE=1 SV=1	Q9BSU3; P41227	3		5		3	3.82735	3	3.82735	1.27578	0.351385	0.262825	0.603657
N-alpha-acetyltransferase 15, NatA auxiliary subunit OS=Homo sapiens GN=NAA15 PE=1 SV=1	Q9BXJ9	2	2	3	2	2	2.29641	2	2.29641	1.14821	0.199382	0.0927119	0.536934
N-alpha-acetyltransferase 20 OS=Homo sapiens GN=NAA20 PE=1 SV=1	P61599	1	6			1	0	1	1	1	0	-0.130424	0.448115
N-alpha-acetyltransferase 50 OS=Homo sapiens GN=NAA50 PE=1 SV=1	Q9GZZ1			5	18	0	3.82735	1	3.82735	3.82735	1.93635	2.03662	0.979156
Nascent polypeptide-associated complex subunit alpha OS=Homo sapiens GN=NACA PE=1 SV=1; Nascent polypeptide-associated complex subunit alpha, muscle-specific form OS=Homo sapiens GN=NACA PE=1 SV=1	Q13765; E9PAV3	9		18		9	13.7785	9	13.7785	1.53094	0.614419	0.557198	0.711304
Nascent polypeptide-associated complex subunit alpha OS=Homo sapiens GN=NACA PE=1 SV=1; Nascent polypeptide-associated complex subunit alpha, muscle-specific form OS=Homo sapiens GN=NACA PE=1 SV=1; Putative nascent polypeptide-associated complex subunit a	Q13765; E9PAV3; Q9BZK3	4		4		4	3.06188	4	3.06188	0.765471	-0.385581	-0.561944	0.287077
Nck-associated protein 5 OS=Homo sapiens GN=NCKAP5 PE=1 SV=2	O14513			2	0	0	1.53094	1	1.53094	1.53094	0.614419	0.557198	0.711304
NEDD8-conjugating enzyme Ubc12 OS=Homo sapiens GN=UBE2M PE=1 SV=1	P61081	1	5	2	11	1	1.53094	1	1.53094	1.53094	0.614419	0.557198	0.711304
Negative elongation factor B OS=Homo sapiens GN=NELFB PE=1 SV=1	Q8WX92	1	2	1	2	1	0.765471	1	0.765471	0.765471	-0.385581	-0.561944	0.287077
Neprilysin OS=Homo sapiens GN=MME PE=1 SV=2	P08473	6	10	8	14	6	6.12377	6	6.12377	1.02063	0.0294566	-0.0974583	0.461181
Nestin OS=Homo sapiens GN=NES PE=1 SV=2	P48681	42	15	72	30	42	55.1139	42	55.1139	1.31224	0.392027	0.308309	0.621076
Neurabin-1 OS=Homo sapiens GN=PPP1R9A PE=1 SV=2	Q9ULJ8	2	2	6	4	2	4.59282	2	4.59282	2.29641	1.19938	1.21185	0.887216
Neurabin-2 OS=Homo sapiens GN=PPP1R9B PE=1 SV=2	Q96SB3	13	13	25	25	13	19.1368	13	19.1368	1.47206	0.557836	0.493873	0.689302
Neurabin-2 OS=Homo sapiens GN=PPP1R9B PE=1 SV=2; Neurabin-1 OS=Homo sapiens GN=PPP1R9A PE=1 SV=2	Q96SB3; Q9ULJ8	1		1		1	0.765471	1	0.765471	0.765471	-0.385581	-0.561944	0.287077
Neural Wiskott-Aldrich syndrome protein OS=Homo sapiens GN=WASL PE=1 SV=2	O00401			1	2	0	0.765471	1	0.765471	0.765471	-0.385581	-0.561944	0.287077
Neuroblast differentiation-associated protein AHNAK OS=Homo sapiens GN=AHNAK PE=1 SV=2	Q09666	538	54	558	62	538	427.133	538	427.133	0.793927	-0.332922	-0.503011	0.307478
Neurocalcin-delta OS=Homo sapiens GN=NCALD PE=1 SV=2; Neuron-specific calcium-binding protein hippocalcin OS=Homo sapiens GN=HPCA PE=1 SV=2; Hippocalcin-like protein 1 OS=Homo sapiens GN=HPCAL1 PE=1 SV=3	P61601; P84074; P37235	2		3		2	2.29641	2	2.29641	1.14821	0.199382	0.0927119	0.536934
Neuron navigator 1 OS=Homo sapiens GN=NAV1 PE=1 SV=2	Q8NEY1			1	1	0	0.765471	1	0.765471	0.765471	-0.385581	-0.561944	0.287077
Neuronal calcium sensor 1 OS=Homo sapiens GN=NCS1 PE=1 SV=2	P62166	2	14	1	4	2	0.765471	2	0.765471	0.382735	-1.38558	-1.68109	0.0463731
Neuron-specific calcium-binding protein hippocalcin OS=Homo sapiens GN=HPCA PE=1 SV=2; Hippocalcin-like protein 1 OS=Homo sapiens GN=HPCAL1 PE=1 SV=3	P84074; P37235			1		0	0.765471	1	0.765471	0.765471	-0.385581	-0.561944	0.287077
Neutral alpha-glucosidase AB OS=Homo sapiens GN=GANAB PE=1 SV=3	Q14697			2	3	0	1.53094	1	1.53094	1.53094	0.614419	0.557198	0.711304
Nexilin OS=Homo sapiens GN=NEXN PE=1 SV=1	Q0ZGT2	8	4	11	4	8	8.42018	8	8.42018	1.05252	0.0738507	-0.047775	0.480948
Niban-like protein 1 OS=Homo sapiens GN=FAM129B PE=1 SV=3	Q96TA1	2	3	5	8	2	3.82735	2	3.82735	1.91368	0.936347	0.917481	0.820555
Nicotinamide phosphoribosyltransferase OS=Homo sapiens GN=NAMPT PE=1 SV=1	P43490			2	5	0	1.53094	1	1.53094	1.53094	0.614419	0.557198	0.711304
NmrA-like family domain-containing protein 1 OS=Homo sapiens GN=NMRAL1 PE=1 SV=1	Q9HBL8	1	3	1	3	1	0.765471	1	0.765471	0.765471	-0.385581	-0.561944	0.287077
Non-POU domain-containing octamer-binding protein OS=Homo sapiens GN=NONO PE=1 SV=4	Q15233	1	5	1	5	1	0.765471	1	0.765471	0.765471	-0.385581	-0.561944	0.287077
Nuclear autoantigenic sperm protein OS=Homo sapiens GN=NASP PE=1 SV=2	P49321			1	3	0	0.765471	1	0.765471	0.765471	-0.385581	-0.561944	0.287077
Nuclear cap-binding protein subunit 1 OS=Homo sapiens GN=NCBP1 PE=1 SV=1	Q09161			3	5	0	2.29641	1	2.29641	2.29641	1.19938	1.21185	0.887216
Nuclear distribution protein nudE homolog 1 OS=Homo sapiens GN=NDE1 PE=1 SV=2; Nuclear distribution protein nudE-like 1 OS=Homo sapiens GN=NDEL1 PE=1 SV=1	Q9NXR1; Q9GZM8	2		1		2	0.765471	2	0.765471	0.382735	-1.38558	-1.68109	0.0463731
Nuclear fragile X mental retardation-interacting protein 2 OS=Homo sapiens GN=NUFIP2 PE=1 SV=1	Q7Z417	25	25	41	33	25	31.3843	25	31.3843	1.25537	0.328115	0.236783	0.593587
Nuclear migration protein nudC OS=Homo sapiens GN=NUDC PE=1 SV=1	Q9Y266			2	7	0	1.53094	1	1.53094	1.53094	0.614419	0.557198	0.711304
Nuclear transcription factor Y subunit alpha OS=Homo sapiens GN=NFYA PE=1 SV=2	P23511			1	6	0	0.765471	1	0.765471	0.765471	-0.385581	-0.561944	0.287077
Nuclear transcription factor Y subunit gamma OS=Homo sapiens GN=NFYC PE=1 SV=3	Q13952			1	2	0	0.765471	1	0.765471	0.765471	-0.385581	-0.561944	0.287077
Nuclear ubiquitous casein and cyclin-dependent kinase substrate 1 OS=Homo sapiens GN=NUCKS1 PE=1 SV=1	Q9H1E3	2	4	1	4	2	0.765471	2	0.765471	0.382735	-1.38558	-1.68109	0.0463731
Nuclease-sensitive element-binding protein 1 OS=Homo sapiens GN=YBX1 PE=1 SV=3	P67809	49	55	82	58	49	62.7686	49	62.7686	1.28099	0.357261	0.269402	0.60619
Nucleobindin-1 OS=Homo sapiens GN=NUCB1 PE=1 SV=4	Q02818	2	5	5	10	2	3.82735	2	3.82735	1.91368	0.936347	0.917481	0.820555
Nucleolar and coiled-body phosphoprotein 1 OS=Homo sapiens GN=NOLC1 PE=1 SV=2	Q14978			2	5	0	1.53094	1	1.53094	1.53094	0.614419	0.557198	0.711304
Nucleolar protein 16 OS=Homo sapiens GN=NOP16 PE=1 SV=2	Q9Y3C1	5	11	8	11	5	6.12377	5	6.12377	1.22475	0.292491	0.196915	0.578053
Nucleolar transcription factor 1 OS=Homo sapiens GN=UBTF PE=1 SV=1	P17480	7	12	5	9	7	3.82735	7	3.82735	0.546765	-0.871008	-1.10521	0.134535
Nucleolin OS=Homo sapiens GN=NCL PE=1 SV=3	P19338			12	10	0	9.18565	1	9.18565	9.18565	3.19938	3.45014	0.99972
Nucleolysin TIAR OS=Homo sapiens GN=TIAL1 PE=1 SV=1	Q01085			2	11	0	1.53094	1	1.53094	1.53094	0.614419	0.557198	0.711304
Nucleolysin TIAR OS=Homo sapiens GN=TIAL1 PE=1 SV=1; Nucleolysin TIA-1 isoform p40 OS=Homo sapiens GN=TIA1 PE=1 SV=3	Q01085; P31483			2		0	1.53094	1	1.53094	1.53094	0.614419	0.557198	0.711304
Nucleophosmin OS=Homo sapiens GN=NPM1 PE=1 SV=2	P06748	36	29	45	29	36	34.4462	36	34.4462	0.956838	-0.0636528	-0.201661	0.420091
Nucleoprotein TPR OS=Homo sapiens GN=TPR PE=1 SV=3	P12270			3	1	0	2.29641	1	2.29641	2.29641	1.19938	1.21185	0.887216
Nucleoside diphosphate kinase A OS=Homo sapiens GN=NME1 PE=1 SV=1	P15531	5	53	3	46	5	2.29641	5	2.29641	0.459282	-1.12255	-1.38671	0.0827646
Nucleoside diphosphate kinase A OS=Homo sapiens GN=NME1 PE=1 SV=1; Nucleoside diphosphate kinase B OS=Homo sapiens GN=NME2 PE=1 SV=1	P15531; P22392	4		9		4	6.88924	4	6.88924	1.72231	0.784344	0.747368	0.772579
Nucleoside diphosphate kinase A OS=Homo sapiens GN=NME1 PE=1 SV=1; Putative nucleoside diphosphate kinase OS=Homo sapiens GN=NME2P1 PE=5 SV=1; Nucleoside diphosphate kinase B OS=Homo sapiens GN=NME2 PE=1 SV=1	P15531; O60361; P22392	3		4		3	3.06188	3	3.06188	1.02063	0.0294566	-0.0974583	0.461181
Nucleoside diphosphate kinase B OS=Homo sapiens GN=NME2 PE=1 SV=1	P22392	1	53	1	64	1	0.765471	1	0.765471	0.765471	-0.385581	-0.561944	0.287077
Nucleosome assembly protein 1-like 1 OS=Homo sapiens GN=NAP1L1 PE=1 SV=1	P55209	21	22	33	29	21	25.2605	21	25.2605	1.20288	0.266496	0.167822	0.566638
Nucleosome assembly protein 1-like 1 OS=Homo sapiens GN=NAP1L1 PE=1 SV=1; Nucleosome assembly protein 1-like 4 OS=Homo sapiens GN=NAP1L4 PE=1 SV=1	P55209; Q99733	3		4		3	3.06188	3	3.06188	1.02063	0.0294566	-0.0974583	0.461181
Nucleosome assembly protein 1-like 4 OS=Homo sapiens GN=NAP1L4 PE=1 SV=1	Q99733	9	18	14	16	9	10.7166	9	10.7166	1.19073	0.251849	0.15143	0.560182
Obg-like ATPase 1 OS=Homo sapiens GN=OLA1 PE=1 SV=2	Q9NTK5	2	5	6	15	2	4.59282	2	4.59282	2.29641	1.19938	1.21185	0.887216
Omega-amidase NIT2 OS=Homo sapiens GN=NIT2 PE=1 SV=1	Q9NQR4			2	8	0	1.53094	1	1.53094	1.53094	0.614419	0.557198	0.711304
Osteoclast-stimulating factor 1 OS=Homo sapiens GN=OSTF1 PE=1 SV=2	Q92882	4	21	3	21	4	2.29641	4	2.29641	0.574103	-0.800618	-1.02643	0.152344
OTU domain-containing protein 4 OS=Homo sapiens GN=OTUD4 PE=1 SV=4	Q01804			2	2	0	1.53094	1	1.53094	1.53094	0.614419	0.557198	0.711304
OTU domain-containing protein 5 OS=Homo sapiens GN=OTUD5 PE=1 SV=1	Q96G74			1	3	0	0.765471	1	0.765471	0.765471	-0.385581	-0.561944	0.287077
OTU domain-containing protein 6B OS=Homo sapiens GN=OTUD6B PE=1 SV=1	Q8N6M0			2	6	0	1.53094	1	1.53094	1.53094	0.614419	0.557198	0.711304
Paired mesoderm homeobox protein 1 OS=Homo sapiens GN=PRRX1 PE=1 SV=2	P54821			1	3	0	0.765471	1	0.765471	0.765471	-0.385581	-0.561944	0.287077
Palladin OS=Homo sapiens GN=PALLD PE=1 SV=3	Q8WX93			1	1	0	0.765471	1	0.765471	0.765471	-0.385581	-0.561944	0.287077
Palmdelphin OS=Homo sapiens GN=PALMD PE=1 SV=1	Q9NP74	1	1	2	3	1	1.53094	1	1.53094	1.53094	0.614419	0.557198	0.711304
Pannexin-2 OS=Homo sapiens GN=PANX2 PE=2 SV=2	Q96RD6	1				1	0	1	1	1	0	-0.130424	0.448115
Paraspeckle component 1 OS=Homo sapiens GN=PSPC1 PE=1 SV=1	Q8WXF1	2	7	5	14	2	3.82735	2	3.82735	1.91368	0.936347	0.917481	0.820555
Paraspeckle component 1 OS=Homo sapiens GN=PSPC1 PE=1 SV=1; Caldesmon OS=Homo sapiens GN=CALD1 PE=1 SV=3	Q8WXF1; Q05682	4		8		4	6.12377	4	6.12377	1.53094	0.614419	0.557198	0.711304
Partner of Y14 and mago OS=Homo sapiens GN=PYM1 PE=1 SV=1	Q9BRP8	8	55	8	40	8	6.12377	8	6.12377	0.765471	-0.385581	-0.561944	0.287077
Paxillin OS=Homo sapiens GN=PXN PE=1 SV=3	P49023	1	3	2	10	1	1.53094	1	1.53094	1.53094	0.614419	0.557198	0.711304
PC4 and SFRS1-interacting protein OS=Homo sapiens GN=PSIP1 PE=1 SV=1	O75475	2	3	2	4	2	1.53094	2	1.53094	0.765471	-0.385581	-0.561944	0.287077
PDZ and LIM domain protein 1 OS=Homo sapiens GN=PDLIM1 PE=1 SV=4	O00151	6	16	4	14	6	3.06188	6	3.06188	0.510314	-0.970543	-1.2166	0.111878
Peflin OS=Homo sapiens GN=PEF1 PE=1 SV=1	Q9UBV8	1	4	3	11	1	2.29641	1	2.29641	2.29641	1.19938	1.21185	0.887216
Peptidyl-prolyl cis-trans isomerase A OS=Homo sapiens GN=PPIA PE=1 SV=2	P62937	10	27	20	38	10	15.3094	10	15.3094	1.53094	0.614419	0.557198	0.711304
Peptidyl-prolyl cis-trans isomerase A-like 4C OS=Homo sapiens GN=PPIAL4C PE=2 SV=1; Peptidyl-prolyl cis-trans isomerase A-like 4D OS=Homo sapiens GN=PPIAL4D PE=3 SV=1; Peptidyl-prolyl cis-trans isomerase A-like 4A OS=Homo sapiens GN=PPIAL4A PE=2 SV=1; Pep	A0A0B4J2A2; F5H284; Q9Y536; P0DN26; P62937; P0DN37	4		5		4	3.82735	4	3.82735	0.956838	-0.0636528	-0.201661	0.420091
Peptidyl-prolyl cis-trans isomerase B OS=Homo sapiens GN=PPIB PE=1 SV=2	P23284	7	27	14	38	7	10.7166	7	10.7166	1.53094	0.614419	0.557198	0.711304
Peptidyl-prolyl cis-trans isomerase C OS=Homo sapiens GN=PPIC PE=1 SV=1	P45877	1	6	1	6	1	0.765471	1	0.765471	0.765471	-0.385581	-0.561944	0.287077
Peptidyl-prolyl cis-trans isomerase D OS=Homo sapiens GN=PPID PE=1 SV=3	Q08752	7	22	17	27	7	13.013	7	13.013	1.859	0.894527	0.870678	0.808035
Peptidyl-prolyl cis-trans isomerase F, mitochondrial OS=Homo sapiens GN=PPIF PE=1 SV=1	P30405			1	4	0	0.765471	1	0.765471	0.765471	-0.385581	-0.561944	0.287077
Peptidyl-prolyl cis-trans isomerase FKBP10 OS=Homo sapiens GN=FKBP10 PE=1 SV=1	Q96AY3			1	2	0	0.765471	1	0.765471	0.765471	-0.385581	-0.561944	0.287077
Peptidyl-prolyl cis-trans isomerase FKBP3 OS=Homo sapiens GN=FKBP3 PE=1 SV=1	Q00688	12	32	15	36	12	11.4821	12	11.4821	0.956838	-0.0636528	-0.201661	0.420091
Peptidyl-prolyl cis-trans isomerase H OS=Homo sapiens GN=PPIH PE=1 SV=1	O43447	1	5	2	10	1	1.53094	1	1.53094	1.53094	0.614419	0.557198	0.711304
Peptidyl-prolyl cis-trans isomerase NIMA-interacting 1 OS=Homo sapiens GN=PIN1 PE=1 SV=1	Q13526			2	21	0	1.53094	1	1.53094	1.53094	0.614419	0.557198	0.711304
Peptidyl-prolyl cis-trans isomerase-like 1 OS=Homo sapiens GN=PPIL1 PE=1 SV=1	Q9Y3C6	1	10	2	10	1	1.53094	1	1.53094	1.53094	0.614419	0.557198	0.711304
Pericentriolar material 1 protein OS=Homo sapiens GN=PCM1 PE=1 SV=4	Q15154	10	4	45	8	10	34.4462	10	34.4462	3.44462	1.78434	1.86651	0.969015
Perilipin-2 OS=Homo sapiens GN=PLIN2 PE=1 SV=2	Q99541	1	3			1	0	1	1	1	0	-0.130424	0.448115
Perilipin-3 OS=Homo sapiens GN=PLIN3 PE=1 SV=3	O60664	6	15	7	15	6	5.3583	6	5.3583	0.893049	-0.163188	-0.313056	0.377119
Peripherin OS=Homo sapiens GN=PRPH PE=1 SV=2	P41219	2	8			2	0	2	1	0.5	-1	-1.24957	0.105729
Peroxiredoxin-1 OS=Homo sapiens GN=PRDX1 PE=1 SV=1	Q06830	3	20	4	24	3	3.06188	3	3.06188	1.02063	0.0294566	-0.0974583	0.461181
Peroxiredoxin-2 OS=Homo sapiens GN=PRDX2 PE=1 SV=5	P32119	4	21			4	0	4	1	0.25	-2	-2.36871	0.00892515
Peroxiredoxin-4 OS=Homo sapiens GN=PRDX4 PE=1 SV=1; Peroxiredoxin-1 OS=Homo sapiens GN=PRDX1 PE=1 SV=1	Q13162; Q06830	1		3		1	2.29641	1	2.29641	2.29641	1.19938	1.21185	0.887216
Peroxiredoxin-5, mitochondrial OS=Homo sapiens GN=PRDX5 PE=1 SV=4	P30044	1	5	2	9	1	1.53094	1	1.53094	1.53094	0.614419	0.557198	0.711304
Peroxiredoxin-6 OS=Homo sapiens GN=PRDX6 PE=1 SV=3	P30041	1	4	3	8	1	2.29641	1	2.29641	2.29641	1.19938	1.21185	0.887216
Peroxisomal biogenesis factor 19 OS=Homo sapiens GN=PEX19 PE=1 SV=1	P40855	1	5	2	8	1	1.53094	1	1.53094	1.53094	0.614419	0.557198	0.711304
PEST proteolytic signal-containing nuclear protein OS=Homo sapiens GN=PCNP PE=1 SV=2	Q8WW12	1	7	5	21	1	3.82735	1	3.82735	3.82735	1.93635	2.03662	0.979156
Phenylalanine--tRNA ligase alpha subunit OS=Homo sapiens GN=FARSA PE=1 SV=3	Q9Y285	1	3	7	20	1	5.3583	1	5.3583	5.3583	2.42177	2.57988	0.995058
Phosphatase and actin regulator 1 OS=Homo sapiens GN=PHACTR1 PE=1 SV=3; Ankycorbin OS=Homo sapiens GN=RAI14 PE=1 SV=2	Q9C0D0; Q9P0K7	5		6		5	4.59282	5	4.59282	0.918565	-0.122546	-0.267571	0.394515
Phosphatidylethanolamine-binding protein 1 OS=Homo sapiens GN=PEBP1 PE=1 SV=3	P30086	3	18	3	24	3	2.29641	3	2.29641	0.765471	-0.385581	-0.561944	0.287077
Phosphatidylinositol 3,4,5-trisphosphate 5-phosphatase 1 OS=Homo sapiens GN=INPP5D PE=1 SV=2	Q92835	6	2			6	0	6	1	0.166667	-2.58496	-3.02336	0.0012499
Phosphatidylinositol transfer protein beta isoform OS=Homo sapiens GN=PITPNB PE=1 SV=2	P48739	1	5	2	8	1	1.53094	1	1.53094	1.53094	0.614419	0.557198	0.711304
Phosphatidylinositol-binding clathrin assembly protein OS=Homo sapiens GN=PICALM PE=1 SV=2	Q13492	6	10	7	12	6	5.3583	6	5.3583	0.893049	-0.163188	-0.313056	0.377119
Phosphoglucomutase-1 OS=Homo sapiens GN=PGM1 PE=1 SV=3	P36871			1	2	0	0.765471	1	0.765471	0.765471	-0.385581	-0.561944	0.287077
Phosphoglycerate kinase 1 OS=Homo sapiens GN=PGK1 PE=1 SV=3	P00558	13	28	23	42	13	17.6058	13	17.6058	1.35429	0.437541	0.359247	0.640295
Phosphoglycerate kinase 2 OS=Homo sapiens GN=PGK2 PE=1 SV=3; Phosphoglycerate kinase 1 OS=Homo sapiens GN=PGK1 PE=1 SV=3	P07205; P00558	3		6		3	4.59282	3	4.59282	1.53094	0.614419	0.557198	0.711304
Phosphoglycerate mutase 1 OS=Homo sapiens GN=PGAM1 PE=1 SV=2	P18669	13	63	14	63	13	10.7166	13	10.7166	0.824353	-0.278666	-0.442291	0.329139
Phosphoglycerate mutase 1 OS=Homo sapiens GN=PGAM1 PE=1 SV=2; Phosphoglycerate mutase 2 OS=Homo sapiens GN=PGAM2 PE=1 SV=3	P18669; P15259	2		4		2	3.06188	2	3.06188	1.53094	0.614419	0.557198	0.711304
Phospholipid scramblase 1 OS=Homo sapiens GN=PLSCR1 PE=1 SV=1	O15162	1	2	3	8	1	2.29641	1	2.29641	2.29641	1.19938	1.21185	0.887216
Phosphomannomutase 2 OS=Homo sapiens GN=PMM2 PE=1 SV=1	O15305			1	4	0	0.765471	1	0.765471	0.765471	-0.385581	-0.561944	0.287077
Phosphorylated adapter RNA export protein OS=Homo sapiens GN=PHAX PE=1 SV=1	Q9H814			3	6	0	2.29641	1	2.29641	2.29641	1.19938	1.21185	0.887216
Phosphoserine aminotransferase OS=Homo sapiens GN=PSAT1 PE=1 SV=2	Q9Y617			1	3	0	0.765471	1	0.765471	0.765471	-0.385581	-0.561944	0.287077
Phostensin OS=Homo sapiens GN=PPP1R18 PE=1 SV=1	Q6NYC8	18	15	21	23	18	16.0749	18	16.0749	0.893049	-0.163188	-0.313056	0.377119
PIH1 domain-containing protein 1 OS=Homo sapiens GN=PIH1D1 PE=1 SV=1	Q9NWS0	1	3	1	3	1	0.765471	1	0.765471	0.765471	-0.385581	-0.561944	0.287077
Plakophilin-1 OS=Homo sapiens GN=PKP1 PE=1 SV=2	Q13835	1	1			1	0	1	1	1	0	-0.130424	0.448115
Plakophilin-2 OS=Homo sapiens GN=PKP2 PE=1 SV=2	Q99959			3	4	0	2.29641	1	2.29641	2.29641	1.19938	1.21185	0.887216
Plasminogen activator inhibitor 1 RNA-binding protein OS=Homo sapiens GN=SERBP1 PE=1 SV=2	Q8NC51	119	35	144	38	119	110.228	119	110.228	0.926284	-0.110474	-0.25406	0.399725
Plastin-1 OS=Homo sapiens GN=PLS1 PE=1 SV=2; Plastin-2 OS=Homo sapiens GN=LCP1 PE=1 SV=6; Plastin-3 OS=Homo sapiens GN=PLS3 PE=1 SV=4	Q14651; P13796; P13797			1		0	0.765471	1	0.765471	0.765471	-0.385581	-0.561944	0.287077
Plastin-2 OS=Homo sapiens GN=LCP1 PE=1 SV=6; Plastin-3 OS=Homo sapiens GN=PLS3 PE=1 SV=4	P13796; P13797			1		0	0.765471	1	0.765471	0.765471	-0.385581	-0.561944	0.287077
Plastin-3 OS=Homo sapiens GN=PLS3 PE=1 SV=4	P13797	1	2	3	10	1	2.29641	1	2.29641	2.29641	1.19938	1.21185	0.887216
Platelet glycoprotein 4 OS=Homo sapiens GN=CD36 PE=1 SV=2	P16671	1	2			1	0	1	1	1	0	-0.130424	0.448115
Platelet-activating factor acetylhydrolase IB subunit alpha OS=Homo sapiens GN=PAFAH1B1 PE=1 SV=2	P43034	1	2	1		1	0.765471	1	0.765471	0.765471	-0.385581	-0.561944	0.287077
Platelet-activating factor acetylhydrolase IB subunit beta OS=Homo sapiens GN=PAFAH1B2 PE=1 SV=1	P68402	2	12	3	17	2	2.29641	2	2.29641	1.14821	0.199382	0.0927119	0.536934
Platelet-activating factor acetylhydrolase IB subunit gamma OS=Homo sapiens GN=PAFAH1B3 PE=1 SV=1	Q15102	1	4			1	0	1	1	1	0	-0.130424	0.448115
Pleckstrin homology domain-containing family G member 3 OS=Homo sapiens GN=PLEKHG3 PE=1 SV=1	A1L390	1	1	2	1	1	1.53094	1	1.53094	1.53094	0.614419	0.557198	0.711304
Plectin OS=Homo sapiens GN=PLEC PE=1 SV=3	Q15149	175	17	298	29	175	228.11	175	228.11	1.30349	0.382377	0.297509	0.616961
Plectin OS=Homo sapiens GN=PLEC PE=1 SV=3; Epiplakin OS=Homo sapiens GN=EPPK1 PE=1 SV=2	Q15149; P58107	7		13		7	9.95112	7	9.95112	1.42159	0.507504	0.437545	0.669142
Plectin OS=Homo sapiens GN=PLEC PE=1 SV=3; Microtubule-actin cross-linking factor 1, isoforms 1/2/3/5 OS=Homo sapiens GN=MACF1 PE=1 SV=4	Q15149; Q9UPN3	2		1		2	0.765471	2	0.765471	0.382735	-1.38558	-1.68109	0.0463731
Poly [ADP-ribose] polymerase 1 OS=Homo sapiens GN=PARP1 PE=1 SV=4	P09874			1	1	0	0.765471	1	0.765471	0.765471	-0.385581	-0.561944	0.287077
Poly(rC)-binding protein 1 OS=Homo sapiens GN=PCBP1 PE=1 SV=2	Q15365	10	31	13	31	10	9.95112	10	9.95112	0.995112	-0.00706928	-0.138336	0.444987
Poly(rC)-binding protein 2 OS=Homo sapiens GN=PCBP2 PE=1 SV=1	Q15366	6	29	8	35	6	6.12377	6	6.12377	1.02063	0.0294566	-0.0974583	0.461181
Poly(rC)-binding protein 2 OS=Homo sapiens GN=PCBP2 PE=1 SV=1; Poly(rC)-binding protein 1 OS=Homo sapiens GN=PCBP1 PE=1 SV=2	Q15366; Q15365	2		3		2	2.29641	2	2.29641	1.14821	0.199382	0.0927119	0.536934
Poly(rC)-binding protein 3 OS=Homo sapiens GN=PCBP3 PE=2 SV=2; Poly(rC)-binding protein 2 OS=Homo sapiens GN=PCBP2 PE=1 SV=1; Poly(rC)-binding protein 1 OS=Homo sapiens GN=PCBP1 PE=1 SV=2	P57721; Q15366; Q15365	4		5		4	3.82735	4	3.82735	0.956838	-0.0636528	-0.201661	0.420091
Polyadenylate-binding protein 1 OS=Homo sapiens GN=PABPC1 PE=1 SV=2	P11940	9	32	16	38	9	12.2475	9	12.2475	1.36084	0.444494	0.367028	0.643201
Polyadenylate-binding protein 1 OS=Homo sapiens GN=PABPC1 PE=1 SV=2; Polyadenylate-binding protein 1-like OS=Homo sapiens GN=PABPC1L PE=2 SV=1	P11940; Q4VXU2			1		0	0.765471	1	0.765471	0.765471	-0.385581	-0.561944	0.287077
Polyadenylate-binding protein 1 OS=Homo sapiens GN=PABPC1 PE=1 SV=2; Polyadenylate-binding protein 1-like OS=Homo sapiens GN=PABPC1L PE=2 SV=1; Polyadenylate-binding protein 5 OS=Homo sapiens GN=PABPC5 PE=2 SV=1	P11940; Q4VXU2; Q96DU9	3		4		3	3.06188	3	3.06188	1.02063	0.0294566	-0.0974583	0.461181
Polyadenylate-binding protein 3 OS=Homo sapiens GN=PABPC3 PE=1 SV=2; Polyadenylate-binding protein 1 OS=Homo sapiens GN=PABPC1 PE=1 SV=2	Q9H361; P11940	13		20		13	15.3094	13	15.3094	1.17765	0.235907	0.13359	0.553136
Polyadenylate-binding protein 3 OS=Homo sapiens GN=PABPC3 PE=1 SV=2; Polyadenylate-binding protein 1 OS=Homo sapiens GN=PABPC1 PE=1 SV=2; Polyadenylate-binding protein 1-like OS=Homo sapiens GN=PABPC1L PE=2 SV=1; Polyadenylate-binding protein 1-like 2 OS=	Q9H361; P11940; Q4VXU2; Q5JQF8	2		4		2	3.06188	2	3.06188	1.53094	0.614419	0.557198	0.711304
Polyadenylate-binding protein 3 OS=Homo sapiens GN=PABPC3 PE=1 SV=2; Polyadenylate-binding protein 4 OS=Homo sapiens GN=PABPC4 PE=1 SV=1; Polyadenylate-binding protein 1 OS=Homo sapiens GN=PABPC1 PE=1 SV=2; Polyadenylate-binding protein 1-like OS=Homo sap	Q9H361; Q13310; P11940; Q4VXU2; Q5JQF8			2		0	1.53094	1	1.53094	1.53094	0.614419	0.557198	0.711304
Polyadenylate-binding protein 4 OS=Homo sapiens GN=PABPC4 PE=1 SV=1	Q13310	1	11	3	14	1	2.29641	1	2.29641	2.29641	1.19938	1.21185	0.887216
Polyadenylate-binding protein 4 OS=Homo sapiens GN=PABPC4 PE=1 SV=1; Polyadenylate-binding protein 1 OS=Homo sapiens GN=PABPC1 PE=1 SV=2	Q13310; P11940	7		19		7	14.5439	7	14.5439	2.07771	1.05499	1.05026	0.853201
Polyadenylate-binding protein 4-like OS=Homo sapiens GN=PABPC4L PE=2 SV=1	P0CB38			2		0	1.53094	1	1.53094	1.53094	0.614419	0.557198	0.711304
Polyadenylate-binding protein-interacting protein 1 OS=Homo sapiens GN=PAIP1 PE=1 SV=1	Q9H074			2	4	0	1.53094	1	1.53094	1.53094	0.614419	0.557198	0.711304
Polyadenylate-binding protein-interacting protein 2 OS=Homo sapiens GN=PAIP2 PE=1 SV=1	Q9BPZ3			1	11	0	0.765471	1	0.765471	0.765471	-0.385581	-0.561944	0.287077
Polymerase delta-interacting protein 3 OS=Homo sapiens GN=POLDIP3 PE=1 SV=2	Q9BY77	1	3			1	0	1	1	1	0	-0.130424	0.448115
Polymeric immunoglobulin receptor OS=Homo sapiens GN=PIGR PE=1 SV=4	P01833	2	2			2	0	2	1	0.5	-1	-1.24957	0.105729
Polypyrimidine tract-binding protein 1 OS=Homo sapiens GN=PTBP1 PE=1 SV=1	P26599	10	21	17	27	10	13.013	10	13.013	1.3013	0.379954	0.294798	0.615926
Polypyrimidine tract-binding protein 1 OS=Homo sapiens GN=PTBP1 PE=1 SV=1; Polypyrimidine tract-binding protein 3 OS=Homo sapiens GN=PTBP3 PE=1 SV=2	P26599; O95758	3		4		3	3.06188	3	3.06188	1.02063	0.0294566	-0.0974583	0.461181
Polypyrimidine tract-binding protein 2 OS=Homo sapiens GN=PTBP2 PE=1 SV=1	Q9UKA9	3		5	7	3	3.82735	3	3.82735	1.27578	0.351385	0.262825	0.603657
Polypyrimidine tract-binding protein 3 OS=Homo sapiens GN=PTBP3 PE=1 SV=2	O95758	3	5	6	8	3	4.59282	3	4.59282	1.53094	0.614419	0.557198	0.711304
POTE ankyrin domain family member F OS=Homo sapiens GN=POTEF PE=1 SV=2; Actin, gamma-enteric smooth muscle OS=Homo sapiens GN=ACTG2 PE=1 SV=1; Actin, cytoplasmic 1 OS=Homo sapiens GN=ACTB PE=1 SV=1; POTE ankyrin domain family member E OS=Homo sapiens GN=P	A5A3E0; P63267; P60709; Q6S8J3; P62736; P68133; P0CG38; P68032; P63261	7		11		7	8.42018	7	8.42018	1.20288	0.266496	0.167822	0.566638
POTE ankyrin domain family member F OS=Homo sapiens GN=POTEF PE=1 SV=2; Actin, gamma-enteric smooth muscle OS=Homo sapiens GN=ACTG2 PE=1 SV=1; POTE ankyrin domain family member J OS=Homo sapiens GN=POTEJ PE=3 SV=1; Actin, cytoplasmic 1 OS=Homo sapiens GN=	A5A3E0; P63267; P0CG39; P60709; Q6S8J3; P62736; P68133; P0CG38; P68032; P63261	22		25		22	19.1368	22	19.1368	0.869853	-0.201156	-0.355547	0.36109
POTE ankyrin domain family member F OS=Homo sapiens GN=POTEF PE=1 SV=2; Actin, gamma-enteric smooth muscle OS=Homo sapiens GN=ACTG2 PE=1 SV=1; Putative beta-actin-like protein 3 OS=Homo sapiens GN=POTEKP PE=5 SV=1; Actin, cytoplasmic 1 OS=Homo sapiens GN=	A5A3E0; P63267; Q9BYX7; P60709; Q6S8J3; P62736; P68133; Q562R1; P68032; P63261	35		45		35	34.4462	35	34.4462	0.984177	-0.0230108	-0.156177	0.437947
POTE ankyrin domain family member F OS=Homo sapiens GN=POTEF PE=1 SV=2; POTE ankyrin domain family member E OS=Homo sapiens GN=POTEE PE=2 SV=3	A5A3E0; Q6S8J3			1		0	0.765471	1	0.765471	0.765471	-0.385581	-0.561944	0.287077
POTE ankyrin domain family member F OS=Homo sapiens GN=POTEF PE=1 SV=2; POTE ankyrin domain family member J OS=Homo sapiens GN=POTEJ PE=3 SV=1; POTE ankyrin domain family member E OS=Homo sapiens GN=POTEE PE=2 SV=3; POTE ankyrin domain family member I OS=	A5A3E0; P0CG39; Q6S8J3; P0CG38	1		1		1	0.765471	1	0.765471	0.765471	-0.385581	-0.561944	0.287077
POTE ankyrin domain family member F OS=Homo sapiens GN=POTEF PE=1 SV=2; Putative beta-actin-like protein 3 OS=Homo sapiens GN=POTEKP PE=5 SV=1; POTE ankyrin domain family member J OS=Homo sapiens GN=POTEJ PE=3 SV=1; Actin, cytoplasmic 1 OS=Homo sapiens GN	A5A3E0; Q9BYX7; P0CG39; P60709; Q6S8J3; P0CG38; P63261	28		41		28	31.3843	28	31.3843	1.12087	0.164616	0.0538045	0.521455
POTE ankyrin domain family member F OS=Homo sapiens GN=POTEF PE=1 SV=2; Putative beta-actin-like protein 3 OS=Homo sapiens GN=POTEKP PE=5 SV=1; POTE ankyrin domain family member J OS=Homo sapiens GN=POTEJ PE=3 SV=1; Actin, cytoplasmic 1 OS=Homo sapiens GN	A5A3E0; Q9BYX7; P0CG39; P60709; Q6S8J3; P68133; P0CG38; P68032; P63261	32		60		32	45.9282	32	45.9282	1.43526	0.52131	0.452995	0.674724
PR domain zinc finger protein 5 OS=Homo sapiens GN=PRDM5 PE=1 SV=2	Q9NQX1			1	1	0	0.765471	1	0.765471	0.765471	-0.385581	-0.561944	0.287077
Prefoldin subunit 2 OS=Homo sapiens GN=PFDN2 PE=1 SV=1	Q9UHV9	3	16	3	23	3	2.29641	3	2.29641	0.765471	-0.385581	-0.561944	0.287077
Prefoldin subunit 3 OS=Homo sapiens GN=VBP1 PE=1 SV=3	P61758	2	11	5	32	2	3.82735	2	3.82735	1.91368	0.936347	0.917481	0.820555
Prefoldin subunit 4 OS=Homo sapiens GN=PFDN4 PE=1 SV=1	Q9NQP4			1	11	0	0.765471	1	0.765471	0.765471	-0.385581	-0.561944	0.287077
Prefoldin subunit 5 OS=Homo sapiens GN=PFDN5 PE=1 SV=2	Q99471	1	12	2	17	1	1.53094	1	1.53094	1.53094	0.614419	0.557198	0.711304
Prelamin-A/C OS=Homo sapiens GN=LMNA PE=1 SV=1	P02545			2	4	0	1.53094	1	1.53094	1.53094	0.614419	0.557198	0.711304
Pre-mRNA-splicing factor 18 OS=Homo sapiens GN=PRPF18 PE=1 SV=1	Q99633	1	4	1	4	1	0.765471	1	0.765471	0.765471	-0.385581	-0.561944	0.287077
Pre-mRNA-splicing factor SPF27 OS=Homo sapiens GN=BCAS2 PE=1 SV=1	O75934	1	3	3	12	1	2.29641	1	2.29641	2.29641	1.19938	1.21185	0.887216
PRKC apoptosis WT1 regulator protein OS=Homo sapiens GN=PAWR PE=1 SV=1	Q96IZ0	23	41	24	46	23	18.3713	23	18.3713	0.798752	-0.32418	-0.493228	0.310926
PRKR-interacting protein 1 OS=Homo sapiens GN=PRKRIP1 PE=1 SV=1	Q9H875			1	4	0	0.765471	1	0.765471	0.765471	-0.385581	-0.561944	0.287077
Probable ATP-dependent RNA helicase DDX17 OS=Homo sapiens GN=DDX17 PE=1 SV=2	Q92841	8	8	14	20	8	10.7166	8	10.7166	1.33957	0.421774	0.341601	0.633674
Probable ATP-dependent RNA helicase DDX17 OS=Homo sapiens GN=DDX17 PE=1 SV=2; Probable ATP-dependent RNA helicase DDX5 OS=Homo sapiens GN=DDX5 PE=1 SV=1	Q92841; P17844			3		0	2.29641	1	2.29641	2.29641	1.19938	1.21185	0.887216
Probable ATP-dependent RNA helicase DDX5 OS=Homo sapiens GN=DDX5 PE=1 SV=1	P17844	8	12	13	20	8	9.95112	8	9.95112	1.24389	0.314859	0.221947	0.587823
Probable inactive 1-aminocyclopropane-1-carboxylate synthase-like protein 2 OS=Homo sapiens GN=ACCSL PE=2 SV=3	Q4AC99	3	1	2	1	3	1.53094	3	1.53094	0.510314	-0.970543	-1.2166	0.111878
Probable phosphoglycerate mutase 4 OS=Homo sapiens GN=PGAM4 PE=3 SV=1; Phosphoglycerate mutase 1 OS=Homo sapiens GN=PGAM1 PE=1 SV=2	Q8N0Y7; P18669	3		8		3	6.12377	3	6.12377	2.04126	1.02946	1.02168	0.846535
Probable phosphoglycerate mutase 4 OS=Homo sapiens GN=PGAM4 PE=3 SV=1; Phosphoglycerate mutase 1 OS=Homo sapiens GN=PGAM1 PE=1 SV=2; Phosphoglycerate mutase 2 OS=Homo sapiens GN=PGAM2 PE=1 SV=3	Q8N0Y7; P18669; P15259	4		4		4	3.06188	4	3.06188	0.765471	-0.385581	-0.561944	0.287077
Probable ribonuclease ZC3H12B OS=Homo sapiens GN=ZC3H12B PE=2 SV=3	Q5HYM0	2	4	3	4	2	2.29641	2	2.29641	1.14821	0.199382	0.0927119	0.536934
Probable RNA-binding protein EIF1AD OS=Homo sapiens GN=EIF1AD PE=1 SV=1	Q8N9N8			1	10	0	0.765471	1	0.765471	0.765471	-0.385581	-0.561944	0.287077
Probable tRNA pseudouridine synthase 1 OS=Homo sapiens GN=TRUB1 PE=1 SV=1	Q8WWH5			1	3	0	0.765471	1	0.765471	0.765471	-0.385581	-0.561944	0.287077
Probable tubulin polyglutamylase TTLL2 OS=Homo sapiens GN=TTLL2 PE=2 SV=3	Q9BWV7	4	1			4	0	4	1	0.25	-2	-2.36871	0.00892515
Probable Xaa-Pro aminopeptidase 3 OS=Homo sapiens GN=XPNPEP3 PE=1 SV=1	Q9NQH7			1		0	0.765471	1	0.765471	0.765471	-0.385581	-0.561944	0.287077
Procollagen-lysine,2-oxoglutarate 5-dioxygenase 1 OS=Homo sapiens GN=PLOD1 PE=1 SV=2	Q02809	1	2			1	0	1	1	1	0	-0.130424	0.448115
Procollagen-lysine,2-oxoglutarate 5-dioxygenase 2 OS=Homo sapiens GN=PLOD2 PE=1 SV=2	O00469			4	7	0	3.06188	1	3.06188	3.06188	1.61442	1.67634	0.953164
Programmed cell death 6-interacting protein OS=Homo sapiens GN=PDCD6IP PE=1 SV=1	Q8WUM4	17	13	21	21	17	16.0749	17	16.0749	0.945581	-0.0807263	-0.220769	0.412636
Programmed cell death protein 10 OS=Homo sapiens GN=PDCD10 PE=1 SV=1	Q9BUL8			2	24	0	1.53094	1	1.53094	1.53094	0.614419	0.557198	0.711304
Programmed cell death protein 4 OS=Homo sapiens GN=PDCD4 PE=1 SV=2	Q53EL6	3	9	3	9	3	2.29641	3	2.29641	0.765471	-0.385581	-0.561944	0.287077
Programmed cell death protein 6 OS=Homo sapiens GN=PDCD6 PE=1 SV=1	O75340	7	27	11	35	7	8.42018	7	8.42018	1.20288	0.266496	0.167822	0.566638
Prolactin-inducible protein OS=Homo sapiens GN=PIP PE=1 SV=1	P12273	3	16			3	0	3	1	0.333333	-1.58496	-1.90422	0.0284406
Proliferating cell nuclear antigen OS=Homo sapiens GN=PCNA PE=1 SV=1	P12004	1	7	6	16	1	4.59282	1	4.59282	4.59282	2.19938	2.331	0.990123
Proliferation-associated protein 2G4 OS=Homo sapiens GN=PA2G4 PE=1 SV=3	Q9UQ80	7	12	15	16	7	11.4821	7	11.4821	1.64029	0.713955	0.668592	0.748122
Proline-rich protein 4 OS=Homo sapiens GN=PRR4 PE=1 SV=3	Q16378	2	11			2	0	2	1	0.5	-1	-1.24957	0.105729
Prolyl 4-hydroxylase subunit alpha-2 OS=Homo sapiens GN=P4HA2 PE=1 SV=1	O15460	5	11	9	23	5	6.88924	5	6.88924	1.37785	0.462416	0.387085	0.650653
Prostaglandin E synthase 3 OS=Homo sapiens GN=PTGES3 PE=1 SV=1	Q15185	1	5	3	11	1	2.29641	1	2.29641	2.29641	1.19938	1.21185	0.887216
Proteasomal ubiquitin receptor ADRM1 OS=Homo sapiens GN=ADRM1 PE=1 SV=2	Q16186	2	6	3	7	2	2.29641	2	2.29641	1.14821	0.199382	0.0927119	0.536934
Proteasome activator complex subunit 1 OS=Homo sapiens GN=PSME1 PE=1 SV=1	Q06323	2	11	5	22	2	3.82735	2	3.82735	1.91368	0.936347	0.917481	0.820555
Proteasome activator complex subunit 3 OS=Homo sapiens GN=PSME3 PE=1 SV=1	P61289	2	9	6	26	2	4.59282	2	4.59282	2.29641	1.19938	1.21185	0.887216
Proteasome activator complex subunit 4 OS=Homo sapiens GN=PSME4 PE=1 SV=2	Q14997	3	0			3	0	3	1	0.333333	-1.58496	-1.90422	0.0284406
Proteasome subunit alpha type-1 OS=Homo sapiens GN=PSMA1 PE=1 SV=1	P25786	8	24	8	32	8	6.12377	8	6.12377	0.765471	-0.385581	-0.561944	0.287077
Proteasome subunit alpha type-2 OS=Homo sapiens GN=PSMA2 PE=1 SV=2	P25787	2	15	1	8	2	0.765471	2	0.765471	0.382735	-1.38558	-1.68109	0.0463731
Proteasome subunit alpha type-3 OS=Homo sapiens GN=PSMA3 PE=1 SV=2	P25788	4	18	6	26	4	4.59282	4	4.59282	1.14821	0.199382	0.0927119	0.536934
Proteasome subunit alpha type-4 OS=Homo sapiens GN=PSMA4 PE=1 SV=1	P25789	2	7	4	14	2	3.06188	2	3.06188	1.53094	0.614419	0.557198	0.711304
Proteasome subunit alpha type-5 OS=Homo sapiens GN=PSMA5 PE=1 SV=3	P28066	4	16	4	21	4	3.06188	4	3.06188	0.765471	-0.385581	-0.561944	0.287077
Proteasome subunit alpha type-6 OS=Homo sapiens GN=PSMA6 PE=1 SV=1	P60900			1	5	0	0.765471	1	0.765471	0.765471	-0.385581	-0.561944	0.287077
Proteasome subunit alpha type-7-like OS=Homo sapiens GN=PSMA8 PE=2 SV=3; Proteasome subunit alpha type-7 OS=Homo sapiens GN=PSMA7 PE=1 SV=1	Q8TAA3; O14818			1		0	0.765471	1	0.765471	0.765471	-0.385581	-0.561944	0.287077
Proteasome subunit beta type-1 OS=Homo sapiens GN=PSMB1 PE=1 SV=2	P20618			1	4	0	0.765471	1	0.765471	0.765471	-0.385581	-0.561944	0.287077
Proteasome subunit beta type-2 OS=Homo sapiens GN=PSMB2 PE=1 SV=1	P49721	1	5	2	10	1	1.53094	1	1.53094	1.53094	0.614419	0.557198	0.711304
Proteasome subunit beta type-3 OS=Homo sapiens GN=PSMB3 PE=1 SV=2	P49720			1	8	0	0.765471	1	0.765471	0.765471	-0.385581	-0.561944	0.287077
Proteasome subunit beta type-4 OS=Homo sapiens GN=PSMB4 PE=1 SV=4	P28070	1	8			1	0	1	1	1	0	-0.130424	0.448115
Proteasome subunit beta type-7 OS=Homo sapiens GN=PSMB7 PE=1 SV=1	Q99436			1	3	0	0.765471	1	0.765471	0.765471	-0.385581	-0.561944	0.287077
Proteasome-associated protein ECM29 homolog OS=Homo sapiens GN=ECM29 PE=1 SV=2	Q5VYK3			1	0	0	0.765471	1	0.765471	0.765471	-0.385581	-0.561944	0.287077
Protein AHNAK2 OS=Homo sapiens GN=AHNAK2 PE=1 SV=2	Q8IVF2	25	10	68	24	25	52.052	25	52.052	2.08208	1.05803	1.05366	0.85398
Protein bassoon OS=Homo sapiens GN=BSN PE=1 SV=4; RING finger protein unkempt homolog OS=Homo sapiens GN=UNK PE=1 SV=2	Q9UPA5; Q9C0B0			2		0	1.53094	1	1.53094	1.53094	0.614419	0.557198	0.711304
Protein canopy homolog 2 OS=Homo sapiens GN=CNPY2 PE=1 SV=1	Q9Y2B0			2	16	0	1.53094	1	1.53094	1.53094	0.614419	0.557198	0.711304
Protein CASC3 OS=Homo sapiens GN=CASC3 PE=1 SV=2	O15234	7	5	8	5	7	6.12377	7	6.12377	0.874824	-0.192936	-0.346347	0.364541
Protein CASP OS=Homo sapiens GN=CUX1 PE=1 SV=2; Homeobox protein cut-like 1 OS=Homo sapiens GN=CUX1 PE=1 SV=3	Q13948; P39880			1		0	0.765471	1	0.765471	0.765471	-0.385581	-0.561944	0.287077
Protein CDV3 homolog OS=Homo sapiens GN=CDV3 PE=1 SV=1	Q9UKY7	7	22	8	29	7	6.12377	7	6.12377	0.874824	-0.192936	-0.346347	0.364541
Protein CMSS1 OS=Homo sapiens GN=CMSS1 PE=1 SV=2	Q9BQ75	1	5	2	8	1	1.53094	1	1.53094	1.53094	0.614419	0.557198	0.711304
Protein cordon-bleu OS=Homo sapiens GN=COBL PE=1 SV=2	O75128	4	2	10	4	4	7.65471	4	7.65471	1.91368	0.936347	0.917481	0.820555
Protein DEK OS=Homo sapiens GN=DEK PE=1 SV=1	P35659	2	3	2	3	2	1.53094	2	1.53094	0.765471	-0.385581	-0.561944	0.287077
Protein diaphanous homolog 1 OS=Homo sapiens GN=DIAPH1 PE=1 SV=2	O60610			1	1	0	0.765471	1	0.765471	0.765471	-0.385581	-0.561944	0.287077
Protein disulfide-isomerase A3 OS=Homo sapiens GN=PDIA3 PE=1 SV=4	P30101	10	18	21	22	10	16.0749	10	16.0749	1.60749	0.684808	0.635974	0.737603
Protein disulfide-isomerase A4 OS=Homo sapiens GN=PDIA4 PE=1 SV=2	P13667			1	2	0	0.765471	1	0.765471	0.765471	-0.385581	-0.561944	0.287077
Protein disulfide-isomerase A6 OS=Homo sapiens GN=PDIA6 PE=1 SV=1	Q15084	9	18	11	18	9	8.42018	9	8.42018	0.935575	-0.0960743	-0.237945	0.405962
Protein disulfide-isomerase OS=Homo sapiens GN=P4HB PE=1 SV=3	P07237	5	11	15	20	5	11.4821	5	11.4821	2.29641	1.19938	1.21185	0.887216
Protein disulfide-isomerase-like protein of the testis OS=Homo sapiens GN=PDILT PE=1 SV=2	Q8N807			1	2	0	0.765471	1	0.765471	0.765471	-0.385581	-0.561944	0.287077
Protein ecdysoneless homolog OS=Homo sapiens GN=ECD PE=1 SV=1	O95905	2	4	8	6	2	6.12377	2	6.12377	3.06188	1.61442	1.67634	0.953164
Protein enabled homolog OS=Homo sapiens GN=ENAH PE=1 SV=2	Q8N8S7	1	2	2	4	1	1.53094	1	1.53094	1.53094	0.614419	0.557198	0.711304
Protein FAM167A OS=Homo sapiens GN=FAM167A PE=1 SV=1	Q96KS9	1	4	2	11	1	1.53094	1	1.53094	1.53094	0.614419	0.557198	0.711304
Protein FAM184B OS=Homo sapiens GN=FAM184B PE=2 SV=3	Q9ULE4	2		2		2	1.53094	2	1.53094	0.765471	-0.385581	-0.561944	0.287077
Protein FAM192A OS=Homo sapiens GN=FAM192A PE=1 SV=1	Q9GZU8			1	6	0	0.765471	1	0.765471	0.765471	-0.385581	-0.561944	0.287077
Protein FAM204A OS=Homo sapiens GN=FAM204A PE=2 SV=1	Q9H8W3	1	5	1	5	1	0.765471	1	0.765471	0.765471	-0.385581	-0.561944	0.287077
Protein FAM32A OS=Homo sapiens GN=FAM32A PE=1 SV=2	Q9Y421	2	21	2	21	2	1.53094	2	1.53094	0.765471	-0.385581	-0.561944	0.287077
Protein FAM49B OS=Homo sapiens GN=FAM49B PE=1 SV=1	Q9NUQ9			1	4	0	0.765471	1	0.765471	0.765471	-0.385581	-0.561944	0.287077
Protein FAM76B OS=Homo sapiens GN=FAM76B PE=1 SV=3	Q5HYJ3			1	5	0	0.765471	1	0.765471	0.765471	-0.385581	-0.561944	0.287077
Protein FAM92A OS=Homo sapiens GN=FAM92A PE=1 SV=2	A1XBS5	1	4	2	4	1	1.53094	1	1.53094	1.53094	0.614419	0.557198	0.711304
Protein FAM98A OS=Homo sapiens GN=FAM98A PE=1 SV=1	Q8NCA5	8	14	8	14	8	6.12377	8	6.12377	0.765471	-0.385581	-0.561944	0.287077
Protein flightless-1 homolog OS=Homo sapiens GN=FLII PE=1 SV=2	Q13045	7	3	19	10	7	14.5439	7	14.5439	2.07771	1.05499	1.05026	0.853201
Protein HEXIM1 OS=Homo sapiens GN=HEXIM1 PE=1 SV=1	O94992	1	2	2	9	1	1.53094	1	1.53094	1.53094	0.614419	0.557198	0.711304
Protein HGH1 homolog OS=Homo sapiens GN=HGH1 PE=1 SV=1	Q9BTY7			1	3	0	0.765471	1	0.765471	0.765471	-0.385581	-0.561944	0.287077
Protein IWS1 homolog OS=Homo sapiens GN=IWS1 PE=1 SV=2	Q96ST2			1	1	0	0.765471	1	0.765471	0.765471	-0.385581	-0.561944	0.287077
Protein kinase C and casein kinase substrate in neurons protein 2 OS=Homo sapiens GN=PACSIN2 PE=1 SV=2	Q9UNF0	2	4	6	11	2	4.59282	2	4.59282	2.29641	1.19938	1.21185	0.887216
Protein kinase C and casein kinase substrate in neurons protein 3 OS=Homo sapiens GN=PACSIN3 PE=1 SV=2	Q9UKS6	8	13	4	9	8	3.06188	8	3.06188	0.382735	-1.38558	-1.68109	0.0463731
Protein lin-37 homolog OS=Homo sapiens GN=LIN37 PE=1 SV=1	Q96GY3	1	5	1	5	1	0.765471	1	0.765471	0.765471	-0.385581	-0.561944	0.287077
Protein lin-7 homolog A OS=Homo sapiens GN=LIN7A PE=1 SV=2; Protein lin-7 homolog C OS=Homo sapiens GN=LIN7C PE=1 SV=1	O14910; Q9NUP9	2				2	0	2	1	0.5	-1	-1.24957	0.105729
Protein lin-7 homolog B OS=Homo sapiens GN=LIN7B PE=1 SV=1; Protein lin-7 homolog A OS=Homo sapiens GN=LIN7A PE=1 SV=2; Protein lin-7 homolog C OS=Homo sapiens GN=LIN7C PE=1 SV=1	Q9HAP6; O14910; Q9NUP9			1		0	0.765471	1	0.765471	0.765471	-0.385581	-0.561944	0.287077
Protein lin-7 homolog C OS=Homo sapiens GN=LIN7C PE=1 SV=1	Q9NUP9	1	16	1	10	1	0.765471	1	0.765471	0.765471	-0.385581	-0.561944	0.287077
Protein LSM14 homolog A OS=Homo sapiens GN=LSM14A PE=1 SV=3	Q8ND56	1	2	1	2	1	0.765471	1	0.765471	0.765471	-0.385581	-0.561944	0.287077
Protein LYRIC OS=Homo sapiens GN=MTDH PE=1 SV=2	Q86UE4	8	14	16	18	8	12.2475	8	12.2475	1.53094	0.614419	0.557198	0.711304
Protein MEMO1 OS=Homo sapiens GN=MEMO1 PE=1 SV=1	Q9Y316	1	4	3	15	1	2.29641	1	2.29641	2.29641	1.19938	1.21185	0.887216
Protein misato homolog 1 OS=Homo sapiens GN=MSTO1 PE=1 SV=1	Q9BUK6	1	2			1	0	1	1	1	0	-0.130424	0.448115
Protein NDRG1 OS=Homo sapiens GN=NDRG1 PE=1 SV=1	Q92597			1	5	0	0.765471	1	0.765471	0.765471	-0.385581	-0.561944	0.287077
Protein NDRG3 OS=Homo sapiens GN=NDRG3 PE=1 SV=2	Q9UGV2			1	5	0	0.765471	1	0.765471	0.765471	-0.385581	-0.561944	0.287077
Protein PAT1 homolog 1 OS=Homo sapiens GN=PATL1 PE=1 SV=2	Q86TB9			1	1	0	0.765471	1	0.765471	0.765471	-0.385581	-0.561944	0.287077
Protein PBDC1 OS=Homo sapiens GN=PBDC1 PE=1 SV=1	Q9BVG4			1	4	0	0.765471	1	0.765471	0.765471	-0.385581	-0.561944	0.287077
Protein phosphatase 1 regulatory subunit 12A OS=Homo sapiens GN=PPP1R12A PE=1 SV=1	O14974	105	28	170	37	105	130.13	105	130.13	1.23933	0.309565	0.216022	0.585515
Protein phosphatase 1 regulatory subunit 12A OS=Homo sapiens GN=PPP1R12A PE=1 SV=1; Protein phosphatase 1 regulatory subunit 12B OS=Homo sapiens GN=PPP1R12B PE=1 SV=2	O14974; O60237			4		0	3.06188	1	3.06188	3.06188	1.61442	1.67634	0.953164
Protein phosphatase 1 regulatory subunit 12B OS=Homo sapiens GN=PPP1R12B PE=1 SV=2	O60237	17	9	25	15	17	19.1368	17	19.1368	1.12569	0.170812	0.060739	0.524216
Protein phosphatase 1 regulatory subunit 12C OS=Homo sapiens GN=PPP1R12C PE=1 SV=1	Q9BZL4	21	24	21	30	21	16.0749	21	16.0749	0.765471	-0.385581	-0.561944	0.287077
Protein phosphatase 1 regulatory subunit 14B OS=Homo sapiens GN=PPP1R14B PE=1 SV=3	Q96C90			1	10	0	0.765471	1	0.765471	0.765471	-0.385581	-0.561944	0.287077
Protein phosphatase 1 regulatory subunit 7 OS=Homo sapiens GN=PPP1R7 PE=1 SV=1	Q15435			2	9	0	1.53094	1	1.53094	1.53094	0.614419	0.557198	0.711304
Protein phosphatase 1G OS=Homo sapiens GN=PPM1G PE=1 SV=1	O15355	9	9	22	19	9	16.8404	9	16.8404	1.87115	0.903926	0.881197	0.810894
Protein PRRC2A OS=Homo sapiens GN=PRRC2A PE=1 SV=3	P48634	11	4	36	11	11	27.5569	11	27.5569	2.50518	1.32491	1.35234	0.911867
Protein PRRC2B OS=Homo sapiens GN=PRRC2B PE=1 SV=2	Q5JSZ5	6	3	8	3	6	6.12377	6	6.12377	1.02063	0.0294566	-0.0974583	0.461181
Protein PRRC2B OS=Homo sapiens GN=PRRC2B PE=1 SV=2; Protein PRRC2C OS=Homo sapiens GN=PRRC2C PE=1 SV=4; Protein PRRC2A OS=Homo sapiens GN=PRRC2A PE=1 SV=3	Q5JSZ5; Q9Y520; P48634	1		3		1	2.29641	1	2.29641	2.29641	1.19938	1.21185	0.887216
Protein PRRC2C OS=Homo sapiens GN=PRRC2C PE=1 SV=4	Q9Y520	11	4	32	9	11	24.4951	11	24.4951	2.22682	1.15499	1.16217	0.877417
Protein quaking OS=Homo sapiens GN=QKI PE=1 SV=1	Q96PU8	3	9	4	13	3	3.06188	3	3.06188	1.02063	0.0294566	-0.0974583	0.461181
Protein Red OS=Homo sapiens GN=IK PE=1 SV=3	Q13123			1	2	0	0.765471	1	0.765471	0.765471	-0.385581	-0.561944	0.287077
Protein S100-A10 OS=Homo sapiens GN=S100A10 PE=1 SV=2	P60903	2	18	5	18	2	3.82735	2	3.82735	1.91368	0.936347	0.917481	0.820555
Protein S100-A11 OS=Homo sapiens GN=S100A11 PE=1 SV=2	P31949	1	9			1	0	1	1	1	0	-0.130424	0.448115
Protein S100-A12 OS=Homo sapiens GN=S100A12 PE=1 SV=2	P80511	1	9			1	0	1	1	1	0	-0.130424	0.448115
Protein S100-A16 OS=Homo sapiens GN=S100A16 PE=1 SV=1	Q96FQ6	1	12	1	12	1	0.765471	1	0.765471	0.765471	-0.385581	-0.561944	0.287077
Protein S100-A6 OS=Homo sapiens GN=S100A6 PE=1 SV=1	P06703	4	17	4	17	4	3.06188	4	3.06188	0.765471	-0.385581	-0.561944	0.287077
Protein S100-A7 OS=Homo sapiens GN=S100A7 PE=1 SV=4	P31151	11	42	7	31	11	5.3583	11	5.3583	0.487118	-1.03766	-1.29171	0.0982287
Protein S100-A7 OS=Homo sapiens GN=S100A7 PE=1 SV=4; Protein S100-A7A OS=Homo sapiens GN=S100A7A PE=1 SV=3	P31151; Q86SG5	3				3	0	3	1	0.333333	-1.58496	-1.90422	0.0284406
Protein S100-A8 OS=Homo sapiens GN=S100A8 PE=1 SV=1	P05109	11	37	6	19	11	4.59282	11	4.59282	0.417529	-1.26005	-1.5406	0.0617071
Protein S100-A9 OS=Homo sapiens GN=S100A9 PE=1 SV=1	P06702	24	63	4	18	24	3.06188	24	3.06188	0.127578	-2.97054	-3.45488	0.000275264
Protein S100-P OS=Homo sapiens GN=S100P PE=1 SV=2	P25815	1	14			1	0	1	1	1	0	-0.130424	0.448115
Protein scribble homolog OS=Homo sapiens GN=SCRIB PE=1 SV=4	Q14160			1	0	0	0.765471	1	0.765471	0.765471	-0.385581	-0.561944	0.287077
Protein SET OS=Homo sapiens GN=SET PE=1 SV=3	Q01105	2	23	4	26	2	3.06188	2	3.06188	1.53094	0.614419	0.557198	0.711304
Protein SET OS=Homo sapiens GN=SET PE=1 SV=3; Protein SETSIP OS=Homo sapiens GN=SETSIP PE=1 SV=1	Q01105; P0DME0	5		6		5	4.59282	5	4.59282	0.918565	-0.122546	-0.267571	0.394515
Protein Smaug homolog 2 OS=Homo sapiens GN=SAMD4B PE=1 SV=1	Q5PRF9			2	3	0	1.53094	1	1.53094	1.53094	0.614419	0.557198	0.711304
Protein TFG OS=Homo sapiens GN=TFG PE=1 SV=2	Q92734	2	11	1	6	2	0.765471	2	0.765471	0.382735	-1.38558	-1.68109	0.0463731
Protein VAC14 homolog OS=Homo sapiens GN=VAC14 PE=1 SV=1	Q08AM6			1	4	0	0.765471	1	0.765471	0.765471	-0.385581	-0.561944	0.287077
Protein Wnt-5b OS=Homo sapiens GN=WNT5B PE=2 SV=2	Q9H1J7	2	3			2	0	2	1	0.5	-1	-1.24957	0.105729
Protein/nucleic acid deglycase DJ-1 OS=Homo sapiens GN=PARK7 PE=1 SV=2	Q99497			4	22	0	3.06188	1	3.06188	3.06188	1.61442	1.67634	0.953164
Protein-L-isoaspartate O-methyltransferase domain-containing protein 1 OS=Homo sapiens GN=PCMTD1 PE=1 SV=2	Q96MG8	1	2	1	2	1	0.765471	1	0.765471	0.765471	-0.385581	-0.561944	0.287077
Protein-L-isoaspartate(D-aspartate) O-methyltransferase OS=Homo sapiens GN=PCMT1 PE=1 SV=4	P22061	33	59	41	59	33	31.3843	33	31.3843	0.951039	-0.072423	-0.211476	0.416258
Prothymosin alpha OS=Homo sapiens GN=PTMA PE=1 SV=2	P06454	1	10	1	10	1	0.765471	1	0.765471	0.765471	-0.385581	-0.561944	0.287077
Pumilio homolog 2 OS=Homo sapiens GN=PUM2 PE=1 SV=2	Q8TB72	1	1	3	3	1	2.29641	1	2.29641	2.29641	1.19938	1.21185	0.887216
Pumilio homolog 2 OS=Homo sapiens GN=PUM2 PE=1 SV=2; Pumilio homolog 1 OS=Homo sapiens GN=PUM1 PE=1 SV=3	Q8TB72; Q14671			1		0	0.765471	1	0.765471	0.765471	-0.385581	-0.561944	0.287077
Purine-rich element-binding protein gamma OS=Homo sapiens GN=PURG PE=2 SV=1; Transcriptional activator protein Pur-beta OS=Homo sapiens GN=PURB PE=1 SV=3	Q9UJV8; Q96QR8	1		2		1	1.53094	1	1.53094	1.53094	0.614419	0.557198	0.711304
Putative 60S ribosomal protein L13a protein RPL13AP3 OS=Homo sapiens GN=RPL13AP3 PE=5 SV=1; 60S ribosomal protein L13a OS=Homo sapiens GN=RPL13A PE=1 SV=2	Q6NVV1; P40429	2		6		2	4.59282	2	4.59282	2.29641	1.19938	1.21185	0.887216
Putative annexin A2-like protein OS=Homo sapiens GN=ANXA2P2 PE=5 SV=2; Annexin A2 OS=Homo sapiens GN=ANXA2 PE=1 SV=2	A6NMY6; P07355	90		97		90	74.2507	90	74.2507	0.825007	-0.277521	-0.44101	0.329603
Putative ATP-dependent RNA helicase DHX30 OS=Homo sapiens GN=DHX30 PE=1 SV=1	Q7L2E3			1	1	0	0.765471	1	0.765471	0.765471	-0.385581	-0.561944	0.287077
Putative beta-actin-like protein 3 OS=Homo sapiens GN=POTEKP PE=5 SV=1; POTE ankyrin domain family member J OS=Homo sapiens GN=POTEJ PE=3 SV=1; POTE ankyrin domain family member I OS=Homo sapiens GN=POTEI PE=3 SV=1	Q9BYX7; P0CG39; P0CG38			1		0	0.765471	1	0.765471	0.765471	-0.385581	-0.561944	0.287077
Putative charged multivesicular body protein 4B-like protein CHMP4BP1 OS=Homo sapiens GN=CHMP4BP1 PE=5 SV=1	P59074			1	20	0	0.765471	1	0.765471	0.765471	-0.385581	-0.561944	0.287077
Putative heat shock 70 kDa protein 7 OS=Homo sapiens GN=HSPA7 PE=5 SV=2; Heat shock 70 kDa protein 6 OS=Homo sapiens GN=HSPA6 PE=1 SV=2	P48741; P17066	6		8		6	6.12377	6	6.12377	1.02063	0.0294566	-0.0974583	0.461181
Putative heat shock 70 kDa protein 7 OS=Homo sapiens GN=HSPA7 PE=5 SV=2; Heat shock 70 kDa protein 6 OS=Homo sapiens GN=HSPA6 PE=1 SV=2; Heat shock 70 kDa protein 1B OS=Homo sapiens GN=HSPA1B PE=1 SV=1; Heat shock 70 kDa protein 1-like OS=Homo sapiens GN=	P48741; P17066; P0DMV9; P34931	1				1	0	1	1	1	0	-0.130424	0.448115
Putative heat shock 70 kDa protein 7 OS=Homo sapiens GN=HSPA7 PE=5 SV=2; Heat shock 70 kDa protein 6 OS=Homo sapiens GN=HSPA6 PE=1 SV=2; Heat shock-related 70 kDa protein 2 OS=Homo sapiens GN=HSPA2 PE=1 SV=1; Heat shock cognate 71 kDa protein OS=Homo sapi	P48741; P17066; P54652; P11142; P0DMV9; P34931	3		4		3	3.06188	3	3.06188	1.02063	0.0294566	-0.0974583	0.461181
Putative heat shock protein HSP 90-alpha A5 OS=Homo sapiens GN=HSP90AA5P PE=2 SV=1; Heat shock protein HSP 90-alpha OS=Homo sapiens GN=HSP90AA1 PE=1 SV=5	Q58FG0; P07900			1		0	0.765471	1	0.765471	0.765471	-0.385581	-0.561944	0.287077
Putative heat shock protein HSP 90-beta 2 OS=Homo sapiens GN=HSP90AB2P PE=1 SV=2	Q58FF8			1		0	0.765471	1	0.765471	0.765471	-0.385581	-0.561944	0.287077
Putative nascent polypeptide-associated complex subunit alpha-like protein OS=Homo sapiens GN=NACAP1 PE=5 SV=1	Q9BZK3			1	13	0	0.765471	1	0.765471	0.765471	-0.385581	-0.561944	0.287077
Putative nucleoside diphosphate kinase OS=Homo sapiens GN=NME2P1 PE=5 SV=1; Nucleoside diphosphate kinase B OS=Homo sapiens GN=NME2 PE=1 SV=1	O60361; P22392	2		5		2	3.82735	2	3.82735	1.91368	0.936347	0.917481	0.820555
Putative protein FAM10A4 OS=Homo sapiens GN=ST13P4 PE=5 SV=1; Hsc70-interacting protein OS=Homo sapiens GN=ST13 PE=1 SV=2	Q8IZP2; P50502	1				1	0	1	1	1	0	-0.130424	0.448115
Putative protein FAM10A4 OS=Homo sapiens GN=ST13P4 PE=5 SV=1; Hsc70-interacting protein OS=Homo sapiens GN=ST13 PE=1 SV=2; Putative protein FAM10A5 OS=Homo sapiens GN=ST13P5 PE=5 SV=1	Q8IZP2; P50502; Q8NFI4	5		5		5	3.82735	5	3.82735	0.765471	-0.385581	-0.561944	0.287077
Putative RNA-binding protein Luc7-like 1 OS=Homo sapiens GN=LUC7L PE=1 SV=1; Putative RNA-binding protein Luc7-like 2 OS=Homo sapiens GN=LUC7L2 PE=1 SV=2	Q9NQ29; Q9Y383			1		0	0.765471	1	0.765471	0.765471	-0.385581	-0.561944	0.287077
Putative tubulin-like protein alpha-4B OS=Homo sapiens GN=TUBA4B PE=5 SV=2	Q9H853	3		6		3	4.59282	3	4.59282	1.53094	0.614419	0.557198	0.711304
Putative ubiquitin-conjugating enzyme E2 N-like OS=Homo sapiens GN=UBE2NL PE=1 SV=1; Ubiquitin-conjugating enzyme E2 N OS=Homo sapiens GN=UBE2N PE=1 SV=1	Q5JXB2; P61088	2		1		2	0.765471	2	0.765471	0.382735	-1.38558	-1.68109	0.0463731
Pyridoxal phosphate homeostasis protein OS=Homo sapiens GN=PLPBP PE=1 SV=1	O94903			1	3	0	0.765471	1	0.765471	0.765471	-0.385581	-0.561944	0.287077
Pyrroline-5-carboxylate reductase 1, mitochondrial OS=Homo sapiens GN=PYCR1 PE=1 SV=2	P32322	1	3	1	3	1	0.765471	1	0.765471	0.765471	-0.385581	-0.561944	0.287077
Pyruvate kinase PKM OS=Homo sapiens GN=PKM PE=1 SV=4	P14618	2	2	18	22	2	13.7785	2	13.7785	6.88924	2.78434	2.98565	0.998585
Pyruvate kinase PKM OS=Homo sapiens GN=PKM PE=1 SV=4; Pyruvate kinase PKLR OS=Homo sapiens GN=PKLR PE=1 SV=2	P14618; P30613			1		0	0.765471	1	0.765471	0.765471	-0.385581	-0.561944	0.287077
R3H domain-containing protein 1 OS=Homo sapiens GN=R3HDM1 PE=1 SV=3	Q15032			1	4	0	0.765471	1	0.765471	0.765471	-0.385581	-0.561944	0.287077
R3H domain-containing protein 1 OS=Homo sapiens GN=R3HDM1 PE=1 SV=3; R3H domain-containing protein 2 OS=Homo sapiens GN=R3HDM2 PE=1 SV=3	Q15032; Q9Y2K5			1		0	0.765471	1	0.765471	0.765471	-0.385581	-0.561944	0.287077
Rab GDP dissociation inhibitor alpha OS=Homo sapiens GN=GDI1 PE=1 SV=2; Rab GDP dissociation inhibitor beta OS=Homo sapiens GN=GDI2 PE=1 SV=2	P31150; P50395			1		0	0.765471	1	0.765471	0.765471	-0.385581	-0.561944	0.287077
Rab3 GTPase-activating protein non-catalytic subunit OS=Homo sapiens GN=RAB3GAP2 PE=1 SV=1	Q9H2M9	2		4		2	3.06188	2	3.06188	1.53094	0.614419	0.557198	0.711304
Rabankyrin-5 OS=Homo sapiens GN=ANKFY1 PE=1 SV=2	Q9P2R3			1	1	0	0.765471	1	0.765471	0.765471	-0.385581	-0.561944	0.287077
Radixin OS=Homo sapiens GN=RDX PE=1 SV=1	P35241			2	12	0	1.53094	1	1.53094	1.53094	0.614419	0.557198	0.711304
Radixin OS=Homo sapiens GN=RDX PE=1 SV=1; Moesin OS=Homo sapiens GN=MSN PE=1 SV=3; Ezrin OS=Homo sapiens GN=EZR PE=1 SV=4	P35241; P26038; P15311	3		9		3	6.88924	3	6.88924	2.29641	1.19938	1.21185	0.887216
Ragulator complex protein LAMTOR1 OS=Homo sapiens GN=LAMTOR1 PE=1 SV=2	Q6IAA8	2	27	6	60	2	4.59282	2	4.59282	2.29641	1.19938	1.21185	0.887216
Ral GTPase-activating protein subunit alpha-1 OS=Homo sapiens GN=RALGAPA1 PE=1 SV=1	Q6GYQ0			1	2	0	0.765471	1	0.765471	0.765471	-0.385581	-0.561944	0.287077
RalBP1-associated Eps domain-containing protein 1 OS=Homo sapiens GN=REPS1 PE=1 SV=3; RalBP1-associated Eps domain-containing protein 2 OS=Homo sapiens GN=REPS2 PE=1 SV=2	Q96D71; Q8NFH8	1		2		1	1.53094	1	1.53094	1.53094	0.614419	0.557198	0.711304
Ran GTPase-activating protein 1 OS=Homo sapiens GN=RANGAP1 PE=1 SV=1	P46060	1	2	3	4	1	2.29641	1	2.29641	2.29641	1.19938	1.21185	0.887216
Ran-binding protein 6 OS=Homo sapiens GN=RANBP6 PE=1 SV=2	O60518	2		2		2	1.53094	2	1.53094	0.765471	-0.385581	-0.561944	0.287077
Ran-binding protein 6 OS=Homo sapiens GN=RANBP6 PE=1 SV=2; Importin-5 OS=Homo sapiens GN=IPO5 PE=1 SV=4	O60518; O00410			2		0	1.53094	1	1.53094	1.53094	0.614419	0.557198	0.711304
Ran-specific GTPase-activating protein OS=Homo sapiens GN=RANBP1 PE=1 SV=1	P43487	6	15	6	15	6	4.59282	6	4.59282	0.765471	-0.385581	-0.561944	0.287077
Rap1 GTPase-GDP dissociation stimulator 1 OS=Homo sapiens GN=RAP1GDS1 PE=1 SV=3	P52306			2	3	0	1.53094	1	1.53094	1.53094	0.614419	0.557198	0.711304
Ras GTPase-activating protein-binding protein 1 OS=Homo sapiens GN=G3BP1 PE=1 SV=1	Q13283	74	50	80	49	74	61.2377	74	61.2377	0.827536	-0.273106	-0.436069	0.331393
Ras GTPase-activating protein-binding protein 1 OS=Homo sapiens GN=G3BP1 PE=1 SV=1; Ras GTPase-activating protein-binding protein 2 OS=Homo sapiens GN=G3BP2 PE=1 SV=2	Q13283; Q9UN86	5		5		5	3.82735	5	3.82735	0.765471	-0.385581	-0.561944	0.287077
Ras GTPase-activating protein-binding protein 2 OS=Homo sapiens GN=G3BP2 PE=1 SV=2	Q9UN86	31	33	32	33	31	24.4951	31	24.4951	0.790163	-0.339777	-0.510683	0.304786
Ras GTPase-activating-like protein IQGAP1 OS=Homo sapiens GN=IQGAP1 PE=1 SV=1	P46940			7	6	0	5.3583	1	5.3583	5.3583	2.42177	2.57988	0.995058
Ras suppressor protein 1 OS=Homo sapiens GN=RSU1 PE=1 SV=3	Q15404	3	14	2	13	3	1.53094	3	1.53094	0.510314	-0.970543	-1.2166	0.111878
Ras-related C3 botulinum toxin substrate 1 OS=Homo sapiens GN=RAC1 PE=1 SV=1	P63000	1	18	1	21	1	0.765471	1	0.765471	0.765471	-0.385581	-0.561944	0.287077
Ras-related C3 botulinum toxin substrate 2 OS=Homo sapiens GN=RAC2 PE=1 SV=1; Ras-related C3 botulinum toxin substrate 1 OS=Homo sapiens GN=RAC1 PE=1 SV=1	P15153; P63000	1		1		1	0.765471	1	0.765471	0.765471	-0.385581	-0.561944	0.287077
Ras-related C3 botulinum toxin substrate 3 OS=Homo sapiens GN=RAC3 PE=1 SV=1; Ras-related C3 botulinum toxin substrate 1 OS=Homo sapiens GN=RAC1 PE=1 SV=1	P60763; P63000			1		0	0.765471	1	0.765471	0.765471	-0.385581	-0.561944	0.287077
Ras-related C3 botulinum toxin substrate 3 OS=Homo sapiens GN=RAC3 PE=1 SV=1; Ras-related C3 botulinum toxin substrate 2 OS=Homo sapiens GN=RAC2 PE=1 SV=1; Ras-related C3 botulinum toxin substrate 1 OS=Homo sapiens GN=RAC1 PE=1 SV=1	P60763; P15153; P63000	2		1		2	0.765471	2	0.765471	0.382735	-1.38558	-1.68109	0.0463731
Ras-related protein Rab-11A OS=Homo sapiens GN=RAB11A PE=1 SV=3; Ras-related protein Rab-11B OS=Homo sapiens GN=RAB11B PE=1 SV=4	P62491; Q15907	1		3		1	2.29641	1	2.29641	2.29641	1.19938	1.21185	0.887216
Receptor of activated protein C kinase 1 OS=Homo sapiens GN=RACK1 PE=1 SV=3	P63244	4	5	14	18	4	10.7166	4	10.7166	2.67915	1.42177	1.46074	0.927957
Regulation of nuclear pre-mRNA domain-containing protein 1B OS=Homo sapiens GN=RPRD1B PE=1 SV=1	Q9NQG5	1	3	2	8	1	1.53094	1	1.53094	1.53094	0.614419	0.557198	0.711304
Regulator of G-protein signaling 10 OS=Homo sapiens GN=RGS10 PE=1 SV=2	O43665			1	7	0	0.765471	1	0.765471	0.765471	-0.385581	-0.561944	0.287077
Regulator of nonsense transcripts 1 OS=Homo sapiens GN=UPF1 PE=1 SV=2	Q92900			1	1	0	0.765471	1	0.765471	0.765471	-0.385581	-0.561944	0.287077
Replication factor C subunit 2 OS=Homo sapiens GN=RFC2 PE=1 SV=3	P35250			2	7	0	1.53094	1	1.53094	1.53094	0.614419	0.557198	0.711304
Replication factor C subunit 3 OS=Homo sapiens GN=RFC3 PE=1 SV=2	P40938	4	12	5	19	4	3.82735	4	3.82735	0.956838	-0.0636528	-0.201661	0.420091
Replication factor C subunit 4 OS=Homo sapiens GN=RFC4 PE=1 SV=2	P35249	4	13	6	18	4	4.59282	4	4.59282	1.14821	0.199382	0.0927119	0.536934
Replication protein A 32 kDa subunit OS=Homo sapiens GN=RPA2 PE=1 SV=1	P15927	1	3	1	3	1	0.765471	1	0.765471	0.765471	-0.385581	-0.561944	0.287077
Required for excision 1-B domain-containing protein OS=Homo sapiens GN=REX1BD PE=1 SV=1	Q96EN9			1	4	0	0.765471	1	0.765471	0.765471	-0.385581	-0.561944	0.287077
Reticulocalbin-1 OS=Homo sapiens GN=RCN1 PE=1 SV=1	Q15293	1	6	3	9	1	2.29641	1	2.29641	2.29641	1.19938	1.21185	0.887216
Reticulocalbin-2 OS=Homo sapiens GN=RCN2 PE=1 SV=1	Q14257	5	15	3	11	5	2.29641	5	2.29641	0.459282	-1.12255	-1.38671	0.0827646
Reticulon-1 OS=Homo sapiens GN=RTN1 PE=1 SV=1	Q16799			1		0	0.765471	1	0.765471	0.765471	-0.385581	-0.561944	0.287077
Reticulon-3 OS=Homo sapiens GN=RTN3 PE=1 SV=2	O95197			1	1	0	0.765471	1	0.765471	0.765471	-0.385581	-0.561944	0.287077
Reticulon-4 OS=Homo sapiens GN=RTN4 PE=1 SV=2	Q9NQC3	1	1			1	0	1	1	1	0	-0.130424	0.448115
Retina and anterior neural fold homeobox protein 2 OS=Homo sapiens GN=RAX2 PE=1 SV=1; Dorsal root ganglia homeobox protein OS=Homo sapiens GN=DRGX PE=3 SV=1; Paired mesoderm homeobox protein 2 OS=Homo sapiens GN=PRRX2 PE=2 SV=2; Homeobox protein orthopedi	Q96IS3; A6NNA5; Q99811; Q5XKR4; Q8N693; P54821; O95076; O60902; O15266; A6NJT0; Q9H161; Q9Y2V3; Q99453; O14813; Q15699; Q96QS3	1				1	0	1	1	1	0	-0.130424	0.448115
Rho GDP-dissociation inhibitor 1 OS=Homo sapiens GN=ARHGDIA PE=1 SV=3	P52565	5	14	7	17	5	5.3583	5	5.3583	1.07166	0.0998459	-0.0186827	0.492547
Rho GTPase-activating protein 1 OS=Homo sapiens GN=ARHGAP1 PE=1 SV=1	Q07960			4	14	0	3.06188	1	3.06188	3.06188	1.61442	1.67634	0.953164
Rho guanine nucleotide exchange factor 17 OS=Homo sapiens GN=ARHGEF17 PE=1 SV=1	Q96PE2	2	1	4	2	2	3.06188	2	3.06188	1.53094	0.614419	0.557198	0.711304
Rho guanine nucleotide exchange factor 40 OS=Homo sapiens GN=ARHGEF40 PE=1 SV=3	Q8TER5			2	1	0	1.53094	1	1.53094	1.53094	0.614419	0.557198	0.711304
Rho-related GTP-binding protein RhoC OS=Homo sapiens GN=RHOC PE=1 SV=1; Rho-related GTP-binding protein RhoB OS=Homo sapiens GN=RHOB PE=1 SV=1; Transforming protein RhoA OS=Homo sapiens GN=RHOA PE=1 SV=1	P08134; P62745; P61586			2		0	1.53094	1	1.53094	1.53094	0.614419	0.557198	0.711304
Rho-related GTP-binding protein RhoC OS=Homo sapiens GN=RHOC PE=1 SV=1; Transforming protein RhoA OS=Homo sapiens GN=RHOA PE=1 SV=1	P08134; P61586			1		0	0.765471	1	0.765471	0.765471	-0.385581	-0.561944	0.287077
RIB43A-like with coiled-coils protein 2 OS=Homo sapiens GN=RIBC2 PE=1 SV=1	Q9H4K1			1	7	0	0.765471	1	0.765471	0.765471	-0.385581	-0.561944	0.287077
Ribosomal RNA processing protein 1 homolog A OS=Homo sapiens GN=RRP1 PE=1 SV=1	P56182			1	2	0	0.765471	1	0.765471	0.765471	-0.385581	-0.561944	0.287077
Ribosome-binding protein 1 OS=Homo sapiens GN=RRBP1 PE=1 SV=4	Q9P2E9	4	3	10	7	4	7.65471	4	7.65471	1.91368	0.936347	0.917481	0.820555
RING finger protein unkempt homolog OS=Homo sapiens GN=UNK PE=1 SV=2	Q9C0B0	2	2	6	10	2	4.59282	2	4.59282	2.29641	1.19938	1.21185	0.887216
RNA demethylase ALKBH5 OS=Homo sapiens GN=ALKBH5 PE=1 SV=2	Q6P6C2			1	2	0	0.765471	1	0.765471	0.765471	-0.385581	-0.561944	0.287077
RNA polymerase-associated protein LEO1 OS=Homo sapiens GN=LEO1 PE=1 SV=1	Q8WVC0			1	2	0	0.765471	1	0.765471	0.765471	-0.385581	-0.561944	0.287077
RNA transcription, translation and transport factor protein OS=Homo sapiens GN=RTRAF PE=1 SV=1	Q9Y224	13	38	18	51	13	13.7785	13	13.7785	1.05988	0.0839044	-0.0365235	0.485432
RNA-binding motif protein, X chromosome OS=Homo sapiens GN=RBMX PE=1 SV=3; RNA binding motif protein, X-linked-like-1 OS=Homo sapiens GN=RBMXL1 PE=1 SV=1	P38159; Q96E39	2		4		2	3.06188	2	3.06188	1.53094	0.614419	0.557198	0.711304
RNA-binding motif protein, X chromosome OS=Homo sapiens GN=RBMX PE=1 SV=3; RNA-binding motif protein, X-linked-like-3 OS=Homo sapiens GN=RBMXL3 PE=2 SV=2; RNA binding motif protein, X-linked-like-1 OS=Homo sapiens GN=RBMXL1 PE=1 SV=1; RNA-binding motif pr	P38159; Q8N7X1; Q96E39; O75526			1		0	0.765471	1	0.765471	0.765471	-0.385581	-0.561944	0.287077
RNA-binding motif, single-stranded-interacting protein 1 OS=Homo sapiens GN=RBMS1 PE=1 SV=3; RNA-binding motif, single-stranded-interacting protein 3 OS=Homo sapiens GN=RBMS3 PE=1 SV=1	P29558; Q6XE24			1		0	0.765471	1	0.765471	0.765471	-0.385581	-0.561944	0.287077
RNA-binding motif, single-stranded-interacting protein 2 OS=Homo sapiens GN=RBMS2 PE=1 SV=1	Q15434	1	3	1	3	1	0.765471	1	0.765471	0.765471	-0.385581	-0.561944	0.287077
RNA-binding protein 10 OS=Homo sapiens GN=RBM10 PE=1 SV=3	P98175			1	1	0	0.765471	1	0.765471	0.765471	-0.385581	-0.561944	0.287077
RNA-binding protein 14 OS=Homo sapiens GN=RBM14 PE=1 SV=2	Q96PK6	4	3	4	3	4	3.06188	4	3.06188	0.765471	-0.385581	-0.561944	0.287077
RNA-binding protein 26 OS=Homo sapiens GN=RBM26 PE=1 SV=3; RNA-binding protein 27 OS=Homo sapiens GN=RBM27 PE=1 SV=2	Q5T8P6; Q9P2N5	2		3		2	2.29641	2	2.29641	1.14821	0.199382	0.0927119	0.536934
RNA-binding protein 27 OS=Homo sapiens GN=RBM27 PE=1 SV=2	Q9P2N5		1	2	3	0	1.53094	1	1.53094	1.53094	0.614419	0.557198	0.711304
RNA-binding protein 3 OS=Homo sapiens GN=RBM3 PE=1 SV=1	P98179	5	27	9	34	5	6.88924	5	6.88924	1.37785	0.462416	0.387085	0.650653
RNA-binding protein 33 OS=Homo sapiens GN=RBM33 PE=1 SV=3	Q96EV2	1	1	1	1	1	0.765471	1	0.765471	0.765471	-0.385581	-0.561944	0.287077
RNA-binding protein 8A OS=Homo sapiens GN=RBM8A PE=1 SV=1	Q9Y5S9			1	5	0	0.765471	1	0.765471	0.765471	-0.385581	-0.561944	0.287077
RNA-binding protein EWS OS=Homo sapiens GN=EWSR1 PE=1 SV=1	Q01844	26	12	27	11	26	20.6677	26	20.6677	0.794912	-0.331133	-0.501009	0.308182
RNA-binding protein FUS OS=Homo sapiens GN=FUS PE=1 SV=1	P35637	19	17	18	19	19	13.7785	19	13.7785	0.725183	-0.463583	-0.64924	0.258092
RNA-binding protein FUS OS=Homo sapiens GN=FUS PE=1 SV=1; TATA-binding protein-associated factor 2N OS=Homo sapiens GN=TAF15 PE=1 SV=1	P35637; Q92804	7		9		7	6.88924	7	6.88924	0.984177	-0.0230108	-0.156177	0.437947
RNA-binding protein Musashi homolog 2 OS=Homo sapiens GN=MSI2 PE=1 SV=1	Q96DH6			1	4	0	0.765471	1	0.765471	0.765471	-0.385581	-0.561944	0.287077
RNA-binding protein with multiple splicing OS=Homo sapiens GN=RBPMS PE=1 SV=1	Q93062	1	9	1	9	1	0.765471	1	0.765471	0.765471	-0.385581	-0.561944	0.287077
Runt-related transcription factor 1 OS=Homo sapiens GN=RUNX1 PE=1 SV=3	Q01196			1	3	0	0.765471	1	0.765471	0.765471	-0.385581	-0.561944	0.287077
Ryanodine receptor 3 OS=Homo sapiens GN=RYR3 PE=1 SV=3	Q15413	2	0			2	0	2	1	0.5	-1	-1.24957	0.105729
S-adenosylmethionine synthase isoform type-2 OS=Homo sapiens GN=MAT2A PE=1 SV=1	P31153			1	4	0	0.765471	1	0.765471	0.765471	-0.385581	-0.561944	0.287077
SAP domain-containing ribonucleoprotein OS=Homo sapiens GN=SARNP PE=1 SV=3	P82979	1	5	3	16	1	2.29641	1	2.29641	2.29641	1.19938	1.21185	0.887216
Sciellin OS=Homo sapiens GN=SCEL PE=1 SV=2	O95171			1	2	0	0.765471	1	0.765471	0.765471	-0.385581	-0.561944	0.287077
Selenide, water dikinase 1 OS=Homo sapiens GN=SEPHS1 PE=1 SV=2	P49903			1	4	0	0.765471	1	0.765471	0.765471	-0.385581	-0.561944	0.287077
Septin-11 OS=Homo sapiens GN=SEPT11 PE=1 SV=3	Q9NVA2			1	4	0	0.765471	1	0.765471	0.765471	-0.385581	-0.561944	0.287077
Septin-7 OS=Homo sapiens GN=SEPT7 PE=1 SV=2	Q16181			1	3	0	0.765471	1	0.765471	0.765471	-0.385581	-0.561944	0.287077
Septin-9 OS=Homo sapiens GN=SEPT9 PE=1 SV=2	Q9UHD8			3	4	0	2.29641	1	2.29641	2.29641	1.19938	1.21185	0.887216
Serine hydroxymethyltransferase, mitochondrial OS=Homo sapiens GN=SHMT2 PE=1 SV=3	P34897	3	6	8	10	3	6.12377	3	6.12377	2.04126	1.02946	1.02168	0.846535
Serine hydroxymethyltransferase, mitochondrial OS=Homo sapiens GN=SHMT2 PE=1 SV=3; Serine hydroxymethyltransferase, cytosolic OS=Homo sapiens GN=SHMT1 PE=1 SV=1	P34897; P34896			1		0	0.765471	1	0.765471	0.765471	-0.385581	-0.561944	0.287077
Serine/arginine repetitive matrix protein 2 OS=Homo sapiens GN=SRRM2 PE=1 SV=2	Q9UQ35	1	1			1	0	1	1	1	0	-0.130424	0.448115
Serine/arginine-rich splicing factor 1 OS=Homo sapiens GN=SRSF1 PE=1 SV=2	Q07955	2	3	4	11	2	3.06188	2	3.06188	1.53094	0.614419	0.557198	0.711304
Serine/arginine-rich splicing factor 3 OS=Homo sapiens GN=SRSF3 PE=1 SV=1	P84103	1	16	1	16	1	0.765471	1	0.765471	0.765471	-0.385581	-0.561944	0.287077
Serine/arginine-rich splicing factor 5 OS=Homo sapiens GN=SRSF5 PE=1 SV=1	Q13243			1	8	0	0.765471	1	0.765471	0.765471	-0.385581	-0.561944	0.287077
Serine/arginine-rich splicing factor 6 OS=Homo sapiens GN=SRSF6 PE=1 SV=2; Serine/arginine-rich splicing factor 4 OS=Homo sapiens GN=SRSF4 PE=1 SV=2; Serine/arginine-rich splicing factor 5 OS=Homo sapiens GN=SRSF5 PE=1 SV=1	Q13247; Q08170; Q13243			2		0	1.53094	1	1.53094	1.53094	0.614419	0.557198	0.711304
Serine/arginine-rich splicing factor 7 OS=Homo sapiens GN=SRSF7 PE=1 SV=1; Serine/arginine-rich splicing factor 3 OS=Homo sapiens GN=SRSF3 PE=1 SV=1	Q16629; P84103	1		1		1	0.765471	1	0.765471	0.765471	-0.385581	-0.561944	0.287077
Serine/arginine-rich splicing factor 8 OS=Homo sapiens GN=SRSF8 PE=1 SV=1; Serine/arginine-rich splicing factor 2 OS=Homo sapiens GN=SRSF2 PE=1 SV=4	Q9BRL6; Q01130	2		4		2	3.06188	2	3.06188	1.53094	0.614419	0.557198	0.711304
Serine/arginine-rich splicing factor 9 OS=Homo sapiens GN=SRSF9 PE=1 SV=1	Q13242			1	4	0	0.765471	1	0.765471	0.765471	-0.385581	-0.561944	0.287077
Serine/threonine-protein kinase OSR1 OS=Homo sapiens GN=OXSR1 PE=1 SV=1	O95747			1	2	0	0.765471	1	0.765471	0.765471	-0.385581	-0.561944	0.287077
Serine/threonine-protein kinase PAK 2 OS=Homo sapiens GN=PAK2 PE=1 SV=3	Q13177			1	11	0	0.765471	1	0.765471	0.765471	-0.385581	-0.561944	0.287077
Serine/threonine-protein kinase PAK 3 OS=Homo sapiens GN=PAK3 PE=1 SV=2; Serine/threonine-protein kinase PAK 1 OS=Homo sapiens GN=PAK1 PE=1 SV=2; Serine/threonine-protein kinase PAK 2 OS=Homo sapiens GN=PAK2 PE=1 SV=3	O75914; Q13153; Q13177			1		0	0.765471	1	0.765471	0.765471	-0.385581	-0.561944	0.287077
Serine/threonine-protein kinase PAK 3 OS=Homo sapiens GN=PAK3 PE=1 SV=2; Serine/threonine-protein kinase PAK 2 OS=Homo sapiens GN=PAK2 PE=1 SV=3	O75914; Q13177			2		0	1.53094	1	1.53094	1.53094	0.614419	0.557198	0.711304
Serine/threonine-protein kinase TAO3 OS=Homo sapiens GN=TAOK3 PE=1 SV=2	Q9H2K8			1	1	0	0.765471	1	0.765471	0.765471	-0.385581	-0.561944	0.287077
Serine/threonine-protein kinase VRK1 OS=Homo sapiens GN=VRK1 PE=1 SV=1	Q99986	1	2	2	4	1	1.53094	1	1.53094	1.53094	0.614419	0.557198	0.711304
Serine/threonine-protein kinase WNK1 OS=Homo sapiens GN=WNK1 PE=1 SV=2	Q9H4A3	2	1			2	0	2	1	0.5	-1	-1.24957	0.105729
Serine/threonine-protein phosphatase 2A 56 kDa regulatory subunit delta isoform OS=Homo sapiens GN=PPP2R5D PE=1 SV=1	Q14738			1	4	0	0.765471	1	0.765471	0.765471	-0.385581	-0.561944	0.287077
Serine/threonine-protein phosphatase 2A 56 kDa regulatory subunit epsilon isoform OS=Homo sapiens GN=PPP2R5E PE=1 SV=1; Serine/threonine-protein phosphatase 2A 56 kDa regulatory subunit gamma isoform OS=Homo sapiens GN=PPP2R5C PE=1 SV=3	Q16537; Q13362			1		0	0.765471	1	0.765471	0.765471	-0.385581	-0.561944	0.287077
Serine/threonine-protein phosphatase 2A 56 kDa regulatory subunit gamma isoform OS=Homo sapiens GN=PPP2R5C PE=1 SV=3	Q13362			1	7	0	0.765471	1	0.765471	0.765471	-0.385581	-0.561944	0.287077
Serine/threonine-protein phosphatase 2A 65 kDa regulatory subunit A alpha isoform OS=Homo sapiens GN=PPP2R1A PE=1 SV=4	P30153	18	27	20	35	18	15.3094	18	15.3094	0.850523	-0.233578	-0.391831	0.347591
Serine/threonine-protein phosphatase 2A 65 kDa regulatory subunit A beta isoform OS=Homo sapiens GN=PPP2R1B PE=1 SV=3	P30154	2	8	4	18	2	3.06188	2	3.06188	1.53094	0.614419	0.557198	0.711304
Serine/threonine-protein phosphatase 2A 65 kDa regulatory subunit A beta isoform OS=Homo sapiens GN=PPP2R1B PE=1 SV=3; Serine/threonine-protein phosphatase 2A 65 kDa regulatory subunit A alpha isoform OS=Homo sapiens GN=PPP2R1A PE=1 SV=4	P30154; P30153	5		7		5	5.3583	5	5.3583	1.07166	0.0998459	-0.0186827	0.492547
Serine/threonine-protein phosphatase 2A activator OS=Homo sapiens GN=PTPA PE=1 SV=3	Q15257			1	8	0	0.765471	1	0.765471	0.765471	-0.385581	-0.561944	0.287077
Serine/threonine-protein phosphatase 2A catalytic subunit beta isoform OS=Homo sapiens GN=PPP2CB PE=1 SV=1; Serine/threonine-protein phosphatase 2A catalytic subunit alpha isoform OS=Homo sapiens GN=PPP2CA PE=1 SV=1	P62714; P67775			2		0	1.53094	1	1.53094	1.53094	0.614419	0.557198	0.711304
Serine/threonine-protein phosphatase 2B catalytic subunit beta isoform OS=Homo sapiens GN=PPP3CB PE=1 SV=2; Serine/threonine-protein phosphatase 2B catalytic subunit alpha isoform OS=Homo sapiens GN=PPP3CA PE=1 SV=1; Serine/threonine-protein phosphatase 2	P16298; Q08209; P48454	2				2	0	2	1	0.5	-1	-1.24957	0.105729
Serine/threonine-protein phosphatase 4 regulatory subunit 1 OS=Homo sapiens GN=PPP4R1 PE=1 SV=1	Q8TF05			1	1	0	0.765471	1	0.765471	0.765471	-0.385581	-0.561944	0.287077
Serine/threonine-protein phosphatase 6 regulatory subunit 1 OS=Homo sapiens GN=PPP6R1 PE=1 SV=5	Q9UPN7			4	6	0	3.06188	1	3.06188	3.06188	1.61442	1.67634	0.953164
Serine/threonine-protein phosphatase 6 regulatory subunit 3 OS=Homo sapiens GN=PPP6R3 PE=1 SV=2	Q5H9R7			6	7	0	4.59282	1	4.59282	4.59282	2.19938	2.331	0.990123
Serine/threonine-protein phosphatase PGAM5, mitochondrial OS=Homo sapiens GN=PGAM5 PE=1 SV=2	Q96HS1			1	3	0	0.765471	1	0.765471	0.765471	-0.385581	-0.561944	0.287077
Serine/threonine-protein phosphatase PP1-alpha catalytic subunit OS=Homo sapiens GN=PPP1CA PE=1 SV=1	P62136			3	25	0	2.29641	1	2.29641	2.29641	1.19938	1.21185	0.887216
Serine/threonine-protein phosphatase PP1-alpha catalytic subunit OS=Homo sapiens GN=PPP1CA PE=1 SV=1; Serine/threonine-protein phosphatase PP1-gamma catalytic subunit OS=Homo sapiens GN=PPP1CC PE=1 SV=1	P62136; P36873			2		0	1.53094	1	1.53094	1.53094	0.614419	0.557198	0.711304
Serine/threonine-protein phosphatase PP1-alpha catalytic subunit OS=Homo sapiens GN=PPP1CA PE=1 SV=1; Serine/threonine-protein phosphatase PP1-gamma catalytic subunit OS=Homo sapiens GN=PPP1CC PE=1 SV=1; Serine/threonine-protein phosphatase PP1-beta catal	P62136; P36873; P62140	9		19		9	14.5439	9	14.5439	1.61599	0.692422	0.644494	0.740372
Serine/threonine-protein phosphatase PP1-beta catalytic subunit OS=Homo sapiens GN=PPP1CB PE=1 SV=3	P62140	4	16	10	28	4	7.65471	4	7.65471	1.91368	0.936347	0.917481	0.820555
Serpin B12 OS=Homo sapiens GN=SERPINB12 PE=1 SV=1	Q96P63	2	4	1	6	2	0.765471	2	0.765471	0.382735	-1.38558	-1.68109	0.0463731
Serpin B4 OS=Homo sapiens GN=SERPINB4 PE=1 SV=2; Serpin B3 OS=Homo sapiens GN=SERPINB3 PE=1 SV=2	P48594; P29508	2				2	0	2	1	0.5	-1	-1.24957	0.105729
Serpin H1 OS=Homo sapiens GN=SERPINH1 PE=1 SV=2	P50454			2	6	0	1.53094	1	1.53094	1.53094	0.614419	0.557198	0.711304
Serrate RNA effector molecule homolog OS=Homo sapiens GN=SRRT PE=1 SV=1	Q9BXP5	1	1	3	3	1	2.29641	1	2.29641	2.29641	1.19938	1.21185	0.887216
Serum albumin OS=Homo sapiens GN=ALB PE=1 SV=2	P02768	55	4	64	11	55	48.9901	55	48.9901	0.89073	-0.166941	-0.317255	0.375525
S-formylglutathione hydrolase OS=Homo sapiens GN=ESD PE=1 SV=2	P10768			1	4	0	0.765471	1	0.765471	0.765471	-0.385581	-0.561944	0.287077
SH2B adapter protein 1 OS=Homo sapiens GN=SH2B1 PE=1 SV=3	Q9NRF2	1	3	2	3	1	1.53094	1	1.53094	1.53094	0.614419	0.557198	0.711304
SH3 domain-binding glutamic acid-rich-like protein 3 OS=Homo sapiens GN=SH3BGRL3 PE=1 SV=1	Q9H299			2	11	0	1.53094	1	1.53094	1.53094	0.614419	0.557198	0.711304
Sialic acid synthase OS=Homo sapiens GN=NANS PE=1 SV=2	Q9NR45			1	4	0	0.765471	1	0.765471	0.765471	-0.385581	-0.561944	0.287077
Signal recognition particle 14 kDa protein OS=Homo sapiens GN=SRP14 PE=1 SV=2	P37108	1	10	1	10	1	0.765471	1	0.765471	0.765471	-0.385581	-0.561944	0.287077
Signal recognition particle 19 kDa protein OS=Homo sapiens GN=SRP19 PE=1 SV=3	P09132	1	10	1	10	1	0.765471	1	0.765471	0.765471	-0.385581	-0.561944	0.287077
Signal recognition particle receptor subunit beta OS=Homo sapiens GN=SRPRB PE=1 SV=3	Q9Y5M8	1	7	1	7	1	0.765471	1	0.765471	0.765471	-0.385581	-0.561944	0.287077
Signal recognition particle subunit SRP68 OS=Homo sapiens GN=SRP68 PE=1 SV=2	Q9UHB9	2	2	3	4	2	2.29641	2	2.29641	1.14821	0.199382	0.0927119	0.536934
Signal recognition particle subunit SRP72 OS=Homo sapiens GN=SRP72 PE=1 SV=3	O76094	3	4	5	7	3	3.82735	3	3.82735	1.27578	0.351385	0.262825	0.603657
Single-stranded DNA-binding protein, mitochondrial OS=Homo sapiens GN=SSBP1 PE=1 SV=1	Q04837	1	5			1	0	1	1	1	0	-0.130424	0.448115
Skin-specific protein 32 OS=Homo sapiens GN=XP32 PE=1 SV=1	Q5T750	1	3			1	0	1	1	1	0	-0.130424	0.448115
SLAIN motif-containing protein 1 OS=Homo sapiens GN=SLAIN1 PE=1 SV=3	Q8ND83			1		0	0.765471	1	0.765471	0.765471	-0.385581	-0.561944	0.287077
SLAIN motif-containing protein 2 OS=Homo sapiens GN=SLAIN2 PE=1 SV=2	Q9P270	3	3	9	14	3	6.88924	3	6.88924	2.29641	1.19938	1.21185	0.887216
SLIT-ROBO Rho GTPase-activating protein 1 OS=Homo sapiens GN=SRGAP1 PE=1 SV=1	Q7Z6B7			2	2	0	1.53094	1	1.53094	1.53094	0.614419	0.557198	0.711304
SLIT-ROBO Rho GTPase-activating protein 2 OS=Homo sapiens GN=SRGAP2 PE=1 SV=3	O75044		4	5	10	0	3.82735	1	3.82735	3.82735	1.93635	2.03662	0.979156
SLIT-ROBO Rho GTPase-activating protein 2 OS=Homo sapiens GN=SRGAP2 PE=1 SV=3; SLIT-ROBO Rho GTPase-activating protein 1 OS=Homo sapiens GN=SRGAP1 PE=1 SV=1	O75044; Q7Z6B7			2		0	1.53094	1	1.53094	1.53094	0.614419	0.557198	0.711304
SLIT-ROBO Rho GTPase-activating protein 2C OS=Homo sapiens GN=SRGAP2C PE=1 SV=1; SLIT-ROBO Rho GTPase-activating protein 2 OS=Homo sapiens GN=SRGAP2 PE=1 SV=3; SLIT-ROBO Rho GTPase-activating protein 2B OS=Homo sapiens GN=SRGAP2B PE=3 SV=1	P0DJJ0; O75044; P0DMP2	2		6		2	4.59282	2	4.59282	2.29641	1.19938	1.21185	0.887216
SLIT-ROBO Rho GTPase-activating protein 2C OS=Homo sapiens GN=SRGAP2C PE=1 SV=1; SLIT-ROBO Rho GTPase-activating protein 2 OS=Homo sapiens GN=SRGAP2 PE=1 SV=3; SLIT-ROBO Rho GTPase-activating protein 2B OS=Homo sapiens GN=SRGAP2B PE=3 SV=1; SLIT-ROBO Rho	P0DJJ0; O75044; P0DMP2; Q7Z6B7	1				1	0	1	1	1	0	-0.130424	0.448115
Small acidic protein OS=Homo sapiens GN=SMAP PE=1 SV=1	O00193	1	9	3	9	1	2.29641	1	2.29641	2.29641	1.19938	1.21185	0.887216
Small glutamine-rich tetratricopeptide repeat-containing protein alpha OS=Homo sapiens GN=SGTA PE=1 SV=1	O43765			2	7	0	1.53094	1	1.53094	1.53094	0.614419	0.557198	0.711304
Small kinetochore-associated protein OS=Homo sapiens GN=KNSTRN PE=1 SV=2	Q9Y448	1	3	1	3	1	0.765471	1	0.765471	0.765471	-0.385581	-0.561944	0.287077
Small nuclear ribonucleoprotein Sm D2 OS=Homo sapiens GN=SNRPD2 PE=1 SV=1	P62316	2	24	1	16	2	0.765471	2	0.765471	0.382735	-1.38558	-1.68109	0.0463731
Small nuclear ribonucleoprotein-associated proteins B and B' OS=Homo sapiens GN=SNRPB PE=1 SV=2; Small nuclear ribonucleoprotein-associated protein N OS=Homo sapiens GN=SNRPN PE=1 SV=1	P14678; P63162	2		2		2	1.53094	2	1.53094	0.765471	-0.385581	-0.561944	0.287077
Small proline-rich protein 3 OS=Homo sapiens GN=SPRR3 PE=1 SV=2	Q9UBC9	4	24			4	0	4	1	0.25	-2	-2.36871	0.00892515
Small ubiquitin-related modifier 2 OS=Homo sapiens GN=SUMO2 PE=1 SV=3	P61956	1	23	1	23	1	0.765471	1	0.765471	0.765471	-0.385581	-0.561944	0.287077
Small ubiquitin-related modifier 4 OS=Homo sapiens GN=SUMO4 PE=1 SV=2; Small ubiquitin-related modifier 3 OS=Homo sapiens GN=SUMO3 PE=1 SV=2; Small ubiquitin-related modifier 2 OS=Homo sapiens GN=SUMO2 PE=1 SV=3	Q6EEV6; P55854; P61956	1		3		1	2.29641	1	2.29641	2.29641	1.19938	1.21185	0.887216
Smoothelin OS=Homo sapiens GN=SMTN PE=1 SV=7	P53814	10	7	22	13	10	16.8404	10	16.8404	1.68404	0.751923	0.711084	0.761484
SNW domain-containing protein 1 OS=Homo sapiens GN=SNW1 PE=1 SV=1	Q13573	1	3	5	12	1	3.82735	1	3.82735	3.82735	1.93635	2.03662	0.979156
Sodium/potassium-transporting ATPase subunit beta-3 OS=Homo sapiens GN=ATP1B3 PE=1 SV=1	P54709	2	5			2	0	2	1	0.5	-1	-1.24957	0.105729
Solute carrier family 13 member 5 OS=Homo sapiens GN=SLC13A5 PE=1 SV=1	Q86YT5			1	6	0	0.765471	1	0.765471	0.765471	-0.385581	-0.561944	0.287077
Sorcin OS=Homo sapiens GN=SRI PE=1 SV=1	P30626	1	6	3	16	1	2.29641	1	2.29641	2.29641	1.19938	1.21185	0.887216
Sorting nexin-1 OS=Homo sapiens GN=SNX1 PE=1 SV=3	Q13596	2	5	3	10	2	2.29641	2	2.29641	1.14821	0.199382	0.0927119	0.536934
Sorting nexin-12 OS=Homo sapiens GN=SNX12 PE=1 SV=3	Q9UMY4	1	6	5	45	1	3.82735	1	3.82735	3.82735	1.93635	2.03662	0.979156
Sorting nexin-12 OS=Homo sapiens GN=SNX12 PE=1 SV=3; Sorting nexin-3 OS=Homo sapiens GN=SNX3 PE=1 SV=3	Q9UMY4; O60493			1		0	0.765471	1	0.765471	0.765471	-0.385581	-0.561944	0.287077
Sorting nexin-18 OS=Homo sapiens GN=SNX18 PE=1 SV=2	Q96RF0	2	2	2	3	2	1.53094	2	1.53094	0.765471	-0.385581	-0.561944	0.287077
Sorting nexin-3 OS=Homo sapiens GN=SNX3 PE=1 SV=3	O60493			3	25	0	2.29641	1	2.29641	2.29641	1.19938	1.21185	0.887216
Sorting nexin-33 OS=Homo sapiens GN=SNX33 PE=1 SV=1	Q8WV41	1	2	1	2	1	0.765471	1	0.765471	0.765471	-0.385581	-0.561944	0.287077
Sorting nexin-9 OS=Homo sapiens GN=SNX9 PE=1 SV=1	Q9Y5X1	15	15	13	14	15	9.95112	15	9.95112	0.663408	-0.592032	-0.792992	0.213891
Spectrin alpha chain, non-erythrocytic 1 OS=Homo sapiens GN=SPTAN1 PE=1 SV=3	Q13813	8	4	135	43	8	103.339	8	103.339	12.9173	3.69123	4.00059	0.999968
Spectrin beta chain, erythrocytic OS=Homo sapiens GN=SPTB PE=1 SV=5; Spectrin beta chain, non-erythrocytic 1 OS=Homo sapiens GN=SPTBN1 PE=1 SV=2	P11277; Q01082			1		0	0.765471	1	0.765471	0.765471	-0.385581	-0.561944	0.287077
Spectrin beta chain, erythrocytic OS=Homo sapiens GN=SPTB PE=1 SV=5; Spectrin beta chain, non-erythrocytic 1 OS=Homo sapiens GN=SPTBN1 PE=1 SV=2; Spectrin beta chain, non-erythrocytic 2 OS=Homo sapiens GN=SPTBN2 PE=1 SV=3	P11277; Q01082; O15020			1		0	0.765471	1	0.765471	0.765471	-0.385581	-0.561944	0.287077
Spectrin beta chain, non-erythrocytic 1 OS=Homo sapiens GN=SPTBN1 PE=1 SV=2	Q01082	2	1	48	26	2	36.7426	2	36.7426	18.3713	4.19938	4.56928	0.999998
Spectrin beta chain, non-erythrocytic 1 OS=Homo sapiens GN=SPTBN1 PE=1 SV=2; Spectrin beta chain, non-erythrocytic 2 OS=Homo sapiens GN=SPTBN2 PE=1 SV=3	Q01082; O15020			2		0	1.53094	1	1.53094	1.53094	0.614419	0.557198	0.711304
Spectrin beta chain, non-erythrocytic 4 OS=Homo sapiens GN=SPTBN4 PE=1 SV=2; Alpha-actinin-4 OS=Homo sapiens GN=ACTN4 PE=1 SV=2	Q9H254; O43707	1		5		1	3.82735	1	3.82735	3.82735	1.93635	2.03662	0.979156
Spermatogenesis-associated protein 2 OS=Homo sapiens GN=SPATA2 PE=1 SV=2	Q9UM82			10	2	0	7.65471	1	7.65471	7.65471	2.93635	3.15577	0.9992
Spermatogenesis-associated protein 5 OS=Homo sapiens GN=SPATA5 PE=1 SV=3; 26S proteasome regulatory subunit 8 OS=Homo sapiens GN=PSMC5 PE=1 SV=1	Q8NB90; P62195			1		0	0.765471	1	0.765471	0.765471	-0.385581	-0.561944	0.287077
S-phase kinase-associated protein 1 OS=Homo sapiens GN=SKP1 PE=1 SV=2	P63208	2	20	5	28	2	3.82735	2	3.82735	1.91368	0.936347	0.917481	0.820555
Spliceosome-associated protein CWC15 homolog OS=Homo sapiens GN=CWC15 PE=1 SV=2	Q9P013	1	5	1	5	1	0.765471	1	0.765471	0.765471	-0.385581	-0.561944	0.287077
Splicing factor 1 OS=Homo sapiens GN=SF1 PE=1 SV=4	Q15637	11	14	17	10	11	13.013	11	13.013	1.183	0.24245	0.140912	0.55603
Splicing factor 3A subunit 2 OS=Homo sapiens GN=SF3A2 PE=1 SV=2	Q15428	1	2			1	0	1	1	1	0	-0.130424	0.448115
Splicing factor 3A subunit 3 OS=Homo sapiens GN=SF3A3 PE=1 SV=1	Q12874	1	3			1	0	1	1	1	0	-0.130424	0.448115
Splicing factor 3B subunit 2 OS=Homo sapiens GN=SF3B2 PE=1 SV=2	Q13435	2	1	6	5	2	4.59282	2	4.59282	2.29641	1.19938	1.21185	0.887216
Splicing factor 3B subunit 4 OS=Homo sapiens GN=SF3B4 PE=1 SV=1	Q15427	1	5			1	0	1	1	1	0	-0.130424	0.448115
Splicing factor U2AF 35 kDa subunit OS=Homo sapiens GN=U2AF1 PE=1 SV=3	Q01081			1	5	0	0.765471	1	0.765471	0.765471	-0.385581	-0.561944	0.287077
Splicing factor, proline- and glutamine-rich OS=Homo sapiens GN=SFPQ PE=1 SV=2	P23246	10	16	17	16	10	13.013	10	13.013	1.3013	0.379954	0.294798	0.615926
Src substrate cortactin OS=Homo sapiens GN=CTTN PE=1 SV=2	Q14247	86	39	156	48	86	119.413	86	119.413	1.38853	0.473557	0.399553	0.655257
SRSF protein kinase 1 OS=Homo sapiens GN=SRPK1 PE=1 SV=2	Q96SB4			1	4	0	0.765471	1	0.765471	0.765471	-0.385581	-0.561944	0.287077
SRSF protein kinase 3 OS=Homo sapiens GN=SRPK3 PE=1 SV=2; SRSF protein kinase 2 OS=Homo sapiens GN=SRPK2 PE=1 SV=3; SRSF protein kinase 1 OS=Homo sapiens GN=SRPK1 PE=1 SV=2	Q9UPE1; P78362; Q96SB4	1		4		1	3.06188	1	3.06188	3.06188	1.61442	1.67634	0.953164
Staphylococcal nuclease domain-containing protein 1 OS=Homo sapiens GN=SND1 PE=1 SV=1	Q7KZF4			1	1	0	0.765471	1	0.765471	0.765471	-0.385581	-0.561944	0.287077
Statherin OS=Homo sapiens GN=STATH PE=1 SV=2	P02808	2	48	1	48	2	0.765471	2	0.765471	0.382735	-1.38558	-1.68109	0.0463731
Stathmin OS=Homo sapiens GN=STMN1 PE=1 SV=3	P16949			1		0	0.765471	1	0.765471	0.765471	-0.385581	-0.561944	0.287077
Stathmin OS=Homo sapiens GN=STMN1 PE=1 SV=3; Stathmin-2 OS=Homo sapiens GN=STMN2 PE=1 SV=3	P16949; Q93045			2		0	1.53094	1	1.53094	1.53094	0.614419	0.557198	0.711304
Stathmin-2 OS=Homo sapiens GN=STMN2 PE=1 SV=3	Q93045			1	11	0	0.765471	1	0.765471	0.765471	-0.385581	-0.561944	0.287077
Stomatin-like protein 2, mitochondrial OS=Homo sapiens GN=STOML2 PE=1 SV=1	Q9UJZ1	1	3			1	0	1	1	1	0	-0.130424	0.448115
Stress-70 protein, mitochondrial OS=Homo sapiens GN=HSPA9 PE=1 SV=2	P38646	4	7	21	21	4	16.0749	4	16.0749	4.01872	2.00674	2.1154	0.982802
Stress-induced-phosphoprotein 1 OS=Homo sapiens GN=STIP1 PE=1 SV=1	P31948	33	23	35	27	33	26.7915	33	26.7915	0.811863	-0.300692	-0.466942	0.320271
Striatin-4 OS=Homo sapiens GN=STRN4 PE=1 SV=2	Q9NRL3			1	1	0	0.765471	1	0.765471	0.765471	-0.385581	-0.561944	0.287077
Structural maintenance of chromosomes protein 2 OS=Homo sapiens GN=SMC2 PE=1 SV=2	O95347			1	1	0	0.765471	1	0.765471	0.765471	-0.385581	-0.561944	0.287077
Structural maintenance of chromosomes protein 3 OS=Homo sapiens GN=SMC3 PE=1 SV=2	Q9UQE7			3	3	0	2.29641	1	2.29641	2.29641	1.19938	1.21185	0.887216
Submaxillary gland androgen-regulated protein 3B OS=Homo sapiens GN=SMR3B PE=1 SV=2	P02814	6	66			6	0	6	1	0.166667	-2.58496	-3.02336	0.0012499
Sulfatase-modifying factor 2 OS=Homo sapiens GN=SUMF2 PE=1 SV=2	Q8NBJ7			1	5	0	0.765471	1	0.765471	0.765471	-0.385581	-0.561944	0.287077
SUMO-conjugating enzyme UBC9 OS=Homo sapiens GN=UBE2I PE=1 SV=1	P63279	4	23	2	14	4	1.53094	4	1.53094	0.382735	-1.38558	-1.68109	0.0463731
Superoxide dismutase [Cu-Zn] OS=Homo sapiens GN=SOD1 PE=1 SV=2	P00441	1	8	2	17	1	1.53094	1	1.53094	1.53094	0.614419	0.557198	0.711304
Superoxide dismutase [Mn], mitochondrial OS=Homo sapiens GN=SOD2 PE=1 SV=3	P04179			1	4	0	0.765471	1	0.765471	0.765471	-0.385581	-0.561944	0.287077
Supervillin OS=Homo sapiens GN=SVIL PE=1 SV=2	O95425	44	12	58	18	44	44.3973	44	44.3973	1.00903	0.0129685	-0.115911	0.453862
Suppression of tumorigenicity 5 protein OS=Homo sapiens GN=ST5 PE=1 SV=3	P78524			1	1	0	0.765471	1	0.765471	0.765471	-0.385581	-0.561944	0.287077
Suprabasin OS=Homo sapiens GN=SBSN PE=1 SV=2	Q6UWP8	13	18			13	0	13	1	0.0769231	-3.70044	-4.27174	9.69757e-06
Survival of motor neuron-related-splicing factor 30 OS=Homo sapiens GN=SMNDC1 PE=1 SV=1	O75940	4	26	3	21	4	2.29641	4	2.29641	0.574103	-0.800618	-1.02643	0.152344
Sushi, nidogen and EGF-like domain-containing protein 1 OS=Homo sapiens GN=SNED1 PE=2 SV=2	Q8TER0			4	1	0	3.06188	1	3.06188	3.06188	1.61442	1.67634	0.953164
SUZ domain-containing protein 1 OS=Homo sapiens GN=SZRD1 PE=1 SV=1	Q7Z422			2	22	0	1.53094	1	1.53094	1.53094	0.614419	0.557198	0.711304
Synaptic functional regulator FMR1 OS=Homo sapiens GN=FMR1 PE=1 SV=1; Fragile X mental retardation syndrome-related protein 2 OS=Homo sapiens GN=FXR2 PE=1 SV=2	Q06787; P51116			1		0	0.765471	1	0.765471	0.765471	-0.385581	-0.561944	0.287077
Synaptonemal complex protein 2-like OS=Homo sapiens GN=SYCP2L PE=1 SV=2	Q5T4T6			1	1	0	0.765471	1	0.765471	0.765471	-0.385581	-0.561944	0.287077
Synaptopodin OS=Homo sapiens GN=SYNPO PE=1 SV=2	Q8N3V7	14	14	20	22	14	15.3094	14	15.3094	1.09353	0.128992	0.0139362	0.50556
Synaptosomal-associated protein 23 OS=Homo sapiens GN=SNAP23 PE=1 SV=1	O00161	6	35	6	33	6	4.59282	6	4.59282	0.765471	-0.385581	-0.561944	0.287077
Synaptosomal-associated protein 25 OS=Homo sapiens GN=SNAP25 PE=1 SV=1	P60880	1	5	2	5	1	1.53094	1	1.53094	1.53094	0.614419	0.557198	0.711304
Synaptotagmin-like protein 4 OS=Homo sapiens GN=SYTL4 PE=1 SV=2	Q96C24	2	1	2	1	2	1.53094	2	1.53094	0.765471	-0.385581	-0.561944	0.287077
Syndecan-1 OS=Homo sapiens GN=SDC1 PE=1 SV=3	P18827			4	10	0	3.06188	1	3.06188	3.06188	1.61442	1.67634	0.953164
Syndecan-2 OS=Homo sapiens GN=SDC2 PE=1 SV=2	P34741			3	17	0	2.29641	1	2.29641	2.29641	1.19938	1.21185	0.887216
Syndecan-4 OS=Homo sapiens GN=SDC4 PE=1 SV=2	P31431	1	7	2	12	1	1.53094	1	1.53094	1.53094	0.614419	0.557198	0.711304
Syntaxin-12 OS=Homo sapiens GN=STX12 PE=1 SV=1	Q86Y82	1	6			1	0	1	1	1	0	-0.130424	0.448115
Syntaxin-4 OS=Homo sapiens GN=STX4 PE=1 SV=2	Q12846			1	3	0	0.765471	1	0.765471	0.765471	-0.385581	-0.561944	0.287077
Syntaxin-7 OS=Homo sapiens GN=STX7 PE=1 SV=4	O15400	1	3	2	9	1	1.53094	1	1.53094	1.53094	0.614419	0.557198	0.711304
Syntenin-1 OS=Homo sapiens GN=SDCBP PE=1 SV=1	O00560			1	8	0	0.765471	1	0.765471	0.765471	-0.385581	-0.561944	0.287077
TAF6-like RNA polymerase II p300/CBP-associated factor-associated factor 65 kDa subunit 6L OS=Homo sapiens GN=TAF6L PE=1 SV=1	Q9Y6J9			1	2	0	0.765471	1	0.765471	0.765471	-0.385581	-0.561944	0.287077
Talin-1 OS=Homo sapiens GN=TLN1 PE=1 SV=3	Q9Y490	8	2	31	12	8	23.7296	8	23.7296	2.9662	1.56862	1.62508	0.947927
Talin-2 OS=Homo sapiens GN=TLN2 PE=1 SV=4; Talin-1 OS=Homo sapiens GN=TLN1 PE=1 SV=3	Q9Y4G6; Q9Y490	1		2		1	1.53094	1	1.53094	1.53094	0.614419	0.557198	0.711304
Target of Myb protein 1 OS=Homo sapiens GN=TOM1 PE=1 SV=2	O60784	4	11	11	34	4	8.42018	4	8.42018	2.10504	1.07385	1.07137	0.857998
Tartrate-resistant acid phosphatase type 5 OS=Homo sapiens GN=ACP5 PE=1 SV=3	P13686			1	6	0	0.765471	1	0.765471	0.765471	-0.385581	-0.561944	0.287077
TATA box-binding protein-like protein 2 OS=Homo sapiens GN=TBPL2 PE=2 SV=1; TATA-box-binding protein OS=Homo sapiens GN=TBP PE=1 SV=2	Q6SJ96; P20226			1		0	0.765471	1	0.765471	0.765471	-0.385581	-0.561944	0.287077
TBC1 domain family member 5 OS=Homo sapiens GN=TBC1D5 PE=1 SV=1	Q92609	1	2			1	0	1	1	1	0	-0.130424	0.448115
T-complex protein 1 subunit alpha OS=Homo sapiens GN=TCP1 PE=1 SV=1	P17987			2	2	0	1.53094	1	1.53094	1.53094	0.614419	0.557198	0.711304
T-complex protein 1 subunit beta OS=Homo sapiens GN=CCT2 PE=1 SV=4	P78371			3	8	0	2.29641	1	2.29641	2.29641	1.19938	1.21185	0.887216
T-complex protein 1 subunit delta OS=Homo sapiens GN=CCT4 PE=1 SV=4	P50991	2	4	3	5	2	2.29641	2	2.29641	1.14821	0.199382	0.0927119	0.536934
T-complex protein 1 subunit epsilon OS=Homo sapiens GN=CCT5 PE=1 SV=1	P48643			3	6	0	2.29641	1	2.29641	2.29641	1.19938	1.21185	0.887216
T-complex protein 1 subunit eta OS=Homo sapiens GN=CCT7 PE=1 SV=2	Q99832			2	4	0	1.53094	1	1.53094	1.53094	0.614419	0.557198	0.711304
T-complex protein 1 subunit gamma OS=Homo sapiens GN=CCT3 PE=1 SV=4	P49368	2	1	7	14	2	5.3583	2	5.3583	2.67915	1.42177	1.46074	0.927957
T-complex protein 1 subunit theta OS=Homo sapiens GN=CCT8 PE=1 SV=4	P50990			1	2	0	0.765471	1	0.765471	0.765471	-0.385581	-0.561944	0.287077
Telomerase RNA component interacting RNase OS=Homo sapiens GN=TRIR PE=1 SV=1	Q9BQ61			1	5	0	0.765471	1	0.765471	0.765471	-0.385581	-0.561944	0.287077
Tetraspanin-3 OS=Homo sapiens GN=TSPAN3 PE=2 SV=1	O60637	2	3	2	3	2	1.53094	2	1.53094	0.765471	-0.385581	-0.561944	0.287077
Tetratricopeptide repeat protein 1 OS=Homo sapiens GN=TTC1 PE=1 SV=1	Q99614			1	7	0	0.765471	1	0.765471	0.765471	-0.385581	-0.561944	0.287077
Tetratricopeptide repeat protein 9A OS=Homo sapiens GN=TTC9 PE=1 SV=3	Q92623			4	4	0	3.06188	1	3.06188	3.06188	1.61442	1.67634	0.953164
THAP domain-containing protein 5 OS=Homo sapiens GN=THAP5 PE=1 SV=2	Q7Z6K1			26	2	0	19.9022	1	19.9022	19.9022	4.31486	4.69852	0.999999
Thioredoxin domain-containing protein 12 OS=Homo sapiens GN=TXNDC12 PE=1 SV=1	O95881			1	5	0	0.765471	1	0.765471	0.765471	-0.385581	-0.561944	0.287077
Thioredoxin domain-containing protein 5 OS=Homo sapiens GN=TXNDC5 PE=1 SV=2	Q8NBS9	1	2	2	2	1	1.53094	1	1.53094	1.53094	0.614419	0.557198	0.711304
Thioredoxin OS=Homo sapiens GN=TXN PE=1 SV=3	P10599	3	21	2	9	3	1.53094	3	1.53094	0.510314	-0.970543	-1.2166	0.111878
Thioredoxin-like protein 1 OS=Homo sapiens GN=TXNL1 PE=1 SV=3	O43396	1	5	6	23	1	4.59282	1	4.59282	4.59282	2.19938	2.331	0.990123
THO complex subunit 4 OS=Homo sapiens GN=ALYREF PE=1 SV=3	Q86V81	11	35	15	25	11	11.4821	11	11.4821	1.04382	0.0618781	-0.0611741	0.47561
THUMP domain-containing protein 1 OS=Homo sapiens GN=THUMPD1 PE=1 SV=2	Q9NXG2	1	2	2	5	1	1.53094	1	1.53094	1.53094	0.614419	0.557198	0.711304
Thy-1 membrane glycoprotein OS=Homo sapiens GN=THY1 PE=1 SV=2	P04216	1	9			1	0	1	1	1	0	-0.130424	0.448115
Thymocyte nuclear protein 1 OS=Homo sapiens GN=THYN1 PE=1 SV=1	Q9P016	1	5	2	5	1	1.53094	1	1.53094	1.53094	0.614419	0.557198	0.711304
Thyroid hormone receptor-associated protein 3 OS=Homo sapiens GN=THRAP3 PE=1 SV=2	Q9Y2W1			1	1	0	0.765471	1	0.765471	0.765471	-0.385581	-0.561944	0.287077
Tight junction protein ZO-1 OS=Homo sapiens GN=TJP1 PE=1 SV=3	Q07157	23	9	21	10	23	16.0749	23	16.0749	0.698908	-0.516825	-0.708826	0.239216
Tight junction protein ZO-2 OS=Homo sapiens GN=TJP2 PE=1 SV=2	Q9UDY2	11	6	17	8	11	13.013	11	13.013	1.183	0.24245	0.140912	0.55603
TIP41-like protein OS=Homo sapiens GN=TIPRL PE=1 SV=2	O75663			1	4	0	0.765471	1	0.765471	0.765471	-0.385581	-0.561944	0.287077
TNF receptor-associated factor 4 OS=Homo sapiens GN=TRAF4 PE=1 SV=1	Q9BUZ4			1	1	0	0.765471	1	0.765471	0.765471	-0.385581	-0.561944	0.287077
Toll-interacting protein OS=Homo sapiens GN=TOLLIP PE=1 SV=1	Q9H0E2	1	3	6	21	1	4.59282	1	4.59282	4.59282	2.19938	2.331	0.990123
TOM1-like protein 2 OS=Homo sapiens GN=TOM1L2 PE=1 SV=1	Q6ZVM7	7	22	15	30	7	11.4821	7	11.4821	1.64029	0.713955	0.668592	0.748122
TPT1-like protein OS=Homo sapiens PE=2 SV=2; Translationally-controlled tumor protein OS=Homo sapiens GN=TPT1 PE=1 SV=1	Q56UQ5; P13693	4		4		4	3.06188	4	3.06188	0.765471	-0.385581	-0.561944	0.287077
Trafficking protein particle complex subunit 12 OS=Homo sapiens GN=TRAPPC12 PE=1 SV=3	Q8WVT3			1	1	0	0.765471	1	0.765471	0.765471	-0.385581	-0.561944	0.287077
Trafficking protein particle complex subunit 3 OS=Homo sapiens GN=TRAPPC3 PE=1 SV=1	O43617	3	13	3	13	3	2.29641	3	2.29641	0.765471	-0.385581	-0.561944	0.287077
Transaldolase OS=Homo sapiens GN=TALDO1 PE=1 SV=2	P37837	2	4	7	19	2	5.3583	2	5.3583	2.67915	1.42177	1.46074	0.927957
Transcription elongation factor A protein 1 OS=Homo sapiens GN=TCEA1 PE=1 SV=2	P23193	1	3	2	6	1	1.53094	1	1.53094	1.53094	0.614419	0.557198	0.711304
Transcription elongation factor A protein-like 3 OS=Homo sapiens GN=TCEAL3 PE=1 SV=1	Q969E4			1	12	0	0.765471	1	0.765471	0.765471	-0.385581	-0.561944	0.287077
Transcription elongation regulator 1 OS=Homo sapiens GN=TCERG1 PE=1 SV=2	O14776			2	2	0	1.53094	1	1.53094	1.53094	0.614419	0.557198	0.711304
Transcription factor BTF3 homolog 4 OS=Homo sapiens GN=BTF3L4 PE=1 SV=1	Q96K17	4	34	6	34	4	4.59282	4	4.59282	1.14821	0.199382	0.0927119	0.536934
Transcription factor BTF3 OS=Homo sapiens GN=BTF3 PE=1 SV=1	P20290	14	36	16	46	14	12.2475	14	12.2475	0.874824	-0.192936	-0.346347	0.364541
Transcription factor E3 OS=Homo sapiens GN=TFE3 PE=1 SV=4	P19532	2	6	3	7	2	2.29641	2	2.29641	1.14821	0.199382	0.0927119	0.536934
Transcription factor jun-B OS=Homo sapiens GN=JUNB PE=1 SV=1	P17275			1	5	0	0.765471	1	0.765471	0.765471	-0.385581	-0.561944	0.287077
Transcription factor MafG OS=Homo sapiens GN=MAFG PE=1 SV=1	O15525	2	6	1	6	2	0.765471	2	0.765471	0.382735	-1.38558	-1.68109	0.0463731
Transcription initiation factor IIA subunit 1 OS=Homo sapiens GN=GTF2A1 PE=1 SV=1	P52655			1	5	0	0.765471	1	0.765471	0.765471	-0.385581	-0.561944	0.287077
Transcription initiation factor IIB OS=Homo sapiens GN=GTF2B PE=1 SV=1	Q00403	1	4	3	8	1	2.29641	1	2.29641	2.29641	1.19938	1.21185	0.887216
Transcription initiation factor IIE subunit beta OS=Homo sapiens GN=GTF2E2 PE=1 SV=1	P29084	1	4	4	8	1	3.06188	1	3.06188	3.06188	1.61442	1.67634	0.953164
Transcription intermediary factor 1-beta OS=Homo sapiens GN=TRIM28 PE=1 SV=5	Q13263	2	4	11	11	2	8.42018	2	8.42018	4.21009	2.07385	2.19051	0.985756
Transcriptional activator protein Pur-alpha OS=Homo sapiens GN=PURA PE=1 SV=2	Q00577	2	15	6	27	2	4.59282	2	4.59282	2.29641	1.19938	1.21185	0.887216
Transcriptional activator protein Pur-beta OS=Homo sapiens GN=PURB PE=1 SV=3	Q96QR8	3	29	4	29	3	3.06188	3	3.06188	1.02063	0.0294566	-0.0974583	0.461181
Transcriptional adapter 2-beta OS=Homo sapiens GN=TADA2B PE=1 SV=2	Q86TJ2	10	2	6	2	10	4.59282	10	4.59282	0.459282	-1.12255	-1.38671	0.0827646
Transcriptional coactivator YAP1 OS=Homo sapiens GN=YAP1 PE=1 SV=2	P46937	2	6	2	6	2	1.53094	2	1.53094	0.765471	-0.385581	-0.561944	0.287077
Transcriptional repressor p66-alpha OS=Homo sapiens GN=GATAD2A PE=1 SV=1; Transcriptional repressor p66-beta OS=Homo sapiens GN=GATAD2B PE=1 SV=1	Q86YP4; Q8WXI9	1		1		1	0.765471	1	0.765471	0.765471	-0.385581	-0.561944	0.287077
Transcriptional repressor p66-beta OS=Homo sapiens GN=GATAD2B PE=1 SV=1	Q8WXI9			1	6	0	0.765471	1	0.765471	0.765471	-0.385581	-0.561944	0.287077
Transgelin-2 OS=Homo sapiens GN=TAGLN2 PE=1 SV=3	P37802	8	50	13	60	8	9.95112	8	9.95112	1.24389	0.314859	0.221947	0.587823
Transgelin-3 OS=Homo sapiens GN=TAGLN3 PE=1 SV=2	Q9UI15	1	11	2	11	1	1.53094	1	1.53094	1.53094	0.614419	0.557198	0.711304
Transgelin-3 OS=Homo sapiens GN=TAGLN3 PE=1 SV=2; Transgelin-2 OS=Homo sapiens GN=TAGLN2 PE=1 SV=3	Q9UI15; P37802	2		4		2	3.06188	2	3.06188	1.53094	0.614419	0.557198	0.711304
Transitional endoplasmic reticulum ATPase OS=Homo sapiens GN=VCP PE=1 SV=4	P55072	6	8	34	24	6	26.026	6	26.026	4.33767	2.11692	2.23871	0.987413
Transketolase OS=Homo sapiens GN=TKT PE=1 SV=3	P29401			1	2	0	0.765471	1	0.765471	0.765471	-0.385581	-0.561944	0.287077
Translation initiation factor eIF-2B subunit beta OS=Homo sapiens GN=EIF2B2 PE=1 SV=3	P49770			1	5	0	0.765471	1	0.765471	0.765471	-0.385581	-0.561944	0.287077
Translation machinery-associated protein 16 OS=Homo sapiens GN=TMA16 PE=1 SV=2	Q96EY4	1	3	1	3	1	0.765471	1	0.765471	0.765471	-0.385581	-0.561944	0.287077
Translationally-controlled tumor protein OS=Homo sapiens GN=TPT1 PE=1 SV=1	P13693	1	20	2	20	1	1.53094	1	1.53094	1.53094	0.614419	0.557198	0.711304
Translin OS=Homo sapiens GN=TSN PE=1 SV=1	Q15631	1	4			1	0	1	1	1	0	-0.130424	0.448115
Translocon-associated protein subunit alpha OS=Homo sapiens GN=SSR1 PE=1 SV=3	P43307	2	3	2	3	2	1.53094	2	1.53094	0.765471	-0.385581	-0.561944	0.287077
Transmembrane emp24 domain-containing protein 9 OS=Homo sapiens GN=TMED9 PE=1 SV=2	Q9BVK6	1	5	1	5	1	0.765471	1	0.765471	0.765471	-0.385581	-0.561944	0.287077
Transmembrane glycoprotein NMB OS=Homo sapiens GN=GPNMB PE=1 SV=2	Q14956	4	5	5	5	4	3.82735	4	3.82735	0.956838	-0.0636528	-0.201661	0.420091
Transport and Golgi organization protein 1 homolog OS=Homo sapiens GN=MIA3 PE=1 SV=1	Q5JRA6			1	0	0	0.765471	1	0.765471	0.765471	-0.385581	-0.561944	0.287077
Transportin-1 OS=Homo sapiens GN=TNPO1 PE=1 SV=2	Q92973	3	1	11	14	3	8.42018	3	8.42018	2.80673	1.48889	1.53585	0.937713
Transportin-1 OS=Homo sapiens GN=TNPO1 PE=1 SV=2; Transportin-2 OS=Homo sapiens GN=TNPO2 PE=1 SV=3	Q92973; O14787			2		0	1.53094	1	1.53094	1.53094	0.614419	0.557198	0.711304
Transportin-2 OS=Homo sapiens GN=TNPO2 PE=1 SV=3	O14787			2	5	0	1.53094	1	1.53094	1.53094	0.614419	0.557198	0.711304
Treacle protein OS=Homo sapiens GN=TCOF1 PE=1 SV=3	Q13428			1	1	0	0.765471	1	0.765471	0.765471	-0.385581	-0.561944	0.287077
Trinucleotide repeat-containing gene 6B protein OS=Homo sapiens GN=TNRC6B PE=1 SV=4	Q9UPQ9	1	1	4	2	1	3.06188	1	3.06188	3.06188	1.61442	1.67634	0.953164
TRIO and F-actin-binding protein OS=Homo sapiens GN=TRIOBP PE=1 SV=3	Q9H2D6	2	1	5	2	2	3.82735	2	3.82735	1.91368	0.936347	0.917481	0.820555
Triosephosphate isomerase OS=Homo sapiens GN=TPI1 PE=1 SV=3	P60174	16	29	22	39	16	16.8404	16	16.8404	1.05252	0.0738507	-0.047775	0.480948
Tripeptidyl-peptidase 1 OS=Homo sapiens GN=TPP1 PE=1 SV=2	O14773	1	2	3	10	1	2.29641	1	2.29641	2.29641	1.19938	1.21185	0.887216
tRNA (uracil-5-)-methyltransferase homolog A OS=Homo sapiens GN=TRMT2A PE=1 SV=2	Q8IZ69			1	1	0	0.765471	1	0.765471	0.765471	-0.385581	-0.561944	0.287077
tRNA-splicing ligase RtcB homolog OS=Homo sapiens GN=RTCB PE=1 SV=1	Q9Y3I0	4	9	13	28	4	9.95112	4	9.95112	2.48778	1.31486	1.34109	0.910054
Trophinin OS=Homo sapiens GN=TRO PE=1 SV=3	Q12816			1	1	0	0.765471	1	0.765471	0.765471	-0.385581	-0.561944	0.287077
Tropomodulin-1 OS=Homo sapiens GN=TMOD1 PE=1 SV=1	P28289	27	48	34	57	27	26.026	27	26.026	0.963926	-0.0530056	-0.189745	0.424754
Tropomodulin-2 OS=Homo sapiens GN=TMOD2 PE=1 SV=1	Q9NZR1	3	10	5	16	3	3.82735	3	3.82735	1.27578	0.351385	0.262825	0.603657
Tropomodulin-3 OS=Homo sapiens GN=TMOD3 PE=1 SV=1	Q9NYL9	63	50	69	60	63	52.8175	63	52.8175	0.838373	-0.254336	-0.415063	0.339048
Tropomodulin-3 OS=Homo sapiens GN=TMOD3 PE=1 SV=1; Tropomodulin-1 OS=Homo sapiens GN=TMOD1 PE=1 SV=1	Q9NYL9; P28289			3		0	2.29641	1	2.29641	2.29641	1.19938	1.21185	0.887216
Tropomodulin-4 OS=Homo sapiens GN=TMOD4 PE=2 SV=1; Tropomodulin-1 OS=Homo sapiens GN=TMOD1 PE=1 SV=1	Q9NZQ9; P28289			1		0	0.765471	1	0.765471	0.765471	-0.385581	-0.561944	0.287077
Tropomyosin alpha-1 chain OS=Homo sapiens GN=TPM1 PE=1 SV=2	P09493	42	47	50	54	42	38.2735	42	38.2735	0.911275	-0.134042	-0.280437	0.389571
Tropomyosin alpha-1 chain OS=Homo sapiens GN=TPM1 PE=1 SV=2; Tropomyosin alpha-3 chain OS=Homo sapiens GN=TPM3 PE=1 SV=2	P09493; P06753	21		29		21	22.1987	21	22.1987	1.05708	0.0800827	-0.0408006	0.483727
Tropomyosin alpha-1 chain OS=Homo sapiens GN=TPM1 PE=1 SV=2; Tropomyosin beta chain OS=Homo sapiens GN=TPM2 PE=1 SV=1	P09493; P07951	16		27		16	20.6677	16	20.6677	1.29173	0.369307	0.282882	0.611366
Tropomyosin alpha-3 chain OS=Homo sapiens GN=TPM3 PE=1 SV=2	P06753	29	35	43	47	29	32.9152	29	32.9152	1.13501	0.182703	0.074046	0.529513
Tropomyosin alpha-4 chain OS=Homo sapiens GN=TPM4 PE=1 SV=3	P67936	44	41	62	45	44	47.4592	44	47.4592	1.07862	0.109184	-0.00823227	0.496716
Tropomyosin alpha-4 chain OS=Homo sapiens GN=TPM4 PE=1 SV=3; Tropomyosin alpha-1 chain OS=Homo sapiens GN=TPM1 PE=1 SV=2; Tropomyosin beta chain OS=Homo sapiens GN=TPM2 PE=1 SV=1; Tropomyosin alpha-3 chain OS=Homo sapiens GN=TPM3 PE=1 SV=2	P67936; P09493; P07951; P06753	30		44		30	33.6807	30	33.6807	1.12269	0.16696	0.0564277	0.522499
Tropomyosin alpha-4 chain OS=Homo sapiens GN=TPM4 PE=1 SV=3; Tropomyosin beta chain OS=Homo sapiens GN=TPM2 PE=1 SV=1	P67936; P07951	12		27		12	20.6677	12	20.6677	1.72231	0.784344	0.747368	0.772579
Tropomyosin alpha-4 chain OS=Homo sapiens GN=TPM4 PE=1 SV=3; Tropomyosin beta chain OS=Homo sapiens GN=TPM2 PE=1 SV=1; Tropomyosin alpha-3 chain OS=Homo sapiens GN=TPM3 PE=1 SV=2	P67936; P07951; P06753	1		1		1	0.765471	1	0.765471	0.765471	-0.385581	-0.561944	0.287077
Tropomyosin beta chain OS=Homo sapiens GN=TPM2 PE=1 SV=1	P07951	38	44	50	45	38	38.2735	38	38.2735	1.0072	0.0103478	-0.118844	0.4527
Trypsin OS=Sus scrofa PE=1 SV=1	P00761	809	39	794	51	809	607.784	809	607.784	0.751278	-0.412582	-0.592162	0.276871
Trypsin-1 OS=Homo sapiens GN=PRSS1 PE=1 SV=1; Trypsin-2 OS=Homo sapiens GN=PRSS2 PE=1 SV=1; Putative trypsin-6 OS=Homo sapiens GN=PRSS3P2 PE=5 SV=2	P07477; P07478; Q8NHM4	12		9		12	6.88924	12	6.88924	0.574103	-0.800618	-1.02643	0.152344
Trypsin-3 OS=Homo sapiens GN=PRSS3 PE=1 SV=2	P35030	5	4	6	4	5	4.59282	5	4.59282	0.918565	-0.122546	-0.267571	0.394515
TSC22 domain family protein 2 OS=Homo sapiens GN=TSC22D2 PE=1 SV=3	O75157			1	2	0	0.765471	1	0.765471	0.765471	-0.385581	-0.561944	0.287077
TSC22 domain family protein 4 OS=Homo sapiens GN=TSC22D4 PE=1 SV=2; TSC22 domain family protein 3 OS=Homo sapiens GN=TSC22D3 PE=1 SV=2; TSC22 domain family protein 1 OS=Homo sapiens GN=TSC22D1 PE=1 SV=3; TSC22 domain family protein 2 OS=Homo sapiens GN=TS	Q9Y3Q8; Q99576; Q15714; O75157			2		0	1.53094	1	1.53094	1.53094	0.614419	0.557198	0.711304
Tubulin alpha chain-like 3 OS=Homo sapiens GN=TUBAL3 PE=1 SV=2	A6NHL2			1	5	0	0.765471	1	0.765471	0.765471	-0.385581	-0.561944	0.287077
Tubulin alpha-1A chain OS=Homo sapiens GN=TUBA1A PE=1 SV=1; Tubulin alpha-1B chain OS=Homo sapiens GN=TUBA1B PE=1 SV=1; Tubulin alpha-1C chain OS=Homo sapiens GN=TUBA1C PE=1 SV=1	Q71U36; P68363; Q9BQE3	4		14		4	10.7166	4	10.7166	2.67915	1.42177	1.46074	0.927957
Tubulin alpha-3C/D chain OS=Homo sapiens GN=TUBA3C PE=1 SV=3; Tubulin alpha chain-like 3 OS=Homo sapiens GN=TUBAL3 PE=1 SV=2; Tubulin alpha-3E chain OS=Homo sapiens GN=TUBA3E PE=1 SV=2; Tubulin alpha-1A chain OS=Homo sapiens GN=TUBA1A PE=1 SV=1; Tubulin a	Q13748; A6NHL2; Q6PEY2; Q71U36; Q9NY65; P68363; Q9BQE3; P68366	3		6		3	4.59282	3	4.59282	1.53094	0.614419	0.557198	0.711304
Tubulin alpha-3C/D chain OS=Homo sapiens GN=TUBA3C PE=1 SV=3; Tubulin alpha-3E chain OS=Homo sapiens GN=TUBA3E PE=1 SV=2; Tubulin alpha-1A chain OS=Homo sapiens GN=TUBA1A PE=1 SV=1; Tubulin alpha-1B chain OS=Homo sapiens GN=TUBA1B PE=1 SV=1; Tubulin alpha	Q13748; Q6PEY2; Q71U36; P68363; Q9BQE3	9		10		9	7.65471	9	7.65471	0.850523	-0.233578	-0.391831	0.347591
Tubulin alpha-3C/D chain OS=Homo sapiens GN=TUBA3C PE=1 SV=3; Tubulin alpha-3E chain OS=Homo sapiens GN=TUBA3E PE=1 SV=2; Tubulin alpha-1A chain OS=Homo sapiens GN=TUBA1A PE=1 SV=1; Tubulin alpha-1B chain OS=Homo sapiens GN=TUBA1B PE=1 SV=1; Tubulin alpha	Q13748; Q6PEY2; Q71U36; P68363; Q9BQE3; P68366	1		3		1	2.29641	1	2.29641	2.29641	1.19938	1.21185	0.887216
Tubulin alpha-3C/D chain OS=Homo sapiens GN=TUBA3C PE=1 SV=3; Tubulin alpha-3E chain OS=Homo sapiens GN=TUBA3E PE=1 SV=2; Tubulin alpha-1A chain OS=Homo sapiens GN=TUBA1A PE=1 SV=1; Tubulin alpha-8 chain OS=Homo sapiens GN=TUBA8 PE=1 SV=1; Tubulin alpha-1	Q13748; Q6PEY2; Q71U36; Q9NY65; P68363; Q9BQE3; P68366	11		30		11	22.9641	11	22.9641	2.08765	1.06188	1.05797	0.854965
Tubulin alpha-4A chain OS=Homo sapiens GN=TUBA4A PE=1 SV=1	P68366	1	22	7	30	1	5.3583	1	5.3583	5.3583	2.42177	2.57988	0.995058
Tubulin alpha-8 chain OS=Homo sapiens GN=TUBA8 PE=1 SV=1; Tubulin alpha-1B chain OS=Homo sapiens GN=TUBA1B PE=1 SV=1; Tubulin alpha-1C chain OS=Homo sapiens GN=TUBA1C PE=1 SV=1; Putative tubulin-like protein alpha-4B OS=Homo sapiens GN=TUBA4B PE=5 SV=2; T	Q9NY65; P68363; Q9BQE3; Q9H853; P68366			3		0	2.29641	1	2.29641	2.29641	1.19938	1.21185	0.887216
Tubulin beta chain OS=Homo sapiens GN=TUBB PE=1 SV=2	P07437	14	50	20	61	14	15.3094	14	15.3094	1.09353	0.128992	0.0139362	0.50556
Tubulin beta-2A chain OS=Homo sapiens GN=TUBB2A PE=1 SV=1; Tubulin beta chain OS=Homo sapiens GN=TUBB PE=1 SV=2; Tubulin beta-4B chain OS=Homo sapiens GN=TUBB4B PE=1 SV=1; Tubulin beta-2B chain OS=Homo sapiens GN=TUBB2B PE=1 SV=1	Q13885; P07437; P68371; Q9BVA1	12		11		12	8.42018	12	8.42018	0.701681	-0.511112	-0.702431	0.241205
Tubulin beta-2A chain OS=Homo sapiens GN=TUBB2A PE=1 SV=1; Tubulin beta-1 chain OS=Homo sapiens GN=TUBB1 PE=1 SV=1; Tubulin beta-8 chain-like protein LOC260334 OS=Homo sapiens PE=1 SV=1; Tubulin beta-8 chain OS=Homo sapiens GN=TUBB8 PE=1 SV=2; Tubulin bet	Q13885; Q9H4B7; A6NNZ2; Q3ZCM7; P07437; P68371; Q9BVA1	2		3		2	2.29641	2	2.29641	1.14821	0.199382	0.0927119	0.536934
Tubulin beta-2A chain OS=Homo sapiens GN=TUBB2A PE=1 SV=1; Tubulin beta-3 chain OS=Homo sapiens GN=TUBB3 PE=1 SV=2; Tubulin beta chain OS=Homo sapiens GN=TUBB PE=1 SV=2; Tubulin beta-2B chain OS=Homo sapiens GN=TUBB2B PE=1 SV=1	Q13885; Q13509; P07437; Q9BVA1	5		9		5	6.88924	5	6.88924	1.37785	0.462416	0.387085	0.650653
Tubulin beta-2A chain OS=Homo sapiens GN=TUBB2A PE=1 SV=1; Tubulin beta-3 chain OS=Homo sapiens GN=TUBB3 PE=1 SV=2; Tubulin beta chain OS=Homo sapiens GN=TUBB PE=1 SV=2; Tubulin beta-4B chain OS=Homo sapiens GN=TUBB4B PE=1 SV=1; Tubulin beta-2B chain OS=H	Q13885; Q13509; P07437; P68371; Q9BVA1	6		7		6	5.3583	6	5.3583	0.893049	-0.163188	-0.313056	0.377119
Tubulin beta-2A chain OS=Homo sapiens GN=TUBB2A PE=1 SV=1; Tubulin beta-3 chain OS=Homo sapiens GN=TUBB3 PE=1 SV=2; Tubulin beta-1 chain OS=Homo sapiens GN=TUBB1 PE=1 SV=1; Tubulin beta-4A chain OS=Homo sapiens GN=TUBB4A PE=1 SV=2; Tubulin beta-8 chain-li	Q13885; Q13509; Q9H4B7; P04350; A6NNZ2; Q9BUF5; Q3ZCM7; P07437; P68371; Q9BVA1	13		17		13	13.013	13	13.013	1.001	0.00144222	-0.12881	0.448754
Tubulin beta-2A chain OS=Homo sapiens GN=TUBB2A PE=1 SV=1; Tubulin beta-3 chain OS=Homo sapiens GN=TUBB3 PE=1 SV=2; Tubulin beta-4A chain OS=Homo sapiens GN=TUBB4A PE=1 SV=2; Tubulin beta chain OS=Homo sapiens GN=TUBB PE=1 SV=2; Tubulin beta-4B chain OS=H	Q13885; Q13509; P04350; P07437; P68371; Q9BVA1	1		2		1	1.53094	1	1.53094	1.53094	0.614419	0.557198	0.711304
Tubulin beta-2A chain OS=Homo sapiens GN=TUBB2A PE=1 SV=1; Tubulin beta-3 chain OS=Homo sapiens GN=TUBB3 PE=1 SV=2; Tubulin beta-4A chain OS=Homo sapiens GN=TUBB4A PE=1 SV=2; Tubulin beta-6 chain OS=Homo sapiens GN=TUBB6 PE=1 SV=1; Tubulin beta chain OS=H	Q13885; Q13509; P04350; Q9BUF5; P07437; P68371; Q9BVA1	2		4		2	3.06188	2	3.06188	1.53094	0.614419	0.557198	0.711304
Tubulin beta-2A chain OS=Homo sapiens GN=TUBB2A PE=1 SV=1; Tubulin beta-4A chain OS=Homo sapiens GN=TUBB4A PE=1 SV=2; Tubulin beta chain OS=Homo sapiens GN=TUBB PE=1 SV=2; Tubulin beta-4B chain OS=Homo sapiens GN=TUBB4B PE=1 SV=1; Tubulin beta-2B chain OS	Q13885; P04350; P07437; P68371; Q9BVA1	7		7		7	5.3583	7	5.3583	0.765471	-0.385581	-0.561944	0.287077
Tubulin beta-2A chain OS=Homo sapiens GN=TUBB2A PE=1 SV=1; Tubulin beta-4A chain OS=Homo sapiens GN=TUBB4A PE=1 SV=2; Tubulin beta-8 chain-like protein LOC260334 OS=Homo sapiens PE=1 SV=1; Tubulin beta-6 chain OS=Homo sapiens GN=TUBB6 PE=1 SV=1; Tubulin b	Q13885; P04350; A6NNZ2; Q9BUF5; Q3ZCM7; P07437; P68371; Q9BVA1	6		9		6	6.88924	6	6.88924	1.14821	0.199382	0.0927119	0.536934
Tubulin beta-2A chain OS=Homo sapiens GN=TUBB2A PE=1 SV=1; Tubulin beta-4B chain OS=Homo sapiens GN=TUBB4B PE=1 SV=1; Tubulin beta-2B chain OS=Homo sapiens GN=TUBB2B PE=1 SV=1	Q13885; P68371; Q9BVA1	2		1		2	0.765471	2	0.765471	0.382735	-1.38558	-1.68109	0.0463731
Tubulin beta-2A chain OS=Homo sapiens GN=TUBB2A PE=1 SV=1; Tubulin beta-6 chain OS=Homo sapiens GN=TUBB6 PE=1 SV=1; Tubulin beta-2B chain OS=Homo sapiens GN=TUBB2B PE=1 SV=1	Q13885; Q9BUF5; Q9BVA1	1		5		1	3.82735	1	3.82735	3.82735	1.93635	2.03662	0.979156
Tubulin beta-3 chain OS=Homo sapiens GN=TUBB3 PE=1 SV=2	Q13509	3	35	3	31	3	2.29641	3	2.29641	0.765471	-0.385581	-0.561944	0.287077
Tubulin beta-3 chain OS=Homo sapiens GN=TUBB3 PE=1 SV=2; Tubulin beta-4A chain OS=Homo sapiens GN=TUBB4A PE=1 SV=2; Tubulin beta chain OS=Homo sapiens GN=TUBB PE=1 SV=2; Tubulin beta-4B chain OS=Homo sapiens GN=TUBB4B PE=1 SV=1	Q13509; P04350; P07437; P68371	2		1		2	0.765471	2	0.765471	0.382735	-1.38558	-1.68109	0.0463731
Tubulin beta-3 chain OS=Homo sapiens GN=TUBB3 PE=1 SV=2; Tubulin beta-4A chain OS=Homo sapiens GN=TUBB4A PE=1 SV=2; Tubulin beta-4B chain OS=Homo sapiens GN=TUBB4B PE=1 SV=1	Q13509; P04350; P68371	4		6		4	4.59282	4	4.59282	1.14821	0.199382	0.0927119	0.536934
Tubulin beta-3 chain OS=Homo sapiens GN=TUBB3 PE=1 SV=2; Tubulin beta-6 chain OS=Homo sapiens GN=TUBB6 PE=1 SV=1	Q13509; Q9BUF5	3		5		3	3.82735	3	3.82735	1.27578	0.351385	0.262825	0.603657
Tubulin beta-4A chain OS=Homo sapiens GN=TUBB4A PE=1 SV=2; Tubulin beta chain OS=Homo sapiens GN=TUBB PE=1 SV=2; Tubulin beta-4B chain OS=Homo sapiens GN=TUBB4B PE=1 SV=1	P04350; P07437; P68371			2		0	1.53094	1	1.53094	1.53094	0.614419	0.557198	0.711304
Tubulin beta-4A chain OS=Homo sapiens GN=TUBB4A PE=1 SV=2; Tubulin beta-4B chain OS=Homo sapiens GN=TUBB4B PE=1 SV=1	P04350; P68371	1		2		1	1.53094	1	1.53094	1.53094	0.614419	0.557198	0.711304
Tubulin beta-4A chain OS=Homo sapiens GN=TUBB4A PE=1 SV=2; Tubulin beta-6 chain OS=Homo sapiens GN=TUBB6 PE=1 SV=1	P04350; Q9BUF5			1		0	0.765471	1	0.765471	0.765471	-0.385581	-0.561944	0.287077
Tubulin beta-4A chain OS=Homo sapiens GN=TUBB4A PE=1 SV=2; Tubulin beta-6 chain OS=Homo sapiens GN=TUBB6 PE=1 SV=1; Tubulin beta chain OS=Homo sapiens GN=TUBB PE=1 SV=2; Tubulin beta-4B chain OS=Homo sapiens GN=TUBB4B PE=1 SV=1; Tubulin beta-2B chain OS=H	P04350; Q9BUF5; P07437; P68371; Q9BVA1			1		0	0.765471	1	0.765471	0.765471	-0.385581	-0.561944	0.287077
Tubulin beta-4A chain OS=Homo sapiens GN=TUBB4A PE=1 SV=2; Tubulin beta-8 chain OS=Homo sapiens GN=TUBB8 PE=1 SV=2; Tubulin beta-4B chain OS=Homo sapiens GN=TUBB4B PE=1 SV=1	P04350; Q3ZCM7; P68371	2		4		2	3.06188	2	3.06188	1.53094	0.614419	0.557198	0.711304
Tubulin beta-4B chain OS=Homo sapiens GN=TUBB4B PE=1 SV=1	P68371		48	4	61	0	3.06188	1	3.06188	3.06188	1.61442	1.67634	0.953164
Tubulin beta-6 chain OS=Homo sapiens GN=TUBB6 PE=1 SV=1	Q9BUF5	5	33	12	58	5	9.18565	5	9.18565	1.83713	0.877454	0.851571	0.802774
Tubulin gamma-1 chain OS=Homo sapiens GN=TUBG1 PE=1 SV=2	P23258		2	1	17	0	0.765471	1	0.765471	0.765471	-0.385581	-0.561944	0.287077
Tubulin gamma-1 chain OS=Homo sapiens GN=TUBG1 PE=1 SV=2; Tubulin gamma-2 chain OS=Homo sapiens GN=TUBG2 PE=2 SV=1	P23258; Q9NRH3	2		3		2	2.29641	2	2.29641	1.14821	0.199382	0.0927119	0.536934
Tumor necrosis factor ligand superfamily member 6 OS=Homo sapiens GN=FASLG PE=1 SV=1	P48023			1	5	0	0.765471	1	0.765471	0.765471	-0.385581	-0.561944	0.287077
Tumor protein D52 OS=Homo sapiens GN=TPD52 PE=1 SV=2	P55327	1	5	2	12	1	1.53094	1	1.53094	1.53094	0.614419	0.557198	0.711304
Tumor protein D54 OS=Homo sapiens GN=TPD52L2 PE=1 SV=2	O43399	1	4	5	33	1	3.82735	1	3.82735	3.82735	1.93635	2.03662	0.979156
Tumor susceptibility gene 101 protein OS=Homo sapiens GN=TSG101 PE=1 SV=2	Q99816	11	31	14	31	11	10.7166	11	10.7166	0.974235	-0.0376576	-0.172569	0.431495
Type 2 phosphatidylinositol 4,5-bisphosphate 4-phosphatase OS=Homo sapiens GN=PIP4P2 PE=1 SV=1	Q8N4L2			1	4	0	0.765471	1	0.765471	0.765471	-0.385581	-0.561944	0.287077
Tyrosine-protein kinase Lck OS=Homo sapiens GN=LCK PE=1 SV=6; Tyrosine-protein kinase Yes OS=Homo sapiens GN=YES1 PE=1 SV=3; Tyrosine-protein kinase Lyn OS=Homo sapiens GN=LYN PE=1 SV=3; Tyrosine-protein kinase Blk OS=Homo sapiens GN=BLK PE=1 SV=3; Fibrob	P06239; P07947; P07948; P51451; P22607; P11362; P20794; P22455; P06241; P21802; Q8IZL9; Q9UPZ9; P09769; P08631			1		0	0.765471	1	0.765471	0.765471	-0.385581	-0.561944	0.287077
Tyrosine-protein kinase transmembrane receptor ROR2 OS=Homo sapiens GN=ROR2 PE=1 SV=2	Q01974	1	1	2	1	1	1.53094	1	1.53094	1.53094	0.614419	0.557198	0.711304
Tyrosine--tRNA ligase, cytoplasmic OS=Homo sapiens GN=YARS PE=1 SV=4	P54577			4	8	0	3.06188	1	3.06188	3.06188	1.61442	1.67634	0.953164
U1 small nuclear ribonucleoprotein A OS=Homo sapiens GN=SNRPA PE=1 SV=3; U2 small nuclear ribonucleoprotein B'' OS=Homo sapiens GN=SNRPB2 PE=1 SV=1	P09012; P08579	2		2		2	1.53094	2	1.53094	0.765471	-0.385581	-0.561944	0.287077
U2 small nuclear ribonucleoprotein A' OS=Homo sapiens GN=SNRPA1 PE=1 SV=2	P09661	6	31	10	35	6	7.65471	6	7.65471	1.27578	0.351385	0.262825	0.603657
U2 small nuclear ribonucleoprotein B'' OS=Homo sapiens GN=SNRPB2 PE=1 SV=1	P08579	1	7	1	7	1	0.765471	1	0.765471	0.765471	-0.385581	-0.561944	0.287077
U3 small nucleolar ribonucleoprotein protein MPP10 OS=Homo sapiens GN=MPHOSPH10 PE=1 SV=2	O00566			1	2	0	0.765471	1	0.765471	0.765471	-0.385581	-0.561944	0.287077
U4/U6 small nuclear ribonucleoprotein Prp31 OS=Homo sapiens GN=PRPF31 PE=1 SV=2	Q8WWY3	1	2	2	4	1	1.53094	1	1.53094	1.53094	0.614419	0.557198	0.711304
U6 snRNA-associated Sm-like protein LSm4 OS=Homo sapiens GN=LSM4 PE=1 SV=1	Q9Y4Z0	1	9	3	14	1	2.29641	1	2.29641	2.29641	1.19938	1.21185	0.887216
Ubiquilin-1 OS=Homo sapiens GN=UBQLN1 PE=1 SV=2	Q9UMX0	4	4	2	9	4	1.53094	4	1.53094	0.382735	-1.38558	-1.68109	0.0463731
Ubiquilin-1 OS=Homo sapiens GN=UBQLN1 PE=1 SV=2; Ubiquilin-2 OS=Homo sapiens GN=UBQLN2 PE=1 SV=2	Q9UMX0; Q9UHD9			1		0	0.765471	1	0.765471	0.765471	-0.385581	-0.561944	0.287077
Ubiquilin-1 OS=Homo sapiens GN=UBQLN1 PE=1 SV=2; Ubiquilin-4 OS=Homo sapiens GN=UBQLN4 PE=1 SV=2	Q9UMX0; Q9NRR5			1		0	0.765471	1	0.765471	0.765471	-0.385581	-0.561944	0.287077
Ubiquilin-2 OS=Homo sapiens GN=UBQLN2 PE=1 SV=2	Q9UHD9	4	6	4	11	4	3.06188	4	3.06188	0.765471	-0.385581	-0.561944	0.287077
Ubiquilin-4 OS=Homo sapiens GN=UBQLN4 PE=1 SV=2	Q9NRR5			2	8	0	1.53094	1	1.53094	1.53094	0.614419	0.557198	0.711304
Ubiquitin carboxyl-terminal hydrolase 10 OS=Homo sapiens GN=USP10 PE=1 SV=2	Q14694			3	4	0	2.29641	1	2.29641	2.29641	1.19938	1.21185	0.887216
Ubiquitin carboxyl-terminal hydrolase 17-like protein 17 OS=Homo sapiens GN=USP17L17 PE=3 SV=1; Ubiquitin carboxyl-terminal hydrolase 17-like protein 22 OS=Homo sapiens GN=USP17L22 PE=3 SV=1; Ubiquitin carboxyl-terminal hydrolase 17-like protein 19 OS=Hom	D6RBQ6; D6RA61; D6RCP7; C9JJH3; D6R901; C9JPN9; C9JLJ4; A6NCW0; A8MUK1; C9JVI0; D6R9N7; D6RJB6; Q0WX57; C9J2P7; Q7RTZ2	3		3		3	2.29641	3	2.29641	0.765471	-0.385581	-0.561944	0.287077
Ubiquitin carboxyl-terminal hydrolase 24 OS=Homo sapiens GN=USP24 PE=1 SV=3	Q9UPU5	2	0			2	0	2	1	0.5	-1	-1.24957	0.105729
Ubiquitin carboxyl-terminal hydrolase 5 OS=Homo sapiens GN=USP5 PE=1 SV=2	P45974			1	1	0	0.765471	1	0.765471	0.765471	-0.385581	-0.561944	0.287077
Ubiquitin carboxyl-terminal hydrolase isozyme L1 OS=Homo sapiens GN=UCHL1 PE=1 SV=2	P09936	2	14	9	14	2	6.88924	2	6.88924	3.44462	1.78434	1.86651	0.969015
Ubiquitin carboxyl-terminal hydrolase isozyme L3 OS=Homo sapiens GN=UCHL3 PE=1 SV=1	P15374	2	14	7	36	2	5.3583	2	5.3583	2.67915	1.42177	1.46074	0.927957
Ubiquitin carboxyl-terminal hydrolase isozyme L5 OS=Homo sapiens GN=UCHL5 PE=1 SV=3	Q9Y5K5	1	2	2	6	1	1.53094	1	1.53094	1.53094	0.614419	0.557198	0.711304
Ubiquitin domain-containing protein 1 OS=Homo sapiens GN=UBTD1 PE=1 SV=1	Q9HAC8			1	17	0	0.765471	1	0.765471	0.765471	-0.385581	-0.561944	0.287077
Ubiquitin domain-containing protein 2 OS=Homo sapiens GN=UBTD2 PE=1 SV=2; Ubiquitin domain-containing protein 1 OS=Homo sapiens GN=UBTD1 PE=1 SV=1	Q8WUN7; Q9HAC8	2		2		2	1.53094	2	1.53094	0.765471	-0.385581	-0.561944	0.287077
Ubiquitin thioesterase OTUB1 OS=Homo sapiens GN=OTUB1 PE=1 SV=2	Q96FW1	2	8	3	13	2	2.29641	2	2.29641	1.14821	0.199382	0.0927119	0.536934
Ubiquitin-60S ribosomal protein L40 OS=Homo sapiens GN=UBA52 PE=1 SV=2; Ubiquitin-40S ribosomal protein S27a OS=Homo sapiens GN=RPS27A PE=1 SV=2; Polyubiquitin-B OS=Homo sapiens GN=UBB PE=1 SV=1; Polyubiquitin-C OS=Homo sapiens GN=UBC PE=1 SV=3	P62987; P62979; P0CG47; P0CG48	18		22		18	16.8404	18	16.8404	0.935575	-0.0960743	-0.237945	0.405962
Ubiquitin-associated protein 2 OS=Homo sapiens GN=UBAP2 PE=1 SV=1	Q5T6F2	16	11	27	13	16	20.6677	16	20.6677	1.29173	0.369307	0.282882	0.611366
Ubiquitin-associated protein 2-like OS=Homo sapiens GN=UBAP2L PE=1 SV=2	Q14157	62	29	91	32	62	69.6578	62	69.6578	1.12351	0.168017	0.0576109	0.522971
Ubiquitin-conjugating enzyme E2 D3 OS=Homo sapiens GN=UBE2D3 PE=1 SV=1	P61077		7	1		0	0.765471	1	0.765471	0.765471	-0.385581	-0.561944	0.287077
Ubiquitin-conjugating enzyme E2 D3 OS=Homo sapiens GN=UBE2D3 PE=1 SV=1; Ubiquitin-conjugating enzyme E2 D2 OS=Homo sapiens GN=UBE2D2 PE=1 SV=1	P61077; P62837	1				1	0	1	1	1	0	-0.130424	0.448115
Ubiquitin-conjugating enzyme E2 K OS=Homo sapiens GN=UBE2K PE=1 SV=3	P61086			3	28	0	2.29641	1	2.29641	2.29641	1.19938	1.21185	0.887216
Ubiquitin-conjugating enzyme E2 L3 OS=Homo sapiens GN=UBE2L3 PE=1 SV=1	P68036	3	30	3	30	3	2.29641	3	2.29641	0.765471	-0.385581	-0.561944	0.287077
Ubiquitin-conjugating enzyme E2 N OS=Homo sapiens GN=UBE2N PE=1 SV=1	P61088	1	22	1	15	1	0.765471	1	0.765471	0.765471	-0.385581	-0.561944	0.287077
Ubiquitin-conjugating enzyme E2 R2 OS=Homo sapiens GN=UBE2R2 PE=1 SV=1	Q712K3			1	5	0	0.765471	1	0.765471	0.765471	-0.385581	-0.561944	0.287077
Ubiquitin-conjugating enzyme E2 variant 1 OS=Homo sapiens GN=UBE2V1 PE=1 SV=2; Ubiquitin-conjugating enzyme E2 variant 2 OS=Homo sapiens GN=UBE2V2 PE=1 SV=4	Q13404; Q15819	1		2		1	1.53094	1	1.53094	1.53094	0.614419	0.557198	0.711304
Ubiquitin-conjugating enzyme E2 variant 2 OS=Homo sapiens GN=UBE2V2 PE=1 SV=4	Q15819			1	20	0	0.765471	1	0.765471	0.765471	-0.385581	-0.561944	0.287077
Ubiquitin-conjugating enzyme E2 Z OS=Homo sapiens GN=UBE2Z PE=1 SV=2	Q9H832	1	3	2	3	1	1.53094	1	1.53094	1.53094	0.614419	0.557198	0.711304
Ubiquitin-like modifier-activating enzyme 1 OS=Homo sapiens GN=UBA1 PE=1 SV=3	P22314			13	9	0	9.95112	1	9.95112	9.95112	3.31486	3.57937	0.999828
UBX domain-containing protein 1 OS=Homo sapiens GN=UBXN1 PE=1 SV=2	Q04323	3	7	4	9	3	3.06188	3	3.06188	1.02063	0.0294566	-0.0974583	0.461181
UMP-CMP kinase OS=Homo sapiens GN=CMPK1 PE=1 SV=3	P30085			3	18	0	2.29641	1	2.29641	2.29641	1.19938	1.21185	0.887216
Uncharacterized protein C11orf96 OS=Homo sapiens GN=C11orf96 PE=1 SV=3	Q7Z7L8	1	2	1	2	1	0.765471	1	0.765471	0.765471	-0.385581	-0.561944	0.287077
Uncharacterized protein C11orf98 OS=Homo sapiens GN=C11orf98 PE=4 SV=1	E9PRG8	1	7	2	7	1	1.53094	1	1.53094	1.53094	0.614419	0.557198	0.711304
Uncharacterized protein C6orf132 OS=Homo sapiens GN=C6orf132 PE=1 SV=4	Q5T0Z8			1	1	0	0.765471	1	0.765471	0.765471	-0.385581	-0.561944	0.287077
Uncharacterized protein KIAA1211 OS=Homo sapiens GN=KIAA1211 PE=1 SV=3	Q6ZU35			1	1	0	0.765471	1	0.765471	0.765471	-0.385581	-0.561944	0.287077
Uncharacterized protein KIAA1671 OS=Homo sapiens GN=KIAA1671 PE=1 SV=2	Q9BY89			2	1	0	1.53094	1	1.53094	1.53094	0.614419	0.557198	0.711304
Unconventional myosin-Ia OS=Homo sapiens GN=MYO1A PE=2 SV=1; Unconventional myosin-Ib OS=Homo sapiens GN=MYO1B PE=1 SV=3	Q9UBC5; O43795			1		0	0.765471	1	0.765471	0.765471	-0.385581	-0.561944	0.287077
Unconventional myosin-Ib OS=Homo sapiens GN=MYO1B PE=1 SV=3	O43795			2	3	0	1.53094	1	1.53094	1.53094	0.614419	0.557198	0.711304
Unconventional myosin-Ic OS=Homo sapiens GN=MYO1C PE=1 SV=4	O00159	2	2	31	24	2	23.7296	2	23.7296	11.8648	3.56862	3.86336	0.999944
Unconventional myosin-Id OS=Homo sapiens GN=MYO1D PE=1 SV=2	O94832	1	1	5	4	1	3.82735	1	3.82735	3.82735	1.93635	2.03662	0.979156
Unconventional myosin-Ie OS=Homo sapiens GN=MYO1E PE=1 SV=2	Q12965	6	6	15	18	6	11.4821	6	11.4821	1.91368	0.936347	0.917481	0.820555
Unconventional myosin-Ie OS=Homo sapiens GN=MYO1E PE=1 SV=2; Unconventional myosin-If OS=Homo sapiens GN=MYO1F PE=1 SV=3	Q12965; O00160	1		4		1	3.06188	1	3.06188	3.06188	1.61442	1.67634	0.953164
Unconventional myosin-VI OS=Homo sapiens GN=MYO6 PE=1 SV=4	Q9UM54			11	10	0	8.42018	1	8.42018	8.42018	3.07385	3.30965	0.999533
Unconventional myosin-XVIIIa OS=Homo sapiens GN=MYO18A PE=1 SV=3	Q92614	2	1	13	5	2	9.95112	2	9.95112	4.97556	2.31486	2.46023	0.993058
UPF0160 protein MYG1, mitochondrial OS=Homo sapiens GN=C12orf10 PE=1 SV=2	Q9HB07			2	5	0	1.53094	1	1.53094	1.53094	0.614419	0.557198	0.711304
UPF0428 protein CXorf56 OS=Homo sapiens GN=CXorf56 PE=1 SV=1	Q9H5V9			1	5	0	0.765471	1	0.765471	0.765471	-0.385581	-0.561944	0.287077
Upstream-binding protein 1 OS=Homo sapiens GN=UBP1 PE=1 SV=1	Q9NZI7	1	1	2	8	1	1.53094	1	1.53094	1.53094	0.614419	0.557198	0.711304
Uridine-cytidine kinase 2 OS=Homo sapiens GN=UCK2 PE=1 SV=1	Q9BZX2	1	8			1	0	1	1	1	0	-0.130424	0.448115
Uridine-cytidine kinase 2 OS=Homo sapiens GN=UCK2 PE=1 SV=1; Uridine-cytidine kinase 1 OS=Homo sapiens GN=UCK1 PE=1 SV=1	Q9BZX2; Q9HA47	1				1	0	1	1	1	0	-0.130424	0.448115
Urokinase-type plasminogen activator OS=Homo sapiens GN=PLAU PE=1 SV=2	P00749	4	7	3	9	4	2.29641	4	2.29641	0.574103	-0.800618	-1.02643	0.152344
Uroporphyrinogen decarboxylase OS=Homo sapiens GN=UROD PE=1 SV=2	P06132			1	8	0	0.765471	1	0.765471	0.765471	-0.385581	-0.561944	0.287077
Urotensin-2 OS=Homo sapiens GN=UTS2 PE=1 SV=1	O95399	3		5		3	3.82735	3	3.82735	1.27578	0.351385	0.262825	0.603657
UV excision repair protein RAD23 homolog A OS=Homo sapiens GN=RAD23A PE=1 SV=1; UV excision repair protein RAD23 homolog B OS=Homo sapiens GN=RAD23B PE=1 SV=1	P54725; P54727	3		3		3	2.29641	3	2.29641	0.765471	-0.385581	-0.561944	0.287077
UV excision repair protein RAD23 homolog B OS=Homo sapiens GN=RAD23B PE=1 SV=1	P54727	13	26	13	26	13	9.95112	13	9.95112	0.765471	-0.385581	-0.561944	0.287077
UV radiation resistance-associated gene protein OS=Homo sapiens GN=UVRAG PE=1 SV=1	Q9P2Y5			1	1	0	0.765471	1	0.765471	0.765471	-0.385581	-0.561944	0.287077
Uveal autoantigen with coiled-coil domains and ankyrin repeats OS=Homo sapiens GN=UACA PE=1 SV=2	Q9BZF9	2	1	17	12	2	13.013	2	13.013	6.5065	2.70188	2.89337	0.998094
Vacuolar protein sorting-associated protein 28 homolog OS=Homo sapiens GN=VPS28 PE=1 SV=1	Q9UK41			3	17	0	2.29641	1	2.29641	2.29641	1.19938	1.21185	0.887216
Vacuolar protein sorting-associated protein 35 OS=Homo sapiens GN=VPS35 PE=1 SV=2	Q96QK1			5	8	0	3.82735	1	3.82735	3.82735	1.93635	2.03662	0.979156
Vacuolar protein sorting-associated protein 37A OS=Homo sapiens GN=VPS37A PE=1 SV=1	Q8NEZ2	1	3			1	0	1	1	1	0	-0.130424	0.448115
Vacuolar protein sorting-associated protein 37B OS=Homo sapiens GN=VPS37B PE=1 SV=1	Q9H9H4	1	6	4	10	1	3.06188	1	3.06188	3.06188	1.61442	1.67634	0.953164
Vacuolar protein sorting-associated protein 37C OS=Homo sapiens GN=VPS37C PE=1 SV=2	A5D8V6	1	5	1	5	1	0.765471	1	0.765471	0.765471	-0.385581	-0.561944	0.287077
Vacuolar protein sorting-associated protein 4B OS=Homo sapiens GN=VPS4B PE=1 SV=2; Vacuolar protein sorting-associated protein 4A OS=Homo sapiens GN=VPS4A PE=1 SV=1	O75351; Q9UN37			2		0	1.53094	1	1.53094	1.53094	0.614419	0.557198	0.711304
Vacuolar protein sorting-associated protein VTA1 homolog OS=Homo sapiens GN=VTA1 PE=1 SV=1	Q9NP79			2	7	0	1.53094	1	1.53094	1.53094	0.614419	0.557198	0.711304
Vacuolar protein-sorting-associated protein 25 OS=Homo sapiens GN=VPS25 PE=1 SV=1	Q9BRG1	2	17			2	0	2	1	0.5	-1	-1.24957	0.105729
Vacuolar-sorting protein SNF8 OS=Homo sapiens GN=SNF8 PE=1 SV=1	Q96H20			2	5	0	1.53094	1	1.53094	1.53094	0.614419	0.557198	0.711304
Valine--tRNA ligase OS=Homo sapiens GN=VARS PE=1 SV=4	P26640			2	2	0	1.53094	1	1.53094	1.53094	0.614419	0.557198	0.711304
Vascular endothelial growth factor A OS=Homo sapiens GN=VEGFA PE=1 SV=2	P15692			1	3	0	0.765471	1	0.765471	0.765471	-0.385581	-0.561944	0.287077
Vasodilator-stimulated phosphoprotein OS=Homo sapiens GN=VASP PE=1 SV=3	P50552	3	9	4	8	3	3.06188	3	3.06188	1.02063	0.0294566	-0.0974583	0.461181
Vesicle transport through interaction with t-SNAREs homolog 1B OS=Homo sapiens GN=VTI1B PE=1 SV=3	Q9UEU0	1	4	1	4	1	0.765471	1	0.765471	0.765471	-0.385581	-0.561944	0.287077
Vesicle-associated membrane protein-associated protein A OS=Homo sapiens GN=VAPA PE=1 SV=3	Q9P0L0	2	16	2	16	2	1.53094	2	1.53094	0.765471	-0.385581	-0.561944	0.287077
Vesicle-associated membrane protein-associated protein B/C OS=Homo sapiens GN=VAPB PE=1 SV=3; Vesicle-associated membrane protein-associated protein A OS=Homo sapiens GN=VAPA PE=1 SV=3	O95292; Q9P0L0	1		1		1	0.765471	1	0.765471	0.765471	-0.385581	-0.561944	0.287077
Vigilin OS=Homo sapiens GN=HDLBP PE=1 SV=2	Q00341			3	3	0	2.29641	1	2.29641	2.29641	1.19938	1.21185	0.887216
Vimentin OS=Homo sapiens GN=VIM PE=1 SV=4	P08670	1130	87	1447	87	1130	1107.64	1130	1107.64	0.980209	-0.0288388	-0.162699	0.435378
Vimentin OS=Homo sapiens GN=VIM PE=1 SV=4; Peripherin OS=Homo sapiens GN=PRPH PE=1 SV=2	P08670; P41219	160		180		160	137.785	160	137.785	0.861155	-0.215656	-0.371774	0.355031
Vinculin OS=Homo sapiens GN=VCL PE=1 SV=4	P18206	12	10	63	36	12	48.2247	12	48.2247	4.01872	2.00674	2.1154	0.982802
Vitronectin OS=Homo sapiens GN=VTN PE=1 SV=1	P04004	3	3			3	0	3	1	0.333333	-1.58496	-1.90422	0.0284406
Voltage-dependent calcium channel subunit alpha-2/delta-1 OS=Homo sapiens GN=CACNA2D1 PE=1 SV=3	P54289	2	3	3	4	2	2.29641	2	2.29641	1.14821	0.199382	0.0927119	0.536934
V-type proton ATPase catalytic subunit A OS=Homo sapiens GN=ATP6V1A PE=1 SV=2	P38606			1	3	0	0.765471	1	0.765471	0.765471	-0.385581	-0.561944	0.287077
V-type proton ATPase subunit B, brain isoform OS=Homo sapiens GN=ATP6V1B2 PE=1 SV=3; V-type proton ATPase subunit B, kidney isoform OS=Homo sapiens GN=ATP6V1B1 PE=1 SV=3	P21281; P15313			1		0	0.765471	1	0.765471	0.765471	-0.385581	-0.561944	0.287077
V-type proton ATPase subunit C 1 OS=Homo sapiens GN=ATP6V1C1 PE=1 SV=4	P21283	3	9	10	26	3	7.65471	3	7.65471	2.55157	1.35138	1.38197	0.916509
V-type proton ATPase subunit C 1 OS=Homo sapiens GN=ATP6V1C1 PE=1 SV=4; V-type proton ATPase subunit C 2 OS=Homo sapiens GN=ATP6V1C2 PE=1 SV=2	P21283; Q8NEY4	1		1		1	0.765471	1	0.765471	0.765471	-0.385581	-0.561944	0.287077
V-type proton ATPase subunit D OS=Homo sapiens GN=ATP6V1D PE=1 SV=1	Q9Y5K8			2	10	0	1.53094	1	1.53094	1.53094	0.614419	0.557198	0.711304
V-type proton ATPase subunit E 1 OS=Homo sapiens GN=ATP6V1E1 PE=1 SV=1	P36543	3	25	11	43	3	8.42018	3	8.42018	2.80673	1.48889	1.53585	0.937713
V-type proton ATPase subunit E 1 OS=Homo sapiens GN=ATP6V1E1 PE=1 SV=1; V-type proton ATPase subunit E 2 OS=Homo sapiens GN=ATP6V1E2 PE=1 SV=1	P36543; Q96A05	2		3		2	2.29641	2	2.29641	1.14821	0.199382	0.0927119	0.536934
V-type proton ATPase subunit G 1 OS=Homo sapiens GN=ATP6V1G1 PE=1 SV=3	O75348	1	9	1	9	1	0.765471	1	0.765471	0.765471	-0.385581	-0.561944	0.287077
WD repeat-containing protein 87 OS=Homo sapiens GN=WDR87 PE=1 SV=3	Q6ZQQ6	1	0			1	0	1	1	1	0	-0.130424	0.448115
WD repeat-containing protein 93 OS=Homo sapiens GN=WDR93 PE=2 SV=1	Q6P2C0			1	1	0	0.765471	1	0.765471	0.765471	-0.385581	-0.561944	0.287077
Wiskott-Aldrich syndrome protein family member 2 OS=Homo sapiens GN=WASF2 PE=1 SV=3	Q9Y6W5			1	2	0	0.765471	1	0.765471	0.765471	-0.385581	-0.561944	0.287077
WW domain-binding protein 2 OS=Homo sapiens GN=WBP2 PE=1 SV=1	Q969T9			2	18	0	1.53094	1	1.53094	1.53094	0.614419	0.557198	0.711304
Xanthine dehydrogenase/oxidase OS=Homo sapiens GN=XDH PE=1 SV=4	P47989	4	3			4	0	4	1	0.25	-2	-2.36871	0.00892515
Y-box-binding protein 3 OS=Homo sapiens GN=YBX3 PE=1 SV=4	P16989	7	18	10	20	7	7.65471	7	7.65471	1.09353	0.128992	0.0139362	0.50556
Y-box-binding protein 3 OS=Homo sapiens GN=YBX3 PE=1 SV=4; Nuclease-sensitive element-binding protein 1 OS=Homo sapiens GN=YBX1 PE=1 SV=3	P16989; P67809			2		0	1.53094	1	1.53094	1.53094	0.614419	0.557198	0.711304
Y-box-binding protein 3 OS=Homo sapiens GN=YBX3 PE=1 SV=4; Y-box-binding protein 2 OS=Homo sapiens GN=YBX2 PE=1 SV=2; Nuclease-sensitive element-binding protein 1 OS=Homo sapiens GN=YBX1 PE=1 SV=3	P16989; Q9Y2T7; P67809	29		45		29	34.4462	29	34.4462	1.1878	0.248291	0.147449	0.558611
YTH domain-containing family protein 1 OS=Homo sapiens GN=YTHDF1 PE=1 SV=1	Q9BYJ9	1	6	1	11	1	0.765471	1	0.765471	0.765471	-0.385581	-0.561944	0.287077
YTH domain-containing family protein 1 OS=Homo sapiens GN=YTHDF1 PE=1 SV=1; YTH domain-containing family protein 2 OS=Homo sapiens GN=YTHDF2 PE=1 SV=2	Q9BYJ9; Q9Y5A9			2		0	1.53094	1	1.53094	1.53094	0.614419	0.557198	0.711304
YTH domain-containing family protein 2 OS=Homo sapiens GN=YTHDF2 PE=1 SV=2	Q9Y5A9	2	4	2	11	2	1.53094	2	1.53094	0.765471	-0.385581	-0.561944	0.287077
YTH domain-containing family protein 3 OS=Homo sapiens GN=YTHDF3 PE=1 SV=1	Q7Z739	1	6	1	11	1	0.765471	1	0.765471	0.765471	-0.385581	-0.561944	0.287077
YTH domain-containing family protein 3 OS=Homo sapiens GN=YTHDF3 PE=1 SV=1; YTH domain-containing family protein 1 OS=Homo sapiens GN=YTHDF1 PE=1 SV=1	Q7Z739; Q9BYJ9	2		2		2	1.53094	2	1.53094	0.765471	-0.385581	-0.561944	0.287077
YTH domain-containing family protein 3 OS=Homo sapiens GN=YTHDF3 PE=1 SV=1; YTH domain-containing family protein 1 OS=Homo sapiens GN=YTHDF1 PE=1 SV=1; YTH domain-containing family protein 2 OS=Homo sapiens GN=YTHDF2 PE=1 SV=2	Q7Z739; Q9BYJ9; Q9Y5A9			3		0	2.29641	1	2.29641	2.29641	1.19938	1.21185	0.887216
YTH domain-containing family protein 3 OS=Homo sapiens GN=YTHDF3 PE=1 SV=1; YTH domain-containing family protein 2 OS=Homo sapiens GN=YTHDF2 PE=1 SV=2	Q7Z739; Q9Y5A9			1		0	0.765471	1	0.765471	0.765471	-0.385581	-0.561944	0.287077
Zinc finger and BTB domain-containing protein 12 OS=Homo sapiens GN=ZBTB12 PE=1 SV=1	Q9Y330			1	3	0	0.765471	1	0.765471	0.765471	-0.385581	-0.561944	0.287077
Zinc finger C2HC domain-containing protein 1A OS=Homo sapiens GN=ZC2HC1A PE=1 SV=2	Q96GY0	1	6	3	6	1	2.29641	1	2.29641	2.29641	1.19938	1.21185	0.887216
Zinc finger CCCH domain-containing protein 15 OS=Homo sapiens GN=ZC3H15 PE=1 SV=1	Q8WU90	3	8	8	21	3	6.12377	3	6.12377	2.04126	1.02946	1.02168	0.846535
Zinc finger CCCH-type antiviral protein 1 OS=Homo sapiens GN=ZC3HAV1 PE=1 SV=3	Q7Z2W4			1	2	0	0.765471	1	0.765471	0.765471	-0.385581	-0.561944	0.287077
Zinc finger CCHC domain-containing protein 24 OS=Homo sapiens GN=ZCCHC24 PE=1 SV=1	Q8N2G6			1	7	0	0.765471	1	0.765471	0.765471	-0.385581	-0.561944	0.287077
Zinc finger CCHC domain-containing protein 8 OS=Homo sapiens GN=ZCCHC8 PE=1 SV=2	Q6NZY4			1	2	0	0.765471	1	0.765471	0.765471	-0.385581	-0.561944	0.287077
Zinc finger protein 185 OS=Homo sapiens GN=ZNF185 PE=1 SV=3	O15231			1	1	0	0.765471	1	0.765471	0.765471	-0.385581	-0.561944	0.287077
Zinc finger protein 281 OS=Homo sapiens GN=ZNF281 PE=1 SV=1	Q9Y2X9			1	1	0	0.765471	1	0.765471	0.765471	-0.385581	-0.561944	0.287077
Zinc finger protein 593 OS=Homo sapiens GN=ZNF593 PE=1 SV=2	O00488	1	10	1	10	1	0.765471	1	0.765471	0.765471	-0.385581	-0.561944	0.287077
Zinc-alpha-2-glycoprotein OS=Homo sapiens GN=AZGP1 PE=1 SV=2	P25311	1	3	1	3	1	0.765471	1	0.765471	0.765471	-0.385581	-0.561944	0.287077
Zymogen granule protein 16 homolog B OS=Homo sapiens GN=ZG16B PE=1 SV=3	Q96DA0	5	26			5	0	5	1	0.2	-2.32193	-2.72899	0.00317641
Zyxin OS=Homo sapiens GN=ZYX PE=1 SV=1	Q15942	2	5	2	5	2	1.53094	2	1.53094	0.765471	-0.385581	-0.561944	0.287077
